# Supplementary material for: Influence of gestational diabetes mellitus on lipid signatures in breast milk and association with fetal physical development
Source: Front Nutr. 2022 Aug 10;9:924301. doi: 10.3389/fnut.2022.924301 (PMC9402091; doi:10.3389/fnut.2022.924301)
Supplement: Supplementary file 1 [file Table_1.XLSX]

## Sheet: Sheet 1
		BMI				BMI
	NO	Pre-pregnancy	Third trimester		NO	Pre-pregnancy	Third trimester
NC (n=20)	1	23.1405	27.5482	GDM (n=20)	1	19.1467	28.3039
	2	16.5752	23.2434		2	23.9896	30.391
	3	21.2306	28.8415		3	20.4491	28.0711
	4	19.9219	23.4375		4	21.4844	25.7031
	5	23.7387	29.4076		5	19.2277	26.0375
	6	19.8791	26.7759		6	18.5826	24.3496
	7	21.4844	27.7344		7	21.0772	24.4646
	8	20.4876	26.7759		8	22.2063	25.5937
	9	24.053	28.5637		9	23.9896	29.6228
	10	19.2336	25.0399		10	24.3848	31.7925
	11	21.1073	26.2976		11	23.0112	28.764
	12	20.0288	23.634		12	24.0762	27.5483
	13	21.0077	26.2596		13	22.5306	28.7347
	14	21.5139	28.3266		14	20.0539	23.3844
	15	18.6851	24.2215		15	24.2764	31.6158
	16	20.202	27.9155		16	19.1001	24.6097
	17	22.0001	26.2719		17	21.1203	27.5482
	18	17.1029	21.9363		18	23.8281	25.7812
	19	22.9218	27.993		19	20.3244	24.4646
	20	23.1875	26.7587		20	20.1951	23.815
