# Supplementary material for: Influence of gestational diabetes mellitus on lipid signatures in breast milk and association with fetal physical development
Source: Front Nutr. 2022 Aug 10;9:924301. doi: 10.3389/fnut.2022.924301 (PMC9402091; doi:10.3389/fnut.2022.924301)
Supplement: Supplementary file 2 [file Table_2.XLSX]

## Sheet: file explanation
Header	Description
id	The unique data number of the substance in this qualitative analysis
MS2 name	The substance name obtained by qualitative matching analysis of secondary mass spectrometry
MS2 score	The score of the second-level match is [0, 1], the larger the better
MS1 name	For the name of first-level fragment ion matching, refer to HMDB database
MS1 ppm	The accuracy of the first level match, the value is (-25, 25), as close to 0 as possible
mzmed	Material characteristics Mass charge ratio of ions
rtmed	Chromatographic retention time of the substance
	VIP>1 and P-value<0.05

## Sheet: GDM-NC
id	MS2 name	MS2 score	MS1 name	MS1 ppm	type	mzmed	rtmed	MEAN GDM	MEAN NC	VIP	P-VALUE	Q-VALUE	FOLD CHANGE	LOG_FOLDCHANGE
1241	FA(20:2)	1			XSXIVVZCUAHUJO-HZJYTTRNSA-N	307.264	208.4	6.15712e+07	1.36693e+08	1.27288	0.0413648	0.185295	0.450436	-1.15061
1061	FA(18:1)	1			UWHZIFQPPBDJPM-FPLPWBNLSA-N	281.248	194.153	1.60567e+09	3.26758e+09	1.23187	0.0358391	0.184436	0.491395	-1.02505
956	FA(16:0)	1			IPCSVZSSVZVIGE-UHFFFAOYSA-N	255.233	182.928	1.72888e+08	3.19952e+08	1.03986	0.0388644	0.184495	0.540356	-0.888019
1047	FA(18:2)	1			GKJZMAHZJGSBKD-BLHCBFLLSA-N	279.233	148.816	8.38523e+08	1.80473e+09	1.02602	0.0334611	0.184381	0.464626	-1.10586
947	FA(16:1)	1			PJHOFUXBXJNUAC-KTKRTIGZSA-N	253.217	135.798	4.99366e+07	1.0065e+08	1.23663	0.0313228	0.184325	0.49614	-1.01118
1042	FA(18:3)	1			ZSXWVPXJLXTOQQ-ARQDATDDSA-N	277.217	116.939	5.32572e+07	1.93421e+08	1.38079	0.0362184	0.184444	0.275344	-1.86069
1197	FA(20:5)	1			JAZBEHYOTPTENJ-JLNKQSITSA-N	301.217	108.899	8.21223e+06	2.34792e+07	1.53845	0.0105908	0.182626	0.349766	-1.51554
943	FA(16:2)	1			CQHASUVQRDMWKB-WBVBYKIGSA-N	251.201	106.067	1.78012e+06	4.17996e+06	1.33794	0.0475185	0.190009	0.42587	-1.23151
7131	SHexCer(d40:2)	0.998905			JBFULUYENICDCN-VYEFPUSRSA-N	860.547	423.325	4.07815e+06	2.8488e+06	1.46517	0.00445217	0.179184	1.43153	0.51756
7034	PC(18:1/20:4)	0.979555			SWOKEJBWARJLGN-LTLPGSJDSA-N	852.581	424.382	1.29709e+07	1.02483e+07	2.06613	0.0269158	0.184182	1.26566	0.33989
4661	FAHFA(22:6/22:5)	0.971447			HUHMBNLFYUCKRQ-DBMWDBHDSA-N	655.472	124.564	1.25995e+06	7.04537e+06	1.52298	0.0161798	0.183509	0.178834	-2.48331
5962	PE(18:2/20:2)	0.970382			ZVMOCFAAUCJXQU-QWRCKZSHSA-N	766.532	430.803	5.05942e+06	3.74813e+06	2.37988	0.00412728	0.178726	1.34985	0.432803
6127	PE(18:1e/22:4)	0.966251			AXKTVZFNYZPELI-GAXXYEEVSA-N	778.578	532.67	1.22791e+07	8.80812e+06	1.86897	0.0348065	0.184413	1.39406	0.479294
5152	PE(16:1e/18:2)	0.962757			RIQAKBUOHSSMTC-PNBIJBBKSA-N	698.557	416.35	2.3501e+06	1.29267e+06	1.85776	0.0107214	0.182657	1.81802	0.862365
3693	FAHFA(18:1/18:0)	0.959267			PGKKGBQMNNEIHV-PFONDFGASA-N	563.505	194.052	5.74104e+07	1.35009e+08	1.22098	0.0364105	0.184448	0.425234	-1.23367
6705	PC(16:0/20:4)	0.958624			JAVWFBAAZSHHAD-KKILVFCFSA-N	826.56	419.616	4.55622e+07	3.32797e+07	2.12505	0.0119634	0.182918	1.36907	0.453193
6775	PC(16:0/20:1)	0.956075			MZZHKIPFYPOYKP-MRCUWXFGSA-N	832.57	495.993	4.66024e+06	3.32567e+06	1.6686	0.0382278	0.184484	1.40129	0.486757
5964	PE(18:0/20:4)	0.95208			YEHAZLUVAZKVRO-ZKVKLVECSA-N	766.542	470.884	1.68957e+08	1.31471e+08	2.38163	0.00535294	0.18017	1.28513	0.361917
5634	PE(16:0/20:4)	0.949206			NQIMLWFRWGTTOZ-JAXHXWBXSA-N	738.508	424.947	1.85321e+07	1.5106e+07	1.91197	0.0211632	0.183906	1.2268	0.294905
1654	FAHFA(14:1/7:0)	0.948323			BQAQWPOPFLGOET-FPLPWBNLSA-N	353.27	208.38	3.36828e+06	8.69789e+06	1.34316	0.0288561	0.18425	0.387252	-1.36866
1449	FAHFA(7:0/12:0)	0.948323			KTUMZYVKRZTWSL-UHFFFAOYSA-N	327.253	194.015	1.19524e+08	2.56108e+08	1.33657	0.0292051	0.184262	0.466695	-1.09945
5779	PE(16:1e/22:4)	0.942228			OZSVECGNTALICE-GKPKDRHFSA-N	750.545	481.026	1.32658e+08	1.07071e+08	2.13255	0.015854	0.183474	1.23898	0.309149
5948	PE(18:1/20:4)	0.9247			ZYMZKMQPPJPQHY-HAGCXRLMSA-N	764.549	430.58	3.8721e+07	2.89263e+07	2.36651	0.00511137	0.179938	1.33861	0.420733
6560	PC(16:0e/20:4)	0.923946			SOUZQPFUXRVDGK-SHJNOZFHSA-N	812.581	453.335	7.25714e+06	4.95959e+06	2.26635	0.00390599	0.178373	1.46325	0.54918
4073	Cer/AS(d18:1/16:0)	0.917274			YWZGQPJRQXHVQX-BYCLXTJYSA-N	598.505	445.954	1.40241e+07	7.12732e+06	1.7461	0.0302403	0.184294	1.96765	0.976474
6343	PE(18:0/22:4)	0.911461			TVACGFJBGVEGCR-PYQGTGCGSA-N	794.562	464.921	2.874e+06	2.33685e+06	1.93799	0.0173991	0.183627	1.22986	0.298494
6861	PC(18:1e/20:4)	0.898521			YPEVVVCDYBKGNI-BXHZXWGDSA-N	838.601	456.153	6.27419e+06	4.37488e+06	2.26528	0.00539112	0.180204	1.43414	0.520184
6363	PE(18:1/22:2)	0.885369			JCOVYOJDJNKLNY-SIUUASEZSA-N	796.569	499.932	1.06176e+07	7.64746e+06	2.31393	0.00235901	0.174159	1.38839	0.473409
7465	PI(18:0/20:4)	0.870809			OJESNYFIPWSOPO-ZKVKLVECSA-N	885.551	401.353	4.43784e+06	3.64339e+06	1.9957	0.0449133	0.18814	1.21805	0.284578
6286	PC(18:1e/16:0)	0.867474			IQLHTKSHLGLPMG-MRCUWXFGSA-N	790.598	498.507	3.72705e+07	2.87023e+07	2.03886	0.0376193	0.184472	1.29852	0.376864
3882	FAHFA(18:2/20:4)	0.86718			PBMZWRDOWKVLMN-DHWAMTIQSA-N	581.455	148.502	6.86923e+06	1.51604e+07	1.36399	0.0175624	0.183641	0.453103	-1.14209
7093	PI(18:2/18:2)	0.853472			JTPRPYYVVJBCFF-MAZCIEHSSA-N	857.519	325.466	1.57336e+07	1.27979e+07	1.88201	0.032531	0.184358	1.22939	0.297942
5941	PC(16:0e/16:0)	0.849349			WOTHHEHCEYHCFE-UHFFFAOYSA-N	764.576	496.024	2.22677e+07	1.64811e+07	1.91543	0.0317842	0.184338	1.35111	0.434143
8198	SQDG(27:0/16:2)	0.826261			FDJVTIUWMRVOQF-UDJAPEQQSA-N	943.678	522.035	1.42997e+07	1.06883e+07	2.2479	0.00822767	0.181898	1.33788	0.419952
3923	FAHFA(18:1/20:3)	0.825769			UWSSQGYIAHOMJM-OMCRSCLLSA-N	585.488	194.484	1.45372e+07	2.58138e+07	1.17703	0.043794	0.187281	0.563157	-0.828391
6597	PC(17:0/18:2)	0.814622			ZSKWZJYUVZYDQU-DYMXKLMASA-N	816.597	493.438	2.26308e+07	1.74171e+07	1.95768	0.016331	0.183524	1.29934	0.377781
5714	HexCer/NS(d18:1/16:0)	0.798445			VJLLLMIZEJJZTE-ORIPQNMZSA-N	744.564	416.518	6.29961e+07	3.71419e+07	1.78637	0.0293644	0.184267	1.69609	0.762214
6604	SM(d14:0/25:1)	0.761257			IGEUURMUXPWYFC-VHXPQNKSSA-N	817.624	493.594	1.10897e+07	8.54233e+06	1.94367	0.0160798	0.183498	1.2982	0.376518
3348	LPS(18:0)	0.751655			ZPDQFUYPBVXUKS-UHFFFAOYSA-N	524.3	99.841	6.27014e+06	1.42134e+07	1.37164	0.00933839	0.182285	0.441144	-1.18068
6563	PS(18:0/20:3)	0.723191			WHUMBFDYURAXQS-JTBMWNAQSA-N	812.537	390.309	4.29612e+06	3.26255e+06	2.43034	0.00482948	0.17964	1.3168	0.397033
6542	PS(18:0/20:4)	0.690683			IULWELDCBXQXED-ZKVKLVECSA-N	810.531	389.955	2.52207e+07	1.84885e+07	2.62426	0.00122435	0.166718	1.36413	0.447986
5801	PE(18:2e/20:2)	0.686759			DQQRUYFYIBGEJX-MAZCIEHSSA-N	752.552	492.452	3.70907e+07	2.82548e+07	1.77836	0.00959301	0.182361	1.31272	0.392559
7290	PC(18:1e/22:1)	0.66828			ZTDBMHJQWLLZEG-YEUCEMRASA-N	872.682	525.264	3.80695e+07	1.69857e+07	1.69054	0.00379987	0.178189	2.24126	1.16431
5729	HexCer/AP(t15:0/20:0)	0.579061			VWUIWXGLKDLEGB-UHFFFAOYSA-N	746.571	416.973	6.92786e+06	4.1442e+06	1.287	0.0421243	0.18593	1.6717	0.741318
5440	GlcADG(13:0/18:4)	0.573108			JNNSYUCKEKJZPB-SQTULVBBSA-N	721.464	194.053	2.71336e+06	5.22858e+06	1.23169	0.0332663	0.184376	0.518949	-0.946336
4952	HexCer/NS(d14:3/19:1)	0.566912			ZVHFXAKMEIREHT-VCWCRDHASA-N	678.453	522.699	3.75622e+06	2.3287e+06	1.58611	0.00265452	0.175324	1.61301	0.689759
6276	PG(18:0/19:1)	0.511032			SRTSEYFCMRQTIV-VZCXRCSSSA-N	789.55	429.724	9.55721e+07	7.78941e+07	2.09245	0.0120961	0.182943	1.22695	0.295077
7677	PC(22:5e/20:4)	0.457014			WIQPCGVUMQTQBF-ADHDUCRQSA-N	900.559	495.98	2.312e+06	1.64182e+06	1.82326	0.0201605	0.183841	1.4082	0.493848
5905	MGDG(14:0/16:0)	0.381301			AGVOZDHPUZEVKE-UHFFFAOYSA-N	761.555	416.486	1.23427e+07	6.86559e+06	1.70943	0.0293201	0.184265	1.79776	0.846201
1069						283.264	252.472	1.21857e+08	2.13582e+08	1.22956	0.0355689	0.18443	0.570542	-0.809595
1070						283.255	194.052	2.72261e+07	5.90534e+07	1.28424	0.0231359	0.184016	0.461041	-1.11703
1210						305.249	180.665	9.48228e+06	2.14578e+07	1.24157	0.0407522	0.18477	0.441903	-1.1782
1448						327.233	123.157	2.70056e+08	7.45248e+08	1.39929	0.00818636	0.181881	0.362371	-1.46446
7132						860.61	392.449	5.95417e+06	3.35611e+06	1.66082	0.0416928	0.185571	1.77413	0.82711
6128						778.577	521.179	6.68599e+07	5.33337e+07	1.83458	0.0398153	0.184512	1.25362	0.326095
3659						559.473	146.818	1.34065e+07	4.25326e+07	1.44496	0.0228574	0.184001	0.315204	-1.66564
6954						846.662	531.566	2.02852e+07	1.55621e+07	1.80285	0.0154037	0.183424	1.3035	0.382394
7061						854.596	455.091	5.82105e+06	4.50719e+06	2.33164	0.0112246	0.182769	1.2915	0.36905
7383						878.515	430.274	1.34007e+07	1.09803e+07	1.63753	0.0147143	0.183341	1.22043	0.287387
6732						828.569	419.551	6.54569e+06	4.99292e+06	2.17395	0.00700268	0.181331	1.31099	0.390661
5290						710.631	567.182	2.8087e+07	1.40275e+07	1.73689	0.0352323	0.184423	2.00229	1.00165
7056						854.585	423.961	1.9357e+06	1.45453e+06	2.17979	0.00865225	0.182057	1.33081	0.412301
6161						780.585	521.047	1.00523e+07	7.81415e+06	1.86966	0.0218088	0.183944	1.28642	0.36336
6265						788.546	429.7	2.00575e+08	1.66074e+08	1.99796	0.0170872	0.183598	1.20775	0.272318
5582						733.551	374.724	1.70092e+07	1.3787e+07	1.86609	0.0306428	0.184306	1.23372	0.303012
6838						836.537	470.82	4.54244e+06	3.53658e+06	1.99104	0.0151541	0.183395	1.28442	0.361112
6844						836.624	531.128	2.28982e+06	1.9105e+06	1.67644	0.0231633	0.184017	1.19855	0.261285
6561						812.548	415.259	3.68031e+07	2.65975e+07	1.80983	0.000257154	0.160438	1.38371	0.468537
6918						843.644	500.083	1.20221e+07	9.98753e+06	1.94735	0.0493283	0.191211	1.20372	0.267495
3890						582.446	428.617	484015	939984	1.15081	0.0494744	0.191305	0.514918	-0.957585
6593						815.555	401.356	3.58654e+07	2.99977e+07	2.08752	0.0126674	0.183044	1.1956	0.257739
5804						752.552	480.952	1.78801e+07	1.43859e+07	2.15858	0.0154678	0.183431	1.24289	0.313699
5723						745.552	355.009	3.24829e+07	2.62117e+07	2.13728	0.0209621	0.183893	1.23925	0.309469
6865						838.561	423.885	4.26057e+07	3.27434e+07	2.09204	0.00415913	0.178774	1.3012	0.379841
310						129.976	896.711	1.20237e+07	1.24085e+07	1.22474	0.0345841	0.184408	0.968992	-0.0454427
375						144.924	895.024	917874	705519	1.24797	0.0323983	0.184354	1.30099	0.379612
6866			PS(18:2(9Z,12Z)/22:2(13Z,16Z))	0.986903		838.561	893.241	177099	120914	1.78663	0.0240524	0.184061	1.46467	0.550571
4425						630.885	882.333	2.17915e+08	2.22878e+08	1.09976	0.0449774	0.188188	0.977734	-0.0324857
5728						746.369	881.822	1.1682e+07	1.21307e+07	1.12296	0.0347346	0.184411	0.963011	-0.0543761
8801						997.328	881.803	5.87294e+06	6.28877e+06	1.58677	0.00328555	0.177139	0.933878	-0.0986945
8545			TG(17:2(9Z,12Z)/22:3(10Z,13Z,16Z)/22:3(10Z,13Z,16Z))[iso3]	20.6099		971.827	880.771	8.39884e+06	7.95084e+06	1.4193	0.00170223	0.170242	1.05635	0.0790825
4157						605.887	877.083	3.68293e+07	3.16283e+07	1.29596	0.0188963	0.183751	1.16444	0.219635
4884						672.876	875.49	7.35629e+07	4.45858e+07	1.24998	0.0158274	0.183471	1.64992	0.722393
7581						892.813	875.466	5.15982e+06	4.02293e+06	1.1345	0.0457658	0.188771	1.2826	0.359075
6538						809.853	851.74	3.77963e+06	4.56422e+06	1.32767	0.0322852	0.184351	0.828098	-0.272126
10246						1359.21	850.117	1.14255e+06	739064	1.31743	0.0230751	0.184013	1.54595	0.62849
4784						663.847	850.097	1.63413e+06	1.85983e+06	1.64284	0.00133613	0.167002	0.878642	-0.186653
10248						1360.22	850.038	516212	247967	1.73617	0.0105268	0.18261	2.08178	1.05781
7360						876.838	840.011	1.28038e+07	8.6664e+06	1.19612	0.0428227	0.186505	1.4774	0.563063
10001						1224.13	837.388	475052	197400	2.27466	0.0176861	0.183652	2.40655	1.26696
9996						1223.12	837.384	600396	298938	2.13387	0.0355576	0.18443	2.00843	1.00607
9912						1198.11	836.333	452941	189117	1.80115	0.00903119	0.182187	2.39503	1.26004
9906						1197.11	835.791	619770	258505	2.04261	0.0081809	0.181879	2.39752	1.26154
10162						1291.15	828.956	240935	110967	1.67002	0.0304531	0.1843	2.17122	1.11851
4785						663.847	828.948	1.45945e+06	1.75549e+06	1.79215	0.00996978	0.182467	0.831367	-0.266443
9982						1221.11	824.165	618645	319224	2.11584	0.0294279	0.184269	1.93797	0.954543
1613						351.203	823.541	2.48709e+07	2.13545e+07	1.54548	0.00417328	0.178795	1.16467	0.219924
9899						1196.1	823.312	611954	302696	1.91481	0.0241133	0.184064	2.02168	1.01555
9895						1195.09	823.142	746039	405656	1.78706	0.0416001	0.185493	1.83909	0.878993
9796						1169.08	822.228	392706	192375	1.83122	0.0483003	0.190538	2.04136	1.02953
9801						1170.08	822.108	290950	107117	2.24153	0.00613679	0.180798	2.71618	1.44158
7713						902.838	818.341	5.41117e+06	1.12048e+07	2.0765	0.0185871	0.183727	0.482934	-1.0501
5078						689.867	816.242	2.01658e+06	3.08822e+06	1.70442	0.020561	0.183868	0.65299	-0.614868
3752						569.86	815.087	1.50467e+06	2.31348e+06	1.51362	0.0250278	0.184105	0.650392	-0.620618
2531						444.891	804.389	4.8741e+06	7.48181e+06	1.60995	0.041523	0.185429	0.651461	-0.61825
3594						552.87	804.033	7.325e+06	1.05716e+07	1.7649	0.0111588	0.182755	0.692892	-0.529298
5663						740.864	803.971	7.72341e+06	1.08293e+07	1.74704	0.0221787	0.183965	0.713195	-0.487632
2941						486.879	803.956	3.08789e+06	3.98087e+06	1.68417	0.0307592	0.184309	0.775683	-0.366461
4431						630.886	803.955	2.4633e+07	3.37118e+07	1.7726	0.0318712	0.18434	0.730694	-0.452661
3135						510.881	803.938	9.67424e+06	1.32455e+07	1.80522	0.0167601	0.183567	0.730379	-0.453282
2512						443.914	803.919	8.72179e+06	1.15628e+07	1.74581	0.0333788	0.184379	0.754294	-0.4068
3982						589.902	803.903	3.93055e+06	5.05893e+06	1.6757	0.0476578	0.190105	0.776953	-0.364101
6519						808.849	803.883	4.98083e+06	7.18616e+06	1.73185	0.0301528	0.184291	0.693114	-0.528834
3618						554.868	803.875	2.35469e+06	3.5044e+06	1.7063	0.012546	0.183023	0.671923	-0.573633
6200						782.853	803.875	3.4925e+06	5.29051e+06	1.74425	0.0208075	0.183883	0.660144	-0.599147
4687						656.887	803.864	1.34563e+07	2.01084e+07	1.84071	0.0167076	0.183562	0.669187	-0.57952
5976						766.865	803.861	6.21024e+06	9.77906e+06	1.83195	0.0185656	0.183725	0.635055	-0.655046
4329			Quercetin 3,7,3',4'-tetra-O-sulfate	-6.82136		620.858	803.697	4.61418e+06	6.85695e+06	1.75235	0.0364611	0.184449	0.67292	-0.571494
2184						401.925	803.696	2.02412e+07	2.55899e+07	1.63481	0.0418189	0.185676	0.790986	-0.338276
967						257.939	803.689	2.64113e+06	3.56115e+06	1.64702	0.00579699	0.180546	0.741653	-0.431185
5166						698.876	803.689	1.1953e+07	1.84698e+07	1.898	0.00630877	0.180915	0.647168	-0.627787
3155						511.901	803.604	5.93371e+06	9.75983e+06	1.82939	0.0154186	0.183426	0.607973	-0.71792
3489						537.9	803.518	8.21053e+06	1.11293e+07	1.77916	0.0300225	0.184287	0.737742	-0.438812
3814						578.87	803.486	5.77049e+06	7.80283e+06	1.69927	0.042507	0.186247	0.739538	-0.435304
5375						715.866	803.469	2.1824e+06	3.37096e+06	1.67076	0.0374167	0.184468	0.647411	-0.627247
4600						647.877	803.419	2.33819e+06	3.8046e+06	1.62526	0.0400777	0.184517	0.614568	-0.702355
7361						876.838	803.394	2.74242e+06	3.93732e+06	1.62763	0.0486561	0.190773	0.696521	-0.521761
4918						673.878	803.39	2.73834e+06	4.79794e+06	1.93671	0.00724639	0.181459	0.570732	-0.809115
3840						579.889	803.378	3.72317e+06	6.65154e+06	1.79819	0.00982644	0.182428	0.559747	-0.837154
242						119.947	803.353	4.20708e+06	6.96799e+06	1.58469	0.0321546	0.184348	0.603772	-0.727924
4166						605.887	803.344	5.1323e+06	7.26763e+06	1.64947	0.0384171	0.184487	0.706187	-0.501878
6321						792.864	803.159	3.3244e+06	5.84745e+06	1.70693	0.0368282	0.184456	0.568521	-0.814714
4023						594.859	803.152	2.68077e+06	3.84906e+06	1.49235	0.0330165	0.18437	0.696474	-0.521859
6815						834.848	802.891	2.99706e+06	4.93961e+06	1.38947	0.0282392	0.18423	0.606739	-0.720852
2094						391.897	802.866	2.21352e+06	3.06505e+06	1.60196	0.0377324	0.184474	0.722182	-0.469565
3712						564.903	801.841	1.48262e+06	2.02932e+06	1.88703	0.00604698	0.180734	0.730599	-0.452849
9439						1084.91	800.145	311164	161947	1.44111	0.0395023	0.184507	1.9214	0.942154
9696						1139.03	798.113	138942	59487	2.19721	0.00721829	0.181445	2.33567	1.22384
9282						1059.9	798.078	465078	280140	1.48899	0.0153236	0.183415	1.66016	0.731323
9274						1058.9	797.507	883122	623813	1.29101	0.0399315	0.184514	1.41568	0.5015
9433						1083.9	790.558	413548	225782	1.67154	0.0277475	0.184212	1.83162	0.873121
1836						374.906	790.094	1.31415e+07	1.74398e+07	1.71364	0.0479028	0.190271	0.753537	-0.408249
4895						672.876	790.091	5.94558e+06	1.00243e+07	1.68341	0.0423678	0.186133	0.593119	-0.753607
4428						630.886	790.063	1.06355e+07	1.75412e+07	1.68049	0.0443743	0.18773	0.606316	-0.721857
1676						356.941	790.061	3.4123e+06	4.36753e+06	1.69826	0.0473859	0.189918	0.781287	-0.356076
3686						562.899	790.056	2.70507e+07	3.74591e+07	1.66696	0.0456989	0.188722	0.722139	-0.469652
5168						698.876	790.056	4.81703e+06	1.00269e+07	1.72417	0.0380132	0.18448	0.480412	-1.05766
1251						308.916	790.054	7.24195e+06	8.95107e+06	1.77667	0.0301499	0.184291	0.80906	-0.305682
4140						604.888	790.054	8.44269e+06	1.22003e+07	1.7189	0.0424897	0.186233	0.692005	-0.531146
2831						469.912	790.033	5.69983e+06	9.17595e+06	1.73191	0.0401546	0.184518	0.621171	-0.686938
4689						656.887	790.033	5.40006e+06	1.11387e+07	1.71893	0.0390472	0.184499	0.484803	-1.04453
1919						376.904	790.027	4.02613e+06	5.47941e+06	1.74706	0.0413305	0.185266	0.734775	-0.444625
3593						552.87	790.026	3.37148e+06	5.53768e+06	1.70775	0.0435783	0.187111	0.608825	-0.715901
761						226.963	790.02	2.09425e+06	2.69874e+06	1.70277	0.028099	0.184225	0.77601	-0.365853
2510						443.914	790.018	3.69313e+06	6.47778e+06	1.70818	0.0459542	0.188908	0.570123	-0.810656
656						197.963	790.014	7.59112e+06	9.65858e+06	1.86001	0.0478832	0.190258	0.785946	-0.347499
5666						740.864	789.979	3.15551e+06	6.11725e+06	1.67744	0.0402847	0.18452	0.515838	-0.955011
9428						1082.9	789.691	620933	388487	1.44385	0.0326111	0.18436	1.59834	0.676571
450						158.975	788.427	2.24948e+07	2.93005e+07	1.5517	0.0302993	0.184296	0.767728	-0.381333
9263						1056.88	787.375	987974	729526	1.20713	0.0484341	0.190627	1.35427	0.437515
9091						1030.87	784.303	1.51393e+06	1.18729e+06	1.20963	0.0353434	0.184425	1.27511	0.350627
153						112.656	783.17	266297	154610	1.28514	0.0425057	0.186246	1.72238	0.784405
9421						1081.88	777.893	388966	234138	1.60287	0.036574	0.184451	1.66127	0.73229
9246						1053.86	777.293	808213	500806	1.3877	0.0303909	0.184298	1.61382	0.690484
9257						1055.87	777.181	738469	435033	1.49566	0.00847271	0.181992	1.6975	0.763412
1127						288.953	776.893	4.31071e+06	6.0614e+06	1.92662	0.0153726	0.18342	0.711175	-0.491723
4887						672.876	776.726	4.32146e+06	8.82289e+06	1.63831	0.0403717	0.184522	0.489801	-1.02973
991						265.951	776.717	7.23703e+06	1.10349e+07	1.73578	0.0366522	0.184453	0.655833	-0.608599
2518						443.914	776.701	2.03233e+06	1.2917e+07	1.67474	0.0436875	0.187197	0.157337	-2.66807
2042						386.94	776.662	4.47756e+06	5.50474e+06	1.73817	0.0328941	0.184367	0.8134	-0.297963
1567						348.908	776.364	2.01031e+06	3.90797e+06	1.75005	0.0403686	0.184522	0.514414	-0.958999
981						263.013	776.324	2.51063e+06	3.34674e+06	1.59695	0.000835644	0.165155	0.750171	-0.414708
2866						473.385	776.316	2.42859e+06	3.11812e+06	1.84067	0.00805407	0.181828	0.778863	-0.360559
1066						282.916	776.177	1.36751e+06	1.76387e+06	1.54172	0.0315697	0.184332	0.77529	-0.367193
8860						1002.84	771.053	1.32032e+06	1.14108e+06	1.52341	0.0349102	0.184415	1.15708	0.210485
8962						1014.87	770.753	429870	257975	1.68112	0.0433201	0.186906	1.66633	0.73667
8591						976.823	769.314	906811	1.04561e+06	1.20239	0.0390165	0.184498	0.867253	-0.205475
9394						1078.86	764.821	250616	130771	1.25418	0.030789	0.18431	1.91645	0.938434
9233						1051.85	764.592	464343	268424	1.556	0.0215497	0.183929	1.72989	0.790678
9248						1053.85	764.257	365947	192517	1.52029	0.00624981	0.180875	1.90086	0.926649
1924						376.904	763.524	1.77054e+06	3.55321e+06	1.60575	0.0463876	0.189219	0.498294	-1.00493
1839						374.906	763.417	6.09169e+06	1.44638e+07	1.52089	0.044155	0.187561	0.421168	-1.24753
3293						520.91	763.303	2.07733e+07	4.86856e+07	1.41278	0.0495962	0.191383	0.426683	-1.22876
4145						604.888	763.265	4.59115e+06	8.56066e+06	1.53072	0.0455949	0.188646	0.536308	-0.898866
3687						562.899	763.123	1.60244e+07	3.04911e+07	1.28524	0.0494698	0.191302	0.525544	-0.928117
3322						521.913	763.003	1.86037e+06	4.26038e+06	1.36768	0.0483498	0.190571	0.436668	-1.19539
9069						1027.84	762.379	538382	345826	1.41694	0.0200173	0.183832	1.5568	0.638582
9063						1026.84	762.004	900454	621009	1.20586	0.0187529	0.18374	1.44999	0.536039
8834			TG(20:5(5Z,8Z,11Z,14Z,17Z)/21:0/22:3(10Z,13Z,16Z))[iso6]	-20.1556		999.818	760.279	995848	742539	1.33568	0.0180524	0.183683	1.34114	0.423459
8398			TG(20:1(11Z)/20:3(8Z,11Z,14Z)/20:3(8Z,11Z,14Z))[iso3]	14.6658		959.821	755.3	2.48369e+06	1.89818e+06	1.0762	0.0392034	0.184502	1.30846	0.387873
987						264.949	753.578	602873	479406	1.61492	0.0420795	0.185893	1.25754	0.330605
9122						1034.85	750.206	2.60524e+06	1.69187e+06	1.37832	0.0485971	0.190735	1.53986	0.622799
9111			TG(22:3(10Z,13Z,16Z)/22:3(10Z,13Z,16Z)/22:6(4Z,7Z,10Z,13Z,16Z,19Z))[iso3]	23.2747		1033.85	750.015	4.13208e+06	2.51561e+06	1.4056	0.0197851	0.183816	1.64257	0.715959
9039						1024.82	748.906	369661	212826	1.32126	0.00663253	0.18112	1.73692	0.796529
9053						1025.82	748.649	208899	114561	1.26389	0.0172938	0.183617	1.82348	0.866695
8833						999.804	748.133	529820	367405	1.16879	0.0119488	0.182915	1.44206	0.52813
8826						998.806	748.089	857565	577979	1.19038	0.00347003	0.17755	1.48373	0.569229
1845						374.906	748.071	3.42741e+06	7.16008e+06	1.47122	0.0396871	0.18451	0.478684	-1.06286
1771						365.164	748.067	3.6438e+06	4.10145e+06	1.62399	0.00114745	0.166491	0.888418	-0.17069
1502						333.938	748.065	3.92225e+06	8.54254e+06	1.3906	0.0472745	0.189841	0.459143	-1.12298
8814			TG(19:0/22:3(10Z,13Z,16Z)/22:6(4Z,7Z,10Z,13Z,16Z,19Z))[iso6]	-23.5131		997.799	748.005	691668	500979	1.21755	0.0402954	0.184521	1.38063	0.46533
662						197.963	747.988	2.0934e+06	3.94605e+06	1.47729	0.0454389	0.188531	0.530505	-0.914563
8559						972.79	747.887	1.07851e+06	803120	1.24981	0.00614664	0.180805	1.3429	0.425352
8549			TG(17:2(9Z,12Z)/22:3(10Z,13Z,16Z)/22:3(10Z,13Z,16Z))[iso3]	-23.7322		971.784	747.886	1.34542e+06	972989	1.2204	0.0032124	0.176963	1.38277	0.467563
8569						973.789	747.678	683293	459303	1.38786	0.00138124	0.167104	1.48767	0.573058
8891			TG(20:5(5Z,8Z,11Z,14Z,17Z)/22:3(10Z,13Z,16Z)/22:3(10Z,13Z,16Z))[iso3]	20.722		1007.83	747.666	7.60094e+06	5.01334e+06	1.33931	0.0269449	0.184183	1.51614	0.600407
1232						306.919	747.544	8.9669e+06	1.38632e+07	1.54504	0.0365138	0.18445	0.646815	-0.628576
3689						562.899	747.457	1.23497e+07	2.34501e+07	1.48528	0.0231375	0.184016	0.526635	-0.925124
8904						1008.83	747.159	5.23626e+06	3.38354e+06	1.34379	0.0207886	0.183882	1.54757	0.630002
116						109.094	746.872	410822	242275	1.59937	0.0432741	0.186869	1.69569	0.76187
8647			TG(20:2(11Z,14Z)/20:5(5Z,8Z,11Z,14Z,17Z)/22:3(10Z,13Z,16Z))[iso6]	24.2258		981.815	746.346	1.45802e+07	9.62112e+06	1.49927	0.00936854	0.182294	1.51544	0.599733
9105						1032.83	745.003	1.01198e+06	580567	1.42523	0.0267049	0.184174	1.74308	0.801639
7919			TG(17:2(9Z,12Z)/20:2(11Z,14Z)/20:2(11Z,14Z))[iso3]	-22.204		919.756	743.583	1.06291e+06	1.34555e+06	1.93677	0.0395253	0.184507	0.789945	-0.340176
9099			TG(22:3(10Z,13Z,16Z)/22:5(7Z,10Z,13Z,16Z,19Z)/22:5(7Z,10Z,13Z,16Z,19Z))[iso3]	22.9847		1031.83	742.717	1.51676e+06	979683	1.27693	0.0279693	0.18422	1.54821	0.630602
8380			TG(20:2(11Z,14Z)/20:3(8Z,11Z,14Z)/20:3(8Z,11Z,14Z))[iso3]	16.9528		957.808	742.395	3.00554e+06	2.24873e+06	1.4944	0.00606375	0.180746	1.33655	0.418512
7605						894.743	736.287	250357	469658	1.83365	0.0360382	0.18444	0.533063	-0.907623
8875			TG(20:5(5Z,8Z,11Z,14Z,17Z)/22:3(10Z,13Z,16Z)/22:4(7Z,10Z,13Z,16Z))[iso6]	21.3679		1005.81	734.182	6.54619e+06	4.55909e+06	1.54939	0.0317241	0.184336	1.43586	0.52191
8885						1006.82	734.176	4.31318e+06	2.88858e+06	1.66185	0.0184425	0.183715	1.49318	0.578393
8892			TG(20:5(5Z,8Z,11Z,14Z,17Z)/22:3(10Z,13Z,16Z)/22:3(10Z,13Z,16Z))[iso3]	12.7679		1007.82	734.107	1.37375e+06	897277	1.53559	0.0264537	0.184164	1.53102	0.614497
8633						980.802	733.677	1.44361e+07	1.04792e+07	1.57531	0.0267812	0.184177	1.3776	0.462154
8648			TG(20:2(11Z,14Z)/20:5(5Z,8Z,11Z,14Z,17Z)/22:3(10Z,13Z,16Z))[iso6]	16.414		981.808	733.131	4.95887e+06	3.49985e+06	1.53622	0.0220651	0.183958	1.41688	0.502718
112						108.87	732.958	804293	534142	1.42861	0.0269043	0.184181	1.50577	0.590497
8799						996.79	732.926	700063	477697	1.24689	0.00131002	0.16694	1.4655	0.55139
8788			TG(19:0/22:5(7Z,10Z,13Z,16Z,19Z)/22:5(7Z,10Z,13Z,16Z,19Z))[iso3]	-23.5187		995.784	732.859	400070	287049	1.0995	0.0211043	0.183902	1.39373	0.478956
8815						997.791	732.792	367940	244222	1.28683	0.0090688	0.1822	1.50658	0.591279
8513			TG(17:2(9Z,12Z)/22:3(10Z,13Z,16Z)/22:4(7Z,10Z,13Z,16Z))[iso6]	-23.3522		969.769	732.593	1.60664e+06	1.27846e+06	1.18522	0.00810263	0.181848	1.2567	0.329642
8547						971.773	732.567	871768	642324	1.29205	0.00323315	0.177014	1.35721	0.440644
8530						970.773	732.544	1.28957e+06	1.03125e+06	1.15691	0.00684833	0.181246	1.25049	0.322495
9081			TG(22:3(10Z,13Z,16Z)/22:5(7Z,10Z,13Z,16Z,19Z)/22:6(4Z,7Z,10Z,13Z,16Z,19Z))[iso6]	22.8914		1029.82	729.636	2.59101e+06	1.38174e+06	1.52093	0.0098421	0.182432	1.87518	0.907032
9092						1030.82	729.346	1.63294e+06	881873	1.47749	0.0145187	0.183317	1.85167	0.888827
9258						1055.83	729.202	814881	443958	1.30186	0.0480288	0.190356	1.83549	0.876164
8357			TG(20:3(8Z,11Z,14Z)/20:3(8Z,11Z,14Z)/20:3(8Z,11Z,14Z))	16.5557		955.792	728.338	5.25023e+06	3.99787e+06	1.53495	0.021152	0.183905	1.31326	0.393149
8867			PC(20:4(5Z,8Z,11Z,14Z)/32:0)	-4.79013		1004.8	720.512	3.22111e+06	2.06412e+06	1.58203	0.0296603	0.184276	1.56052	0.642028
8879			TG(20:5(5Z,8Z,11Z,14Z,17Z)/22:3(10Z,13Z,16Z)/22:4(7Z,10Z,13Z,16Z))[iso6]	12.8666		1005.8	719.824	950324	532575	1.48413	0.0167846	0.183569	1.78439	0.835434
7215			22:2-Glc-cholesterol	18.8757		865.709	719.49	226840	350230	1.92127	0.00715719	0.181413	0.647687	-0.626632
8610						978.788	718.932	1.70358e+07	1.29482e+07	1.50689	0.0456598	0.188693	1.31569	0.395818
8634						980.794	718.313	1.20219e+06	866926	1.58686	0.0322266	0.18435	1.38673	0.471687
8625			TG(20:3(8Z,11Z,14Z)/20:5(5Z,8Z,11Z,14Z,17Z)/22:3(10Z,13Z,16Z))[iso6]	14.6876		979.79	718.172	5.72458e+06	4.1428e+06	1.64154	0.0201306	0.183839	1.38181	0.466564
8514						969.757	717.082	746979	565094	1.09597	0.0114221	0.182811	1.32187	0.402578
8485						967.752	716.548	1.89303e+06	1.56812e+06	1.0364	0.0456943	0.188719	1.2072	0.271665
8215						944.743	715.49	206727	140730	1.46359	0.00354155	0.177698	1.46896	0.554796
8173			TG(17:1(9Z)/20:5(5Z,8Z,11Z,14Z,17Z)/22:3(10Z,13Z,16Z))[iso6]	-22.1437		941.739	715.49	2.05358e+06	1.58771e+06	1.43124	0.00102072	0.166044	1.29342	0.371191
9254						1054.82	715.49	400969	184937	1.08078	0.048693	0.190798	2.16814	1.11646
9247						1053.81	715.449	613405	259658	1.49412	0.0223727	0.183975	2.36236	1.24023
309						129.976	714.881	2.73382e+07	3.49457e+07	1.4683	0.0416662	0.185549	0.782305	-0.354197
9076						1028.8	712.88	1.95e+06	1.0641e+06	1.64185	0.0268028	0.184178	1.83254	0.873842
9067			TG(22:3(10Z,13Z,16Z)/22:6(4Z,7Z,10Z,13Z,16Z,19Z)/22:6(4Z,7Z,10Z,13Z,16Z,19Z))[iso3]	20.4329		1027.8	712.484	2.83654e+06	1.44906e+06	1.56049	0.0105658	0.18262	1.95751	0.969019
8864			TG(20:5(5Z,8Z,11Z,14Z,17Z)/22:3(10Z,13Z,16Z)/22:5(7Z,10Z,13Z,16Z,19Z))[iso6]	13.0235		1003.79	705.036	868745	391553	1.62132	0.0334866	0.184382	2.21871	1.14972
9062			PS-NAc(18:0/18:1(9Z)/16:0)	13.4288		1026.79	704.244	1.67321e+06	912992	1.54575	0.0291271	0.184259	1.83267	0.873946
9050			TG(22:4(7Z,10Z,13Z,16Z)/22:6(4Z,7Z,10Z,13Z,16Z,19Z)/22:6(4Z,7Z,10Z,13Z,16Z,19Z))[iso3]	22.8774		1025.78	703.963	2.62706e+06	1.60071e+06	1.38674	0.0476351	0.190089	1.64119	0.714738
8614						978.779	702.704	895379	615936	1.47622	0.0482509	0.190505	1.45369	0.53972
8602			TG(20:4(5Z,8Z,11Z,14Z)/20:5(5Z,8Z,11Z,14Z,17Z)/22:3(10Z,13Z,16Z))[iso6]	13.1316		977.773	702.322	5.41757e+06	3.48732e+06	1.1098	0.0185142	0.183721	1.55351	0.635527
8481						967.743	702.258	665811	429439	1.44561	0.0100022	0.182476	1.55042	0.632658
8179						941.727	701.205	1.11832e+06	848763	1.41655	0.0264707	0.184165	1.31759	0.397906
8723			TG(19:1(9Z)/22:6(4Z,7Z,10Z,13Z,16Z,19Z)/22:6(4Z,7Z,10Z,13Z,16Z,19Z))[iso3]	-20.9463		989.74	698.553	677949	405205	1.47982	0.00922227	0.182249	1.6731	0.742524
6165						780.683	686.721	1.14082e+06	634903	1.78351	0.0324303	0.184355	1.79685	0.845466
5960						765.663	676.944	240369	107286	1.55166	0.0284711	0.184237	2.24045	1.16379
3696						563.901	671.685	1.78854e+07	9.11853e+06	1.06002	0.00949473	0.182332	1.96143	0.971907
3993						590.903	671.663	6.78273e+06	4.04946e+06	1.08815	0.0225719	0.183986	1.67497	0.744136
1569						348.907	671.174	4.03533e+06	3.03799e+06	1.27886	0.0365421	0.18445	1.32829	0.409569
3591						552.87	671.158	1.92455e+07	9.28587e+06	1.01079	0.00977183	0.182413	2.07256	1.05141
7141						860.851	671.155	1.12399e+07	7.0266e+06	1.25082	0.0265514	0.184168	1.59962	0.677727
998						265.951	670.899	3.70371e+07	1.9328e+07	1.12926	0.00609216	0.180766	1.91625	0.938284
660						197.963	670.634	3.17949e+07	1.73951e+07	1.2083	0.00798488	0.181799	1.82781	0.870116
4427						630.885	670.634	1.23559e+08	5.9867e+07	1.00566	0.00985416	0.182436	2.06389	1.04537
3289						520.91	670.354	3.59979e+08	2.01769e+08	1.01945	0.0178344	0.183665	1.78412	0.835209
3011						494.91	669.815	2.49978e+08	1.52493e+08	1.03533	0.0332899	0.184377	1.63928	0.713058
5037						687.582	669.068	1.71847e+08	1.40717e+08	1.02466	0.0113543	0.182797	1.22122	0.288327
1115						287.079	657.494	7.10292e+06	9.09006e+06	1.2138	0.0489677	0.190978	0.781394	-0.355878
444						158.975	647.477	6.08445e+07	4.28466e+07	1.04074	0.0109638	0.182712	1.42005	0.505947
3985						589.903	647.006	2.25162e+07	1.72655e+07	1.50672	0.00795568	0.181787	1.30411	0.383065
2095						391.897	646.863	3.92932e+06	3.15707e+06	1.19955	0.0262481	0.184156	1.24461	0.315695
5796						751.638	640.035	1.11518e+06	668045	1.74758	0.0482933	0.190533	1.66932	0.73926
5654			GlcCer(d15:1/22:0)	1.44826		740.606	638.536	1.23374e+06	775006	1.68157	0.0339283	0.184393	1.59191	0.67076
6415			16:0-Glc-Campesterol	2.2697		799.648	632.192	748431	372463	1.80408	0.0493369	0.191217	2.00941	1.00677
5990						767.698	625.353	916630	291459	1.84327	0.0395767	0.184508	3.14497	1.65305
5945						764.609	618.057	1.56962e+06	955826	1.64853	0.0161548	0.183506	1.64216	0.715592
5510						726.662	614.845	1.37657e+06	532783	1.61043	0.0438905	0.187356	2.58374	1.36946
6121						777.676	613.772	478717	1.89058e+06	1.31321	0.013455	0.183169	0.253211	-1.98159
5646			TG(12:0/12:0/20:5(5Z,8Z,11Z,14Z,17Z))[iso3]	7.32994		739.594	613.232	837052	556183	1.3451	0.047882	0.190257	1.50499	0.589758
5635			GlcCer(d15:2(4E,6E)/22:0)	0.455569		738.589	613.014	1.98025e+06	1.25922e+06	1.58565	0.0143553	0.183295	1.57261	0.653159
3865						580.568	612.287	672591	520955	1.36306	0.00538258	0.180197	1.29107	0.368573
2681			Minabeolide-5	14.4566		453.271	605.364	6.15e+06	8.72584e+06	1.26526	0.00432297	0.17901	0.704803	-0.504707
5329						713.651	600.061	2.53361e+06	1.46734e+06	2.06704	0.00279039	0.17578	1.72667	0.78799
5316						712.648	600.056	5.62868e+06	3.19465e+06	1.97384	0.00261773	0.175192	1.76191	0.817141
5540			22:2 Stigmasteryl ester	-23.7776		729.638	599.889	1.87769e+06	918441	1.9119	0.00554476	0.180339	2.04443	1.0317
5343						714.654	599.583	538257	246167	2.03641	0.00468678	0.179476	2.18656	1.12866
5639						738.665	597.458	5.07391e+06	1.93739e+06	1.73853	0.0186323	0.18373	2.61894	1.38898
5648						739.666	597.456	2.3968e+06	870174	1.81035	0.0211496	0.183905	2.75439	1.46173
5843						755.655	597.439	1.55219e+06	436851	1.88081	0.0203941	0.183857	3.55313	1.82909
5157						698.631	584.308	2.15187e+06	1.03992e+06	2.0546	0.00496426	0.179787	2.06927	1.04912
5541			22:2 Stigmasteryl ester	-11.5036		729.647	583.31	2.30146e+06	1.16026e+06	1.64013	0.0351178	0.18442	1.98358	0.988103
5498						725.651	582.21	1.59236e+06	651369	1.38224	0.0352345	0.184423	2.44464	1.28962
3586			Cer(d18:0/17:0)	-1.82264		552.535	580.048	422390	315775	1.31748	0.0172672	0.183615	1.33763	0.41968
915						249.964	575.453	1.34856e+07	1.91775e+07	1.06979	0.0176577	0.18365	0.703198	-0.507998
6041			SM(d16:1/23:0)	2.51876		771.64	574.777	1.80055e+06	1.32958e+06	1.0883	0.047804	0.190204	1.35423	0.437468
7461			PC(21:0/22:1(11Z))	2.52032		884.714	574.268	735751	333107	1.47848	0.0394613	0.184506	2.20875	1.14323
5018						685.619	567.794	2.02266e+06	985578	2.10842	0.00242286	0.174434	2.05226	1.03722
5011						684.617	567.746	4.73207e+06	2.36628e+06	2.08577	0.00137368	0.167088	1.99979	0.999849
5213						702.606	567.623	1.04554e+06	422464	1.73815	0.0174014	0.183627	2.47486	1.30735
5201			22:3 Cholesteryl ester	-24.9975		701.607	567.59	2.22201e+06	1.06379e+06	1.80728	0.013659	0.183199	2.08878	1.06266
5528						728.625	567.282	3.86954e+06	1.732e+06	1.76435	0.0346703	0.18441	2.23415	1.15972
5191						700.604	567.271	2.33098e+06	1.07843e+06	1.7957	0.0346698	0.18441	2.16147	1.11201
5543						729.629	567.26	795562	310234	1.73271	0.0398137	0.184512	2.5644	1.35862
5515			22:3 Stigmasteryl ester	-22.6725		727.623	567.242	8.11161e+06	4.01334e+06	1.64121	0.0328947	0.184367	2.02116	1.01518
5300						711.637	567.177	1.36032e+07	6.76314e+06	1.73423	0.0364752	0.184449	2.01137	1.00818
5317						712.638	567.048	3.39327e+06	1.62286e+06	1.7652	0.0387445	0.184493	2.09092	1.06414
5332						713.64	567.01	457555	146909	1.74008	0.0313595	0.184326	3.11456	1.63903
7565						891.682	565.71	2.31189e+06	1.83465e+06	1.6578	0.0069497	0.181302	1.26013	0.333568
7342			TG(17:2(9Z,12Z)/17:2(9Z,12Z)/20:3(8Z,11Z,14Z))[iso3]	-21.6493		875.694	565.53	1.25411e+07	1.02412e+07	1.63565	0.0222368	0.183968	1.22457	0.292278
7389			PC(O-24:0/20:4(8Z,11Z,14Z,17Z))	5.76343		878.706	563.453	5.5584e+06	4.28493e+06	1.81127	0.0136064	0.183191	1.2972	0.375399
8244						946.696	563.442	2.76517e+06	2.0638e+06	1.77175	0.00957324	0.182356	1.33984	0.422063
8953						1013.68	563.393	2.57539e+06	1.97261e+06	1.75717	0.0181121	0.183688	1.30558	0.384686
8961						1014.68	563.335	1.26193e+06	930074	1.56788	0.0264615	0.184164	1.3568	0.440213
9417						1081.67	563.324	1.25039e+06	904994	1.37852	0.024685	0.18409	1.38165	0.466395
7376			22:3-Glc-Campesterol	15.147		877.706	563.301	1.06682e+07	8.48009e+06	1.57554	0.0273272	0.184197	1.25803	0.331168
8233			DAT(16:0/21:0(2Me[S],3OH[S],4Me[S],6Me[S]))	4.72303		945.693	563.295	4.79914e+06	3.76039e+06	1.72984	0.018881	0.18375	1.27624	0.351895
9427						1082.67	563.018	597050	342349	1.57587	0.00720901	0.18144	1.74398	0.802382
9731						1149.65	562.97	685726	457506	1.25882	0.0161522	0.183506	1.49883	0.583841
7710			PS(22:0/22:0)	-19.6129		902.668	561.393	670445	1.3117e+06	1.2465	0.0150299	0.18338	0.511129	-0.968241
7583			PC(22:0/22:4(7Z,10Z,13Z,16Z))	14.4179		892.693	561.362	468341	254957	1.59089	0.0148691	0.183361	1.83694	0.877304
9584						1112.75	554.972	529290	258005	1.53613	0.0245302	0.184083	2.05147	1.03666
9199						1045.76	554.888	811496	397552	1.4848	0.016723	0.183563	2.04123	1.02944
9193						1044.76	554.815	1.38207e+06	764505	1.70129	0.0153748	0.183421	1.8078	0.854233
8393						958.686	552.717	695187	319736	1.81321	0.0093331	0.182283	2.17425	1.12052
7571			22:3-Glc-Sitosterol	-10.4512		891.699	552.497	1.38613e+06	709442	2.03077	0.0057923	0.180542	1.95383	0.966307
7555						890.696	552.37	2.80904e+06	1.54241e+06	1.85322	0.0103336	0.182562	1.8212	0.86489
5518			22:3 Stigmasteryl ester	-12.8605		727.63	546.274	6.39754e+06	3.46965e+06	1.68076	0.0443495	0.187711	1.84386	0.882726
6940			undecaprenyl phosphate	-7.85575		845.652	544.967	6.7684e+06	5.57165e+06	1.56915	0.0372253	0.184464	1.21479	0.28071
7153			TG(17:1(9Z)/18:3(9Z,12Z,15Z)/18:3(9Z,12Z,15Z))[iso3]	-9.21633		861.69	543.872	3.95228e+06	3.03779e+06	1.60711	0.0317236	0.184336	1.30104	0.379664
6644			PC(O-18:0/22:5(4Z,7Z,10Z,13Z,16Z))	13.5277		820.634	542.808	969731	590886	1.62564	0.0460069	0.188946	1.64115	0.714705
6616			PS(O-18:0/21:0)	1.08909		818.629	542.784	7.06123e+06	4.62201e+06	1.84035	0.0291788	0.184261	1.52774	0.611399
8461						965.637	542.48	1.60342e+06	1.21111e+06	1.31475	0.037851	0.184476	1.32393	0.404827
6627			PG(O-20:0/20:0)	-18.1673		819.634	542.293	3.50119e+06	2.27874e+06	1.61256	0.0488828	0.190922	1.53646	0.619611
7186			22:3-Glc-cholesterol	14.4669		863.69	541.21	1.07291e+06	528575	2.20659	0.00121165	0.166682	2.02982	1.02135
6333			Coenzyme Q9	4.29781		793.617	540.665	1.78918e+06	1.14991e+06	1.89005	0.0247916	0.184095	1.55594	0.637783
6308						792.616	540.646	4.38321e+06	3.07126e+06	1.8903	0.021944	0.183951	1.42717	0.513158
9702						1142.62	536.893	766011	608730	1.58464	0.0399263	0.184514	1.25838	0.331562
3963						588.898	535.298	2.76629e+07	3.23271e+07	1.70107	0.0279093	0.184218	0.855717	-0.224794
5564			PE-Cer(d14:1(4E)/24:0(2OH))	10.958		731.579	533.809	4.03115e+06	2.66944e+06	1.62626	0.0265932	0.18417	1.51011	0.594655
6144			16:3-Glc-Cholesterol	-0.0952692		779.583	532.657	6.02566e+06	4.33701e+06	1.85057	0.0375153	0.18447	1.38936	0.474416
10067						1252.58	532.431	429808	319169	1.55345	0.0427027	0.186408	1.34665	0.429371
7806						911.649	532.127	6.60496e+06	5.36256e+06	1.97935	0.0378329	0.184476	1.23168	0.300628
8062						930.634	531.62	507301	377341	1.2972	0.0338673	0.184391	1.34441	0.426974
6426			PC(O-18:0/20:1(9Z))	-0.0825614		800.654	531.618	1.94261e+06	1.53089e+06	1.71842	0.00952919	0.182343	1.26894	0.343625
7167			PC(20:0/22:5(7Z,10Z,13Z,16Z,19Z))	18.8461		862.649	531.618	6.18884e+06	5.06475e+06	1.68147	0.0209755	0.183894	1.22194	0.289178
7845						914.65	531.577	6.12727e+06	4.78495e+06	1.7408	0.0248713	0.184098	1.28053	0.356742
6968			2-decaprenyl-5-hydroxy-6-methoxy-3-methyl-1,4-benzoquinone	8.69889		847.668	529.044	7.41663e+06	4.87507e+06	1.46662	0.0108083	0.182677	1.52134	0.60534
8667						983.64	528.014	539746	293210	1.18653	0.00602049	0.180715	1.84082	0.880345
7887			TG(18:4(6Z,9Z,12Z,15Z)/18:4(6Z,9Z,12Z,15Z)/22:6(4Z,7Z,10Z,13Z,16Z,19Z))[iso3]	-6.62324		917.66	523.119	1.7473e+06	1.25721e+06	2.04516	0.00264794	0.1753	1.38982	0.474896
7025			20:2-Glc-Campesterol	1.59059		851.678	523.115	425324	257349	1.70387	0.00778866	0.181715	1.65271	0.724836
7003			PC(O-20:0/22:4(7Z,10Z,13Z,16Z))	9.29008		850.677	522.727	2.56857e+06	1.92435e+06	1.93246	0.00638273	0.180964	1.33478	0.416597
6987			20:3-Glc-Campesterol	13.1671		849.673	522.689	5.46557e+06	4.18568e+06	2.10929	0.00286907	0.176026	1.30578	0.384909
9964						1215.62	522.25	1.3643e+06	1.02414e+06	1.79959	0.0193161	0.183782	1.33214	0.41375
9721			PIM2(17:0/16:0)	-1.26526		1147.64	522.162	2.28476e+06	1.74206e+06	1.97903	0.0123814	0.182994	1.31153	0.391245
9408						1080.65	522.149	1.99236e+06	1.49451e+06	2.15627	0.00907433	0.182201	1.33312	0.414805
9399						1079.65	522.119	3.71525e+06	2.86575e+06	2.11856	0.00818204	0.18188	1.29643	0.374548
9725						1148.64	522.115	1.14396e+06	790364	1.66422	0.00822153	0.181895	1.44738	0.533442
8931						1011.66	522.085	6.86804e+06	5.35137e+06	2.14943	0.0134411	0.183167	1.28342	0.359988
8939						1012.67	522.057	3.72955e+06	2.82955e+06	2.13135	0.0105562	0.182617	1.31807	0.398427
7372			22:3-Glc-Campesterol	0.847875		877.693	521.969	6.16097e+06	4.58027e+06	2.23461	0.00866837	0.182063	1.34511	0.427724
8557			LacCer(d18:1/24:0)	-6.931		972.729	521.963	742563	385314	1.88169	0.0385346	0.184489	1.92716	0.946479
7337			PG(21:0/22:0)	14.1282		875.687	521.937	3.96497e+07	2.97621e+07	2.22534	0.00901321	0.182181	1.33222	0.413836
150						112.41	521.906	128505	63678.8	1.66616	0.0108856	0.182695	2.01801	1.01293
8213						944.679	521.866	7.00549e+06	5.1751e+06	2.18867	0.00904367	0.182191	1.35369	0.436897
8230			DAT(16:0/21:0(2Me[S],3OH[S],4Me[S],6Me[S]))	-10.7394		945.678	521.834	1.82811e+06	1.23677e+06	1.96848	0.0119844	0.182922	1.47813	0.563775
7352			PC(O-22:2(13Z,16Z)/22:3(10Z,13Z,16Z))	5.30152		876.69	521.803	2.04015e+07	1.54377e+07	2.21252	0.0116255	0.182852	1.32154	0.402218
9745						1153.71	521.621	3.60133e+06	2.26436e+06	1.77383	0.0325182	0.184357	1.59044	0.669428
9980						1220.69	521.602	2.31547e+06	1.44129e+06	1.74672	0.0313305	0.184325	1.60653	0.683944
10156						1288.68	521.576	1.01689e+06	550644	1.60597	0.0147677	0.183348	1.84674	0.884978
9751						1154.71	521.564	1.27177e+06	700630	1.85778	0.0261531	0.184152	1.81518	0.860109
9451			MIPC(t18:0/24:0(2OH))	12.7744		1086.72	521.563	3.84907e+06	2.40869e+06	1.77831	0.0468344	0.189535	1.598	0.676264
9418						1081.66	521.543	393198	221390	1.7453	0.018852	0.183747	1.77604	0.828666
7868						916.558	521.406	1.28382e+06	1.01397e+06	1.49705	0.0486348	0.190759	1.26614	0.340432
9610						1118.52	521.361	1.92488e+06	1.60032e+06	1.59872	0.0448054	0.188058	1.20281	0.266409
8672						984.548	521.302	735316	539488	1.61102	0.0167762	0.183569	1.36299	0.446775
6172			16:2-Glc-Cholesterol	-12.4263		781.589	521.146	2.0264e+06	1.33291e+06	1.81969	0.015782	0.183466	1.52028	0.604336
6143			16:3-Glc-Cholesterol	-0.515715		779.583	521.126	3.29685e+07	2.63858e+07	1.84995	0.0408556	0.18486	1.24948	0.321324
8651						982.539	521.108	5.06526e+06	4.1988e+06	1.651	0.0464825	0.189287	1.20636	0.270659
9616						1119.52	521.097	1.03939e+06	824289	1.55632	0.0351791	0.184421	1.26096	0.334519
2000						384.936	518.425	1.2831e+08	1.43316e+08	1.70001	0.00842008	0.181972	0.895294	-0.159567
3961						588.898	517.997	2.4835e+07	2.97552e+07	1.85111	0.0187549	0.18374	0.834644	-0.260768
5485						724.874	517.894	5.9214e+06	7.44913e+06	1.98454	0.0251344	0.18411	0.794911	-0.331134
4688						656.887	517.877	1.08535e+07	1.23279e+07	1.71982	0.0491582	0.191101	0.880399	-0.18377
3288						520.909	517.872	3.9968e+07	4.42699e+07	1.84252	0.0356321	0.184431	0.902826	-0.14748
5165						698.876	517.768	8.78567e+06	1.19624e+07	2.19802	0.00506682	0.179893	0.734442	-0.44528
2379						426.924	517.76	3.20263e+07	3.582e+07	1.49805	0.0348415	0.184414	0.894088	-0.161511
3009						494.91	517.699	2.74242e+07	3.08236e+07	1.61967	0.0278304	0.184215	0.889716	-0.168583
1712						358.936	517.665	7.26553e+06	1.02097e+07	1.64815	0.0111191	0.182747	0.711632	-0.490797
5668						740.865	517.316	3.76216e+06	4.63593e+06	2.0913	0.00484944	0.179662	0.811522	-0.301299
1840						374.906	517.136	6.38985e+06	7.55076e+06	1.62721	0.00761956	0.181639	0.846253	-0.240839
8066						930.652	516.913	1.07666e+06	337000	1.65594	0.0454038	0.188505	3.19484	1.67575
1954						378.919	516.863	6.83366e+06	7.87324e+06	1.66655	0.00580604	0.180553	0.86796	-0.204299
9245						1053.56	513.108	262452	188518	1.48157	0.0194483	0.183792	1.39219	0.477353
10101						1264.58	511.901	243845	334133	1.49391	0.0350645	0.184419	0.729782	-0.454462
9897						1195.6	511.707	1.9521e+06	2.41582e+06	1.34535	0.0226415	0.18399	0.808049	-0.307485
6609			PG(O-18:0/22:1(11Z))	-18.2759		817.618	508.24	8.219e+06	5.43986e+06	1.66616	0.0292315	0.184263	1.51088	0.595394
4207						611.491	508.18	7.18065e+06	1.24061e+07	1.00123	0.0221271	0.183962	0.578798	-0.788869
4115						601.46	508.135	1.08259e+06	1.85765e+06	1.33346	0.00827169	0.181915	0.582774	-0.778991
8397			Megalomicin C1	-10.1521		959.56	505.433	751710	1.09423e+06	1.34547	0.00784859	0.181741	0.686979	-0.541663
7255						869.618	505.405	1.99167e+06	1.33216e+06	1.20595	0.0419416	0.185778	1.49506	0.580205
9398						1079.55	505.302	2.65243e+06	3.14231e+06	1.28838	0.0151549	0.183395	0.844103	-0.24451
9391						1078.55	505.222	4.98794e+06	5.77819e+06	1.30331	0.020118	0.183838	0.863236	-0.212173
9715						1146.53	505.222	2.66976e+06	3.10468e+06	1.38069	0.0417694	0.185635	0.859915	-0.217734
9960						1214.52	505.13	1.36703e+06	1.74331e+06	1.51887	0.0130876	0.183112	0.784159	-0.350781
8118						936.603	505.115	941511	594394	1.16758	0.0444934	0.187821	1.58398	0.663558
9722						1147.54	505.115	1.28482e+06	1.57035e+06	1.51338	0.0118502	0.182896	0.818174	-0.28952
10145						1282.5	505.058	600174	811802	1.74704	0.0118874	0.182904	0.739311	-0.435747
8917						1009.73	505.012	269188	132527	1.31998	0.0126983	0.183049	2.03119	1.02233
9963						1215.52	504.897	576412	840676	1.93238	0.00131768	0.166959	0.685654	-0.544448
3802			Sitosteryl glucoside	22.2493		575.445	503.303	161486	408384	1.10698	0.00824549	0.181905	0.395427	-1.33852
7058			PS(22:6(4Z,7Z,10Z,13Z,16Z,19Z)/20:4(5Z,8Z,11Z,14Z))	24.0837		854.518	503.123	1.18716e+06	1.54877e+06	1.11595	0.0125441	0.183023	0.766522	-0.383601
8727						990.492	502.992	172455	336043	1.90722	0.000328486	0.160438	0.513194	-0.962424
238						119.512	502.037	102746	136678	1.24696	0.0327207	0.184363	0.751738	-0.411698
10138						1279.54	501.939	1.15397e+06	1.33641e+06	1.35874	0.0421865	0.185982	0.863487	-0.211754
7434						882.621	501.32	4.85447e+06	3.85815e+06	2.00765	0.0464013	0.189229	1.25824	0.331407
8822						998.54	501.194	3.345e+06	2.31963e+06	1.72841	0.0107988	0.182675	1.44204	0.528108
7774						908.602	500.728	802989	420244	1.96717	0.00450276	0.179249	1.91077	0.934154
6896			PG(P-20:0/22:2(13Z,16Z))	-16.2115		841.619	500.602	1.59218e+06	989092	2.16989	0.00710572	0.181386	1.60974	0.686824
8080						932.539	500.159	1.26349e+06	894188	1.93465	0.00838892	0.18196	1.413	0.498761
6882						840.614	500.078	4.17028e+06	2.78597e+06	1.91712	0.0213187	0.183915	1.49689	0.581967
6298			PG(O-20:0/18:0)	-21.0135		791.6	498.555	1.7183e+07	1.30247e+07	2.09099	0.0272035	0.184193	1.31926	0.399731
8011			PI(19:0/22:4(7Z,10Z,13Z,16Z))	-22.5493		927.576	498.426	2.14642e+06	1.52973e+06	2.15008	0.00645673	0.181011	1.40314	0.488658
8782			PIM1(18:0/16:2(9Z,12Z))	-6.70724		995.565	498.321	894817	641678	1.9184	0.0305437	0.184303	1.3945	0.479743
9303						1062.55	498.261	1.05421e+06	796398	1.73884	0.049525	0.191337	1.32372	0.404595
8769						994.562	498.236	2.16269e+06	1.58683e+06	2.03754	0.0123954	0.182997	1.3629	0.446681
9311						1063.55	497.961	396858	262996	1.74296	0.0378776	0.184477	1.50899	0.59358
9661						1130.53	497.877	497268	350962	1.59238	0.042396	0.186156	1.41687	0.502711
7998						926.573	497.809	4.38291e+06	3.30315e+06	2.06893	0.0164484	0.183536	1.32689	0.408049
7115			PI(P-20:0/17:2(9Z,12Z))	20.5655		859.588	497.762	4.47605e+06	3.28296e+06	1.40331	0.0289749	0.184254	1.36342	0.447229
4929			PG(P-16:0/14:1(9Z))	24.5329		675.477	497.257	664514	1.08088e+06	1.26113	0.00565701	0.180433	0.614789	-0.701837
3283						520.909	496.706	1.33878e+07	1.68868e+07	1.69186	0.0481721	0.190452	0.792797	-0.334977
5954			PA(O-20:0/22:4(7Z,10Z,13Z,16Z))	10.558		765.588	496.427	9.73657e+06	7.14897e+06	1.88415	0.0321032	0.184347	1.36195	0.445678
8489						968.544	495.992	1.12758e+06	773357	1.66775	0.0219457	0.183952	1.45803	0.544025
7692			PI(17:1(9Z)/22:2(13Z,16Z))	-23.5019		901.56	495.938	1.02204e+06	717893	1.81344	0.0292404	0.184263	1.42367	0.509614
9139						1036.53	495.881	535613	370711	1.5559	0.0396595	0.18451	1.44483	0.530897
7470			PGS	-15.6105		885.612	494.683	2.3557e+06	1.74859e+06	1.99737	0.00437301	0.179079	1.34719	0.429958
7812			Sirolimus	-11.4475		912.537	494.467	3.47962e+06	2.76427e+06	1.64598	0.0357812	0.184434	1.25879	0.332034
7824						913.539	494.467	1.76473e+06	1.38258e+06	1.81276	0.0229152	0.184004	1.2764	0.352076
7455			PC(22:2(13Z,16Z)/22:6(4Z,7Z,10Z,13Z,16Z,19Z))	-10.1391		884.609	494.27	4.47775e+06	3.57606e+06	1.76765	0.0257273	0.184135	1.25215	0.324403
6032			PG(P-20:0/17:2(9Z,12Z))	17.6236		771.568	493.417	1.27612e+06	955892	1.67993	0.0400344	0.184516	1.335	0.416843
7564						891.684	492.982	1.67046e+06	1.32588e+06	1.75014	0.0295079	0.184271	1.25989	0.333293
9164						1039.49	492.88	575599	475059	1.31148	0.037687	0.184473	1.21164	0.276958
7532						889.531	492.693	648874	486916	1.8782	0.0399062	0.184514	1.33262	0.414267
7370			PI(18:3(6Z,9Z,12Z)/20:5(5Z,8Z,11Z,14Z,17Z))	9.90077		877.496	492.592	269657	206530	1.401	0.0300464	0.184288	1.30566	0.384778
9769						1159.47	492.562	1.44105e+06	1.20334e+06	1.36609	0.0227267	0.183994	1.19754	0.26007
6637			PS(O-18:0/22:6(4Z,7Z,10Z,13Z,16Z,19Z))	-10.1674		820.541	492.513	8.72349e+06	7.24287e+06	2.01468	0.0392432	0.184502	1.20442	0.268344
5816			PA(18:1(9Z)/22:2(13Z,16Z))	17.2615		753.557	492.425	7.83876e+06	5.93912e+06	2.09725	0.0256542	0.184132	1.31985	0.400378
10219						1335.85	491.733	1.15944e+06	572256	1.48551	0.0464736	0.18928	2.02608	1.01869
10260						1381.86	491.715	678397	308136	1.71357	0.012986	0.183096	2.20162	1.13856
10262						1382.86	491.708	501484	240323	1.42366	0.0324928	0.184357	2.08671	1.06123
9836						1176.44	490.23	432592	587461	1.33092	0.0219377	0.183951	0.736375	-0.441488
5931			Loroxanthin ester/ Loroxanthin dodecenoate	7.54557		763.573	486.755	2.72396e+06	2.15007e+06	1.80823	0.0316078	0.184333	1.26692	0.341321
5920			PS(O-18:0/17:0)	3.71084		762.568	486.635	5.89878e+06	4.67e+06	1.95373	0.0376409	0.184472	1.26312	0.336993
8555						972.522	485.871	1.19463e+06	772060	1.45932	0.0102062	0.18253	1.54733	0.629784
8711						988.698	485.745	1.44265e+06	971644	1.70522	0.0426984	0.186404	1.48476	0.570226
8720						989.699	485.442	818491	435830	1.17617	0.0148305	0.183356	1.87801	0.909202
1953						378.919	485.363	3.81069e+06	4.57197e+06	1.42586	0.0285189	0.184239	0.83349	-0.262763
9261						1056.68	485.291	258650	96319.2	1.61682	0.0218371	0.183945	2.68534	1.4251
9588						1114.48	481.894	335341	434507	1.05364	0.0300924	0.184289	0.771773	-0.373752
5790						751.55	481.046	6.64389e+07	5.34358e+07	2.1516	0.0144964	0.183314	1.24334	0.31422
5818			PA(18:1(9Z)/22:2(13Z,16Z))	16.9453		753.557	480.726	3.36466e+06	2.66748e+06	2.05265	0.0110047	0.182721	1.26136	0.334985
6176			PA(20:1(11Z)/22:2(13Z,16Z))	-16.5779		781.562	480.511	768706	483523	2.10162	0.0198594	0.183821	1.5898	0.668846
4368						625.516	478.458	660171	1.03889e+06	1.28588	0.0375763	0.184471	0.635457	-0.654134
8663			PIM1(17:0/16:1(9Z))	-12.3823		983.559	475.71	757621	964021	1.30871	0.00715472	0.181412	0.785897	-0.347588
9117						1034.56	475.523	1.46226e+07	1.65662e+07	1.00821	0.00870827	0.182077	0.882674	-0.180047
9536						1103.55	475.26	3.70036e+06	4.50113e+06	1.76393	0.00669357	0.181156	0.822096	-0.282621
9546						1104.55	475.233	787801	1.03372e+06	1.79492	0.0153873	0.183422	0.762103	-0.391943
9802						1170.53	475.167	3.23667e+06	4.07949e+06	1.56509	0.033036	0.184371	0.793401	-0.333877
10040						1239.52	475.157	558957	823188	1.7444	0.0214553	0.183923	0.679016	-0.558483
9532						1102.55	475.144	7.00207e+06	8.34637e+06	1.43008	0.00399594	0.178521	0.838936	-0.253368
4184						609.475	474.75	2.55865e+06	4.58342e+06	1.05404	0.0336135	0.184385	0.558241	-0.84104
8796						996.521	472.396	543483	443532	1.18576	0.0298411	0.184282	1.22535	0.293195
7020						851.52	471.6	802536	625296	2.09451	0.0160517	0.183495	1.28345	0.360026
7701						902.516	471.24	1.12887e+07	9.41891e+06	2.27511	0.00391246	0.178384	1.19851	0.261243
7720			Avermectin A2a	9.96731		903.52	471.24	5.6187e+06	4.67291e+06	2.29571	0.00394675	0.178441	1.2024	0.265916
6680						824.501	471.13	454972	346282	1.74043	0.0414744	0.185388	1.31388	0.393829
8540						971.509	471.064	2.65124e+06	2.20009e+06	2.02763	0.00109292	0.166311	1.20506	0.269103
6798			PS(18:0/22:6(4Z,7Z,10Z,13Z,16Z,19Z))	-2.00519		834.527	470.957	2.98748e+07	2.42322e+07	2.28157	0.007453	0.181561	1.23285	0.302002
6822			PI(16:0/18:1(9Z))	-0.393213		835.534	470.926	1.43593e+07	1.15418e+07	2.28978	0.0069921	0.181326	1.24412	0.315125
8524						970.506	470.916	5.42161e+06	4.531e+06	2.1543	0.00040108	0.160438	1.19656	0.258893
9161						1039.5	470.887	1.33361e+06	1.17205e+06	1.27398	0.0182341	0.183698	1.13784	0.186303
9153						1038.49	470.885	2.62264e+06	2.34814e+06	1.29813	0.0394677	0.184506	1.1169	0.159501
6						100.282	470.884	403024	314404	2.00622	0.01112	0.182747	1.28187	0.358249
5985			PA(19:1(9Z)/22:2(13Z,16Z))	-19.4452		767.545	470.882	8.13764e+07	6.3522e+07	2.35991	0.00567979	0.180452	1.28107	0.357355
8553						972.508	470.713	758277	612378	1.4527	0.0279593	0.18422	1.23825	0.308302
5286						710.509	469.82	1.58992e+06	2.6579e+06	1.07255	0.0142806	0.183285	0.598186	-0.741335
5277			PA(O-16:0/22:4(7Z,10Z,13Z,16Z))	-13.3978		709.508	469.755	3.3268e+06	5.60212e+06	1.14597	0.009318	0.182279	0.593847	-0.751838
7067			PG(20:1(11Z)/22:2(13Z,16Z))	-15.5261		855.599	468.15	2.35854e+07	1.88691e+07	1.8181	0.0434841	0.187036	1.24995	0.321867
9637						1124.45	467.094	168508	250209	1.61837	0.0308321	0.184311	0.673468	-0.570318
9259						1056.46	466.535	576751	805284	2.01107	0.00144518	0.16783	0.716207	-0.481551
8706						988.478	466.53	1.27817e+06	1.56035e+06	1.39243	0.00627121	0.18089	0.819155	-0.287792
7936						921.491	466.509	1.19788e+06	1.46026e+06	1.01464	0.020254	0.183848	0.82032	-0.285742
8716						989.48	466.509	507067	639424	1.22768	0.0218102	0.183944	0.793005	-0.334599
3909						584.461	464.637	534701	1.06153e+06	1.25421	0.0355515	0.18443	0.503709	-0.989336
7194						864.54	460.991	344484	538550	1.55603	0.00558137	0.18037	0.639651	-0.644644
5892			PG(13:0/22:2(13Z,16Z))	-21.9054		759.501	460.551	111597	183876	1.07881	0.0153493	0.183418	0.606914	-0.720436
3648						557.442	459.536	928457	2.21789e+06	1.28884	0.0324879	0.184357	0.418622	-1.25628
7755						906.587	456.599	684945	376398	2.33849	0.00131596	0.166954	1.81974	0.863731
6870			PG(O-20:0/22:4(7Z,10Z,13Z,16Z))	-16.5297		839.603	456.11	3.19747e+06	2.24373e+06	2.24076	0.00724324	0.181457	1.42506	0.511028
9163						1039.46	455.606	303428	423341	1.04878	0.0308848	0.184313	0.716747	-0.480465
9152						1038.45	455.578	791478	1.03311e+06	1.30392	0.0120342	0.182931	0.766114	-0.38437
7072			PG(20:1(11Z)/22:2(13Z,16Z))	-15.8166		855.598	455.091	3.11622e+06	2.3085e+06	2.40081	0.00551709	0.180316	1.34989	0.43284
4697			PA(O-16:0/18:2(9Z,12Z))	-18.2879		657.474	453.651	339556	791740	1.17806	0.0067756	0.181204	0.428873	-1.22138
4717			PE(P-16:0/15:1(9Z))	-5.35761		658.478	453.423	81272.6	279081	1.20356	0.0145688	0.183323	0.291215	-1.77984
6571			PG(O-20:0/20:3(8Z,11Z,14Z))	-18.2388		813.587	453.326	3.7386e+06	2.57315e+06	2.23401	0.0082788	0.181918	1.45293	0.538963
7467			Avermectin A1a	7.96608		885.508	451.83	2.18422e+06	1.85961e+06	1.77913	0.0336883	0.184387	1.17456	0.232122
6605			PI(O-16:0/18:3(9Z,12Z,15Z))	-0.40969		817.523	451.753	5.32012e+06	4.29872e+06	1.61475	0.0315115	0.18433	1.2376	0.30755
1599						351.203	449.679	3.94855e+07	3.12201e+07	1.52832	0.0313628	0.184326	1.26475	0.338851
5805			PC(14:0/20:4(5Z,8Z,11Z,14Z))	3.96253		752.527	448.572	1.57155e+06	1.18975e+06	1.14155	0.0186561	0.183732	1.32091	0.401531
5867			PG(15:0/20:3(8Z,11Z,14Z))	6.59242		757.508	447.616	115852	269616	1.11017	0.0468407	0.189539	0.429694	-1.21862
3585			Cer(d14:1(4E)/20:0(2OH))	-3.52742		552.498	445.955	2.07297e+06	1.01987e+06	1.70933	0.038566	0.18449	2.03259	1.02332
4100						599.509	445.947	5.38579e+06	2.75649e+06	1.70881	0.0363893	0.184447	1.95386	0.966326
3954			bacteriohopane-32,33, 34-triol-35-carbamate	24.0702		588.478	445.943	1.78841e+06	856509	1.73983	0.0415511	0.185452	2.08802	1.06214
4269						615.497	445.91	4.916e+06	2.46053e+06	1.62238	0.0411792	0.185137	1.99794	0.998516
4277						616.499	445.895	1.83113e+06	814017	1.76283	0.028413	0.184236	2.2495	1.16961
3988						590.474	445.388	480046	160792	1.77519	0.0478526	0.190237	2.98551	1.57798
1345						316.948	445.137	9.29384e+07	6.66648e+07	1.22074	0.0274563	0.184202	1.39411	0.479348
7022						851.631	444.298	214255	114586	1.96507	0.04116	0.185121	1.86981	0.902895
7125						859.6	443.287	992176	264370	1.87778	0.0456253	0.188668	3.75298	1.90804
4560			N-palmitoyl-D-sphingosyl-1-(2-aminoethyl)phosphonate	13.1796		643.527	442.603	386797	154412	1.3786	0.0386805	0.184492	2.50497	1.32479
4176						607.459	442.162	136815	513282	1.38736	0.013658	0.183199	0.266549	-1.90752
8120			FMC-5(d18:1/18:0)	16.1824		936.657	441.06	303307	204143	1.25221	0.0335283	0.184383	1.48576	0.571204
8100						934.65	441.053	2.45029e+06	1.90276e+06	1.38452	0.0323029	0.184352	1.28776	0.36486
8110			PI(19:0/22:0)	-6.98602		935.653	441.035	1.30119e+06	995715	1.36942	0.0318981	0.184341	1.30679	0.386026
7048			PG(20:0/22:4(7Z,10Z,13Z,16Z))	-17.2432		853.582	440.039	1.984e+06	1.48033e+06	1.69684	0.0208536	0.183886	1.34024	0.422489
4572			PE(O-16:0/14:1(9Z))	0.676004		646.482	439.893	337535	546895	1.02993	0.0181067	0.183688	0.617185	-0.696224
5258			PG(12:0/19:0)	7.12683		707.492	437.985	62228	265380	1.62229	0.0108931	0.182696	0.234487	-2.09242
9734						1150.46	436.6	1.58841e+06	1.28902e+06	1.03345	0.0449933	0.1882	1.23226	0.301309
9448						1086.45	435.635	440262	631342	1.34578	0.00457123	0.179336	0.697344	-0.520058
8993						1019.47	435.62	315722	432255	1.02228	0.0245297	0.184083	0.730408	-0.453226
3268						520.392	434.611	1.17125e+08	1.33411e+08	1.00098	0.00822868	0.181898	0.877925	-0.187831
4772						663.488	433.51	6.27273e+06	8.77723e+06	1.02509	0.00975928	0.182409	0.714659	-0.484672
7674						900.501	430.815	1.46613e+06	1.10674e+06	2.35474	0.00503016	0.179856	1.32473	0.405697
9134						1036.48	430.812	359510	252844	2.09298	0.00131333	0.166948	1.42186	0.507782
8488						968.487	430.798	753567	561665	2.16089	0.00236505	0.174186	1.34167	0.424027
6772						832.536	430.794	4.34002e+06	3.3194e+06	2.23205	0.0111316	0.182749	1.30747	0.38678
6786			PI(12:0/22:2(13Z,16Z))	-2.98191		833.516	430.779	2.02042e+06	1.5192e+06	2.30332	0.00578519	0.180536	1.32992	0.411344
7691			PI(18:4(6Z,9Z,12Z,15Z)/22:6(4Z,7Z,10Z,13Z,16Z,19Z))	18.0346		901.503	430.774	639679	462562	2.20156	0.00260804	0.175157	1.3829	0.467701
5953			PA(19:0/22:4(7Z,10Z,13Z,16Z))	10.9465		765.552	430.767	1.85516e+07	1.39451e+07	2.36551	0.00585444	0.18059	1.33033	0.411787
8504						969.492	430.763	265975	193480	1.90267	0.0226445	0.18399	1.37469	0.459105
5989						767.534	430.264	833464	583837	2.29053	0.00634494	0.180939	1.42756	0.513553
7080						856.537	429.784	5.16929e+06	4.05408e+06	2.03281	0.00310145	0.176682	1.27508	0.35059
6331			Coenzyme Q9	-4.73107		793.61	428.64	1.46815e+06	838242	1.40907	0.011495	0.182826	1.75147	0.808565
9951						1211.49	427.317	705166	834036	1.47048	0.0245128	0.184082	0.845487	-0.242146
10137						1279.47	427.082	286483	396116	1.34622	0.0192089	0.183774	0.72323	-0.467474
9770						1159.49	427.05	139970	213736	1.62731	0.010883	0.182694	0.654871	-0.610717
6622						819.575	427.044	997076	685745	1.10081	0.0307872	0.18431	1.454	0.540031
5642			PA(17:1(9Z)/22:2(13Z,16Z))	-20.995		739.513	424.911	8.62767e+06	7.08889e+06	1.87403	0.0264012	0.184162	1.21707	0.28341
6482			PS(16:0/22:6(4Z,7Z,10Z,13Z,16Z,19Z))	0.0566126		806.498	424.439	1.61003e+06	1.26456e+06	1.89212	0.0244081	0.184077	1.27319	0.34845
7924						920.564	424.422	1.23161e+06	951190	2.04286	0.0309843	0.184316	1.29481	0.372736
6894						841.574	424.386	1.51131e+06	1.08702e+06	2.1863	0.004659	0.179443	1.39033	0.475424
7045			PG(20:0/22:4(7Z,10Z,13Z,16Z))	-16.188		853.583	424.309	6.70786e+06	5.22548e+06	2.20958	0.0159593	0.183485	1.28368	0.36029
6881			PI-Cer(t18:0/18:0(2OH))	8.75859		840.568	423.961	6.46735e+06	4.91043e+06	2.12077	0.00481145	0.17962	1.31706	0.397325
8718						989.555	423.898	144231	85424.1	1.63984	0.0182344	0.183698	1.68841	0.755668
6872			PG(19:0/22:4(7Z,10Z,13Z,16Z))	-18.5931		839.565	423.886	2.15925e+07	1.63851e+07	2.14541	0.00406431	0.17863	1.31782	0.39815
7940			PI(P-20:0/22:6(4Z,7Z,10Z,13Z,16Z,19Z))	-17.2396		921.57	423.882	554414	389272	1.85566	0.0351303	0.18442	1.42423	0.510185
8042			PI(20:4(5Z,8Z,11Z,14Z)/22:6(4Z,7Z,10Z,13Z,16Z,19Z))	18.8104		929.536	423.37	756814	487226	1.92721	0.0104969	0.182603	1.55331	0.635348
8024						928.532	423.363	1.7802e+06	1.19641e+06	2.03918	0.00214083	0.173107	1.48795	0.573326
8793						996.519	423.339	835517	553310	2.0268	0.00338597	0.177368	1.51003	0.594581
9668						1132.49	423.234	316436	180950	1.6562	0.00896004	0.182164	1.74875	0.806323
9517						1098.51	420.018	703594	545388	1.86674	0.0253923	0.184121	1.29008	0.36746
10177						1302.47	419.966	135457	91103.1	1.39989	0.0324367	0.184355	1.48685	0.572258
7629						896.555	419.948	491634	339179	1.96783	0.0212413	0.18391	1.44948	0.535539
8451						964.544	419.93	163378	91821	1.40745	0.00705962	0.181362	1.77931	0.83132
9095						1031.53	419.893	507915	355305	1.89183	0.00865616	0.182059	1.42952	0.51553
9089						1030.53	419.707	1.03653e+06	801450	1.90838	0.0151775	0.183398	1.29332	0.371077
8446						963.54	419.701	920283	664018	2.06434	0.00839159	0.181961	1.38593	0.470854
9523			LPIM3(19:0/0:0)	17.7101		1099.51	419.691	303577	211705	1.51039	0.0218674	0.183947	1.43396	0.520008
9786						1166.5	419.678	467694	337210	1.88478	0.0111229	0.182747	1.38695	0.471915
7597						894.551	419.666	4.20336e+06	3.18348e+06	2.15683	0.00912399	0.182218	1.32036	0.400937
8429						962.54	419.666	1.79982e+06	1.3449e+06	2.23586	0.00570706	0.180474	1.33825	0.420348
7614			PI(O-18:0/22:6(4Z,7Z,10Z,13Z,16Z,19Z))	-17.6447		895.555	419.658	2.11315e+06	1.58617e+06	2.18597	0.00848798	0.181998	1.33224	0.413851
10025						1234.48	419.644	275117	191478	1.45632	0.0242012	0.184068	1.43681	0.522867
6719			PG(18:1(9Z)/22:2(13Z,16Z))	-20.4683		827.564	419.637	2.31804e+07	1.61741e+07	2.33644	0.00312044	0.176732	1.43318	0.519221
6742						829.572	419.017	1.60273e+06	1.12262e+06	1.44746	0.0176135	0.183646	1.42767	0.513659
7417						880.537	416.752	1.44757e+06	888914	1.93899	0.00920462	0.182243	1.62847	0.703517
5717			PA(17:0/22:0)	-11.3542		745.567	416.491	2.8537e+07	1.67741e+07	1.78877	0.0280506	0.184223	1.70125	0.766599
5601			PA(O-20:0/20:5(5Z,8Z,11Z,14Z,17Z))	5.90997		735.538	416.436	2.15549e+06	1.21888e+06	1.82079	0.0205899	0.18387	1.76841	0.822455
7427						881.542	416.425	553293	305479	1.9113	0.0178562	0.183667	1.81123	0.856972
5592			PS(O-18:0/15:0)	2.63696		734.536	416.387	5.10647e+06	2.95854e+06	1.77164	0.0230529	0.184011	1.72601	0.787442
5177			Crasseride 2a	-23.3875		699.562	416.361	960362	530944	1.92059	0.0232928	0.184024	1.80878	0.855018
6573			PG(17:1(9Z)/22:2(13Z,16Z))	-17.5738		813.551	415.353	1.7186e+07	1.42181e+07	1.94494	0.014554	0.183321	1.20874	0.273501
5331			PE-Cer(d14:1(4E)/24:1(15Z))	-1.21774		713.559	411.926	430757	341304	1.66886	0.0349452	0.184416	1.26209	0.335817
3401						529.41	409.075	745253	1.79079e+06	1.07489	0.0297898	0.18428	0.416159	-1.26479
2454						437.364	406.917	851589	1.62808e+06	1.06428	0.0220756	0.183959	0.523064	-0.934941
4155			PA(O-16:0/14:0)	-21.7569		605.442	405.031	208409	582127	1.0367	0.0440219	0.187458	0.358012	-1.48192
4336						621.412	404.611	104667	347158	1.77597	0.0111934	0.182763	0.301498	-1.72978
4320			PC(12:0/12:0)	-18.0342		620.419	404.541	175415	474691	1.53552	0.0197624	0.183814	0.369535	-1.43622
4588						647.438	404.497	501136	1.16494e+06	1.26357	0.0174206	0.183629	0.430183	-1.21698
4314						619.416	404.459	482088	1.28335e+06	1.36806	0.0118498	0.182896	0.375649	-1.41254
4571			PC(12:0/14:1(9Z))	-18.5755		646.433	404.375	1.33962e+06	2.943e+06	1.41131	0.0130713	0.18311	0.455191	-1.13546
4413						630.446	404.07	938054	2.15176e+06	1.21429	0.0227475	0.183995	0.435948	-1.19777
4404			PA(P-16:0/16:1(9Z))	-16.459		629.445	403.998	2.3189e+06	5.05716e+06	1.22926	0.0222373	0.183968	0.458538	-1.12489
4644						653.5	403.467	705414	1.60992e+06	1.11723	0.0188611	0.183748	0.438168	-1.19045
9753						1155.49	402.479	2.96659e+06	2.69251e+06	1.67645	0.00111493	0.166386	1.10179	0.139855
4371						625.469	402.243	213890	548621	1.13824	0.023797	0.184049	0.389869	-1.35894
9458						1087.5	402.181	4.60431e+06	4.13461e+06	2.21194	0.000343615	0.160438	1.1136	0.155234
9466						1088.51	402.158	2.2411e+06	1.98938e+06	1.9248	0.000795106	0.164906	1.12653	0.171883
6606			alpha,alpha'-Trehalose 6-mycolate	-6.26503		817.563	401.387	4.28816e+06	3.5237e+06	2.1337	0.00607343	0.180753	1.21695	0.283269
6601			PC(17:1(9Z)/22:6(4Z,7Z,10Z,13Z,16Z,19Z))	6.73539		816.56	401.36	1.5886e+07	1.33008e+07	2.07135	0.0168669	0.183577	1.19437	0.256247
8999						1020.52	401.324	2.75262e+06	2.38209e+06	2.36097	0.000108027	0.160438	1.15555	0.208581
8995						1019.52	401.181	5.71668e+06	5.06584e+06	2.08213	0.00137723	0.167095	1.12848	0.174375
7457						884.546	400.855	6.78945e+06	5.6654e+06	2.28177	0.000362973	0.160438	1.19841	0.261117
7447			PI(16:1(9Z)/22:4(7Z,10Z,13Z,16Z))	9.35522		883.542	400.747	1.43277e+07	1.20866e+07	2.1897	0.00111831	0.166397	1.18542	0.245398
8305						952.534	400.671	3.6775e+06	3.15503e+06	2.29587	0.000146084	0.160438	1.1656	0.221072
8296						951.529	400.661	7.65367e+06	6.55729e+06	2.27469	6.30369e-05	0.160438	1.1672	0.223052
7627						896.554	396.459	1.67332e+06	884864	1.6257	0.0490861	0.191055	1.89104	0.919183
8575			MIPC(t18:0/16:0(2OH))	22.9838		974.605	392.432	6.94314e+06	3.82094e+06	1.69206	0.0300711	0.184289	1.81713	0.861663
7752			(3'-sulfo)Galbeta-Cer(d18:1/24:0(2OH))	-17.4033		906.619	392.408	5.63199e+07	3.20017e+07	1.7039	0.0365159	0.18445	1.75991	0.815498
7787						909.629	392.401	2.02195e+06	1.1032e+06	1.53526	0.0395333	0.184507	1.83281	0.87406
8579						975.608	392.401	3.67018e+06	2.0371e+06	1.60912	0.0364769	0.184449	1.80167	0.849335
13						100.738	392.399	2.83864e+06	1.56417e+06	1.64572	0.0373167	0.184466	1.81479	0.859802
7761			PI(17:0/22:0)	-5.93181		907.623	392.399	2.96283e+07	1.67331e+07	1.71547	0.0352552	0.184423	1.77064	0.824269
7768						908.622	392.396	9.02462e+06	5.04798e+06	1.71169	0.0331405	0.184373	1.78777	0.838159
9577						1110.58	392.394	698294	354921	1.41348	0.0455945	0.188646	1.96747	0.976339
9181						1042.59	392.366	1.69964e+06	904126	1.47727	0.0285897	0.184241	1.87987	0.910633
8585						976.613	392.358	1.13703e+06	603310	1.64288	0.0391227	0.1845	1.88466	0.914302
9187						1043.59	392.321	853217	430301	1.62771	0.0313273	0.184325	1.98284	0.987568
4267						615.495	391.144	1.25714e+06	602338	2.07675	0.00779854	0.181719	2.08711	1.0615
4074						598.505	390.916	1.56712e+06	687597	1.80489	0.0265325	0.184167	2.27912	1.18848
6773						832.546	390.286	1.65675e+06	1.15549e+06	2.20143	0.00159057	0.169282	1.4338	0.519847
6791			PI(12:0/22:2(13Z,16Z))	-2.38431		833.517	390.243	641544	391505	1.77246	0.00690598	0.181278	1.63866	0.712518
6551			PG(17:0/22:4(7Z,10Z,13Z,16Z))	-19.9124		811.533	390.046	1.21836e+07	8.99429e+06	2.58515	0.00266326	0.175354	1.35459	0.437857
5955			PA(O-20:0/22:4(7Z,10Z,13Z,16Z))	-11.4775		765.572	379.957	3.49553e+06	2.39207e+06	1.7056	0.0196986	0.18381	1.4613	0.547251
5963			PC(O-16:0/20:4(5E,8E,11E,14E))	6.29254		766.58	375.791	1.02702e+06	425777	2.20406	0.00760512	0.181632	2.4121	1.27029
9354						1068.67	375.358	1.16791e+06	565419	1.21511	0.0294947	0.184271	2.06556	1.04653
9358						1069.67	375.358	600769	239267	1.01843	0.0297295	0.184278	2.51088	1.32819
8965						1015.51	373.665	203709	137321	1.79459	0.00907805	0.182203	1.48345	0.568958
8526						970.527	373.193	692654	570918	1.96967	0.0477194	0.190146	1.21323	0.278853
9479						1090.52	373.18	2.83748e+06	2.40983e+06	2.16604	0.0164401	0.183535	1.17746	0.235677
10010						1226.49	373.179	1.41847e+06	1.26123e+06	2.01553	0.0370495	0.184461	1.12467	0.169505
10005						1225.49	373.177	2.62157e+06	2.30672e+06	2.19775	0.025098	0.184108	1.13649	0.184587
9761						1157.5	373.175	3.58492e+06	3.16147e+06	2.08778	0.0382435	0.184484	1.13394	0.181347
10169						1294.48	373.171	885344	773381	2.13841	0.0155255	0.183438	1.14477	0.195057
8927						1011.5	373.166	170709	120094	1.75341	0.0190113	0.183759	1.42147	0.507382
9436						1084.67	361.712	448894	173843	1.7313	0.0276688	0.18421	2.58217	1.36859
9444						1085.67	361.604	243638	81926.7	1.79755	0.0327677	0.184364	2.97385	1.57233
3894						582.51	359.645	70496.6	299614	1.21331	0.0034072	0.177415	0.235291	-2.08748
6904			PE(22:2(13Z,16Z)/22:6(4Z,7Z,10Z,13Z,16Z,19Z))	-13.6889		842.559	358.771	91057.8	20857.2	2.06193	0.0113261	0.182791	4.36578	2.12624
10131						1272.75	357.12	822076	423453	1.59148	0.0155945	0.183446	1.94136	0.95707
10128						1271.75	357.07	1.23603e+06	674726	1.57901	0.018994	0.183758	1.83189	0.873334
10132						1273.75	356.948	280492	133816	1.54125	0.0281054	0.184225	2.09611	1.06772
7257			PI(O-18:0/20:5(5Z,8Z,11Z,14Z,17Z))	2.27283		869.557	356.238	241055	82592.4	2.03885	0.0163751	0.183529	2.91861	1.54528
5024			SM(d18:2/15:0)	-2.79137		685.527	355.313	831481	656735	2.04996	0.0215164	0.183927	1.26608	0.340371
7439			PS(22:4(7Z,10Z,13Z,16Z)/22:6(4Z,7Z,10Z,13Z,16Z,19Z))	1.34344		882.53	355.203	369318	264357	2.03677	0.0225788	0.183986	1.39704	0.482378
5744			PG(O-16:0/19:1(9Z))	6.34854		747.559	355.198	3.59548e+06	2.89479e+06	2.128	0.0190928	0.183766	1.24205	0.312727
6583			PC(17:2(9Z,12Z)/22:6(4Z,7Z,10Z,13Z,16Z,19Z))	6.51666		814.545	355.185	945149	748309	2.12975	0.0311728	0.184321	1.26305	0.336909
6574						813.538	355.181	2.15286e+06	1.71425e+06	2.23209	0.0128803	0.183079	1.25586	0.328679
5731			PC(10:0/23:0)	-18.621		746.557	355.156	1.38371e+07	1.11459e+07	2.14886	0.0182468	0.183699	1.24145	0.312028
8988						1018.51	355.051	156335	98856.6	1.80149	0.0370681	0.184461	1.58143	0.661232
9744						1153.48	355.04	258873	172976	2.08605	0.023944	0.184056	1.49659	0.581675
9983						1221.46	354.95	157463	109323	2.09431	0.0326685	0.184361	1.44035	0.526421
8273						949.514	354.912	626905	484048	2.07085	0.0267093	0.184174	1.29513	0.373096
7423			PI(16:0/22:6(4Z,7Z,10Z,13Z,16Z,19Z))	11.1353		881.528	354.886	956088	752669	1.91237	0.0396432	0.184509	1.27026	0.345128
9441			LPIM3(18:0/0:0)	10.8126		1085.49	354.88	366278	268538	1.95887	0.0302167	0.184293	1.36397	0.447815
8282						950.519	354.799	227708	155703	1.99293	0.0492685	0.191173	1.46245	0.548389
7276			PI(17:0/20:4(5Z,8Z,11Z,14Z))	2.48839		871.536	350.434	1.64882e+06	1.3152e+06	2.21438	0.0119778	0.182921	1.25367	0.326152
7292						872.539	350.428	784195	599658	2.12939	0.00679391	0.181215	1.30774	0.387073
7104			PS(20:2(11Z,14Z)/22:6(4Z,7Z,10Z,13Z,16Z,19Z))	-3.78797		858.526	325.504	8.21138e+06	6.60761e+06	1.87464	0.0304816	0.184301	1.24272	0.313497
7992						925.51	325.465	795941	615234	1.91542	0.0200364	0.183833	1.29372	0.371526
7135			PS(20:1(11Z)/22:6(4Z,7Z,10Z,13Z,16Z,19Z))	-15.4182		860.531	325.068	490965	370516	1.85708	0.025201	0.184113	1.32508	0.406084
3772						571.469	322.143	25087.8	121285	1.6409	0.00264558	0.175292	0.206851	-2.27334
6355			PG(16:1(9Z)/22:4(7Z,10Z,13Z,16Z))	4.71895		795.522	319.076	362722	200934	2.23583	0.018742	0.183739	1.80518	0.85214
3548						545.405	317.963	32470.6	164991	1.50602	0.0265132	0.184166	0.196803	-2.34518
4189						609.522	316.68	95959.3	285991	1.07872	0.020846	0.183886	0.335533	-1.57547
4495						637.433	315.101	121141	71219.4	1.58944	0.0199405	0.183826	1.70096	0.766345
6151			PG(O-16:0/22:6(4Z,7Z,10Z,13Z,16Z,19Z))	-3.19001		779.521	312.235	181872	115797	1.35277	0.0339587	0.184393	1.57061	0.651325
6129			(3'-sulfo)Galbeta-Cer(d18:1/16:0)	2.0431		778.516	312.227	506046	371938	1.10172	0.036501	0.18445	1.36057	0.444207
6334			PG(16:0/22:6(4Z,7Z,10Z,13Z,16Z,19Z))	2.35594		793.504	281.695	180880	89992.8	2.16774	0.0465835	0.189358	2.00994	1.00715
5101						692.507	281.508	1.04153e+06	1.5185e+06	1.0205	0.0418831	0.185729	0.685894	-0.543942
2267			Heptadecanoyl carnitine	0.719676		412.344	273.209	72766.9	213005	1.46323	0.00252581	0.174848	0.341621	-1.54953
6215						783.676	260.067	104433	305036	1.08327	0.0490047	0.191002	0.342364	-1.5464
3601			1,2,3-tricaprinoyl-glycerol	19.9457		553.458	253.543	758257	2.80451e+06	1.10052	0.0452901	0.188421	0.27037	-1.88699
3031						496.302	252.489	536721	757790	1.15181	0.0245049	0.184082	0.708271	-0.497626
2261						412.171	252.488	641665	913062	1.17609	0.0402097	0.184519	0.702761	-0.508894
5865						757.659	252.482	747531	1.15987e+06	1.10303	0.0298786	0.184283	0.644493	-0.633764
5263						708.18	252.479	185066	318086	1.2907	0.0413531	0.185285	0.581813	-0.781374
3018			20,26-dihydroxyecdysone	6.24359		495.299	252.472	1.76278e+06	2.46474e+06	1.07668	0.0271512	0.184191	0.715199	-0.483583
4242						613.562	252.472	4.18084e+06	6.17557e+06	1.14816	0.035165	0.184421	0.676996	-0.56278
1077						284.267	252.44	2.31312e+07	4.04851e+07	1.20624	0.0386291	0.184491	0.571351	-0.80755
3855			PS(22:0/0:0)	-4.70789		580.359	252.44	451011	669211	1.10305	0.0384376	0.184488	0.673945	-0.569297
1462			MG(16:0/0:0/0:0)[rac]	-0.167115		329.27	252.435	1.30634e+07	2.33406e+07	1.21081	0.0346166	0.184409	0.559684	-0.837316
3629						556.218	252.435	359111	673163	1.11044	0.044156	0.187562	0.533467	-0.906528
2608			PC(O-14:1(1E)/0:0)	-6.15552		450.296	252.429	1.34643e+06	1.8541e+06	1.27512	0.0239885	0.184058	0.72619	-0.46158
1467			N-ethyl arachidonoyl amine	-20.5087		330.273	252.427	2.63451e+06	4.78532e+06	1.2735	0.0313959	0.184327	0.550541	-0.861078
1096						285.271	252.418	2.04791e+06	3.72848e+06	1.19503	0.0351739	0.184421	0.549261	-0.864437
3978						589.469	252.413	934951	2.29719e+06	1.13913	0.0353563	0.184425	0.406998	-1.29691
1804						369.245	252.409	1.4508e+06	2.85249e+06	1.18052	0.0356562	0.184432	0.508607	-0.975376
2409						429.18	252.409	786295	1.25835e+06	1.14739	0.0391087	0.1845	0.624865	-0.678384
2947						488.23	252.409	278804	574217	1.28671	0.027643	0.184209	0.485538	-1.04234
4259						614.565	252.408	1.85994e+06	2.78346e+06	1.13947	0.032736	0.184363	0.668211	-0.581625
1761						365.164	252.397	1.13028e+06	1.83273e+06	1.06547	0.0309308	0.184314	0.616721	-0.697309
2944			7-Sulfocholic acid	-20.694		487.227	252.39	1.50976e+06	2.72288e+06	1.19906	0.0353374	0.184425	0.55447	-0.850819
5098			Licorice glycoside E	-5.9168		692.194	252.354	295527	469760	1.15542	0.0436562	0.187172	0.629102	-0.668634
3742			Cer(d18:0/h17:0)	15.0383		568.54	252.312	662431	1.86529e+06	1.20648	0.0293251	0.184266	0.355136	-1.49356
3621			11-Hydroxyiridodial glucoside pentaacetate	11.9504		555.215	252.25	1.7004e+06	2.90013e+06	1.18993	0.0389353	0.184497	0.586318	-0.770245
1798						368.241	252.234	7.28637e+06	1.44111e+07	1.21408	0.03385	0.184391	0.505609	-0.983907
2308						419.239	252.234	1.65649e+06	3.32093e+06	1.23334	0.0360857	0.184441	0.498803	-1.00346
4524						640.192	252.142	246604	423426	1.16006	0.049098	0.191062	0.582402	-0.779913
2446						436.23	251.975	364802	720160	1.16444	0.0379273	0.184478	0.506556	-0.981206
2270						413.222	251.971	664104	1.08982e+06	1.08115	0.0412445	0.185193	0.609372	-0.714605
2315			CerP(d18:1/2:0)	-23.8125		420.242	251.963	314767	698670	1.20761	0.0359428	0.184438	0.450523	-1.15033
2904						481.21	251.962	408847	709294	1.1677	0.0485578	0.190709	0.576414	-0.794822
3080						504.217	251.962	76781	193502	1.0623	0.0257642	0.184136	0.396797	-1.33353
4350						623.202	251.962	1.72322e+06	2.64182e+06	1.12693	0.0459819	0.188928	0.652285	-0.616427
6339			PS(15:1(9Z)/22:4(7Z,10Z,13Z,16Z))	-15.1352		794.486	251.962	69390.6	231948	1.00739	0.0488833	0.190923	0.299165	-1.74099
1699						358.124	251.959	81419.1	131288	1.24103	0.0488889	0.190926	0.620158	-0.689293
7073						855.453	251.959	77082.4	208249	1.15476	0.0336483	0.184386	0.370145	-1.43384
8037						929.455	251.959	278036	612500	1.22333	0.0397988	0.184512	0.453936	-1.13944
4357						624.206	251.958	369763	620442	1.1824	0.0425977	0.186322	0.595967	-0.746695
3749						569.543	251.957	94052.5	327786	1.21647	0.034087	0.184396	0.286932	-1.80122
4705			PE-Cer(d14:1(4E)/20:1(11Z))	12.9349		657.506	251.957	201703	606458	1.02946	0.0373364	0.184466	0.332592	-1.58817
7145						861.468	251.954	284081	705513	1.03585	0.0340611	0.184396	0.402659	-1.31237
2744			N-(4-benzenesulfonamide) arachidonoyl amine	20.107		457.262	251.95	236047	357607	1.10111	0.0312674	0.184324	0.660074	-0.5993
1970			(3S,5R,6R)-3,5-dihydroxy-6,7-didehydro-5,6-dihydro-12'-apo-beta-caroten-12'-al	11.2704		381.248	251.906	137366	346424	1.31673	0.01353	0.18318	0.396526	-1.33451
3053						500.395	251.854	84442.6	509308	1.60835	0.00294746	0.176258	0.165799	-2.59249
3342			PG(P-20:0/0:0)	14.2515		523.348	251.805	106437	294949	1.2024	0.0170844	0.183598	0.360866	-1.47046
2277						414.225	251.431	57907.9	140228	1.14751	0.0321803	0.184349	0.412955	-1.27594
3511						539.442	244.489	91098.5	253635	1.09171	0.0230681	0.184012	0.359172	-1.47725
2741			Stoloniferone J	24.165		457.343	234.661	149194	316044	1.11904	0.0312722	0.184324	0.472066	-1.08294
1750			11-deoxy-16,16-dimethyl-PGE2	-6.61977		363.252	226.534	22899.2	122199	1.15349	0.0363586	0.184447	0.187392	-2.41587
4658						655.16	222.864	231642	375334	1.03137	0.0204991	0.183864	0.617161	-0.696282
1984			26:6(8Z,11Z,14Z,17Z,20Z,23Z)	-0.11926		383.295	222.777	128308	337707	1.16563	0.0226065	0.183988	0.379939	-1.39616
4773			PG(P-16:0/13:0)	18.4264		663.473	218.92	152313	399258	1.27641	0.029113	0.184259	0.38149	-1.39028
4217						611.546	214.718	1.01782e+06	2.94241e+06	1.60912	0.0176	0.183644	0.345915	-1.53151
1879						375.294	210.665	2.70163e+07	3.8054e+07	1.50604	0.00306628	0.176589	0.709946	-0.494219
7012			3-aminobutyryl-CoA	5.73528		851.166	208.407	33269.1	79049.4	1.09981	0.0324399	0.184355	0.420864	-1.24857
1248						308.267	208.331	1.37138e+07	3.00107e+07	1.10024	0.047121	0.189735	0.456965	-1.12985
4502						637.562	208.04	1.13144e+06	2.27318e+06	1.02792	0.0433689	0.186945	0.497732	-1.00656
5361						715.19	208.039	200662	440574	1.18737	0.0299017	0.184284	0.455456	-1.13462
3142			gibberellin A2 O-beta-D-glucoside	14.9058		511.226	207.862	284521	716847	1.06769	0.0438449	0.18732	0.396907	-1.33313
2452			7-O-Methyllicoricidin	-24.8161		437.222	207.774	181777	425645	1.16576	0.0451689	0.188331	0.427063	-1.22748
6181						781.658	207.67	102810	270078	1.11733	0.0494148	0.191267	0.380668	-1.39339
3782			Dalpanol O-glucoside	-2.43319		573.196	207.441	97530.6	259757	1.14727	0.0304316	0.1843	0.375468	-1.41324
3828						579.214	207.339	313452	848351	1.18824	0.0131775	0.183126	0.369484	-1.43642
2522						444.242	207.275	88520.7	279190	1.18709	0.042679	0.186388	0.317063	-1.65716
2098						392.242	207.271	946130	2.86619e+06	1.20475	0.0406051	0.184642	0.3301	-1.59902
2501						443.24	206.25	604641	1.34814e+06	1.21278	0.0493311	0.191213	0.448501	-1.15682
3441			PC(O-16:0/3:1(2E))	-0.655256		534.356	200.341	745791	1.54282e+06	1.48242	0.0486426	0.190765	0.483393	-1.04873
7090						857.44	194.563	2.08949e+06	3.54405e+06	1.11105	0.0288795	0.184251	0.589576	-0.76225
1572			9-deoxy-9-methylene-PGE2	-8.36444		349.235	194.552	6.85082e+07	1.16974e+08	1.21149	0.0400151	0.184516	0.585671	-0.771839
1579			Capnine	5.09597		350.239	194.519	1.26177e+07	2.39203e+07	1.31157	0.0165901	0.18355	0.52749	-0.922785
3600						553.197	194.467	7.45703e+06	1.22046e+07	1.24681	0.0258623	0.18414	0.611	-0.710756
1063						282.252	194.348	3.17742e+08	6.49733e+08	1.23211	0.0364708	0.184449	0.489035	-1.03199
4640						653.476	194.32	5.86446e+06	1.09429e+07	1.16564	0.0432224	0.186828	0.535915	-0.899925
4587			PA(16:0/16:0)[rac]	-12.9955		647.457	194.292	1.00665e+06	2.44224e+06	1.42285	0.0210191	0.183897	0.412184	-1.27864
3933						586.49	194.155	5.61369e+06	1.04923e+07	1.27858	0.0303507	0.184297	0.535028	-0.902313
1455						328.258	194.107	2.62015e+07	5.4693e+07	1.25066	0.0338939	0.184392	0.479065	-1.06171
4650						654.479	194.09	2.31614e+06	4.36374e+06	1.13668	0.0418485	0.185701	0.530771	-0.913838
5448			PC(12:0/20:5(5Z,8Z,11Z,14Z,17Z))	-13.615		722.467	194.085	1.03843e+06	1.94018e+06	1.15398	0.0484305	0.190624	0.535223	-0.901788
2299						418.227	194.078	4.34143e+06	7.88721e+06	1.09584	0.0375108	0.18447	0.550439	-0.861345
2931						485.211	194.071	9.34643e+06	1.59189e+07	1.22105	0.0403936	0.184522	0.587126	-0.768258
7985						925.424	194.05	1.35771e+06	2.10455e+06	1.12927	0.0362717	0.184445	0.64513	-0.632338
1078			Pentadecanoyl-EA	-8.62251		284.257	194.05	2.29651e+06	4.07842e+06	1.21662	0.0422823	0.186062	0.563086	-0.828572
6283			PS(15:1(9Z)/22:6(4Z,7Z,10Z,13Z,16Z,19Z))	-14.4011		790.455	194.05	807445	1.67067e+06	1.21182	0.0196484	0.183806	0.483305	-1.04899
5071			PE-Cer(d15:1(4E)/20:0(2OH))	-2.6156		689.522	194.032	1.37519e+06	2.51616e+06	1.13929	0.025817	0.184139	0.546544	-0.871591
2895			Acevaltrate	2.83116		479.194	194.031	2.63307e+06	4.1652e+06	1.23111	0.0295	0.184271	0.632159	-0.661641
3719			FAHFA(18:0/5-O-18:0)	-15.7158		565.511	194.026	4.71839e+06	1.13122e+07	1.24739	0.0352256	0.184422	0.417108	-1.26151
4055			Kurilensoside G	5.95767		597.368	193.875	1.19549e+06	1.6883e+06	1.22712	0.0366344	0.184452	0.708105	-0.497964
1359						317.225	193.552	1.45147e+06	3.94886e+06	1.26773	0.0369762	0.184459	0.367567	-1.44392
8377			DAT(16:0/24:0(2Me[S],4Me[S]))	-10.7163		957.714	193.529	622356	1.27146e+06	1.19942	0.0415099	0.185418	0.489483	-1.03067
559						176.949	193.504	1.05199e+06	2.70018e+06	1.19372	0.0457584	0.188765	0.389601	-1.35993
2128			PC(9:0/0:0)	7.08201		396.218	189.706	2.34125e+06	3.5672e+06	1.02649	0.0281164	0.184225	0.656328	-0.607511
3478			FAHFA(16:0/5-O-18:0)	0.232751		537.489	188.209	603809	1.38659e+06	1.18016	0.0471017	0.189722	0.435463	-1.19938
1198			3,4-dihydroxy-4-methylhexadecanoic acid	0.15284		301.238	182.875	1.5749e+07	3.28042e+07	1.27616	0.0249837	0.184103	0.480092	-1.05862
2753						459.195	182.53	1.87481e+06	3.56299e+06	1.18841	0.0380445	0.18448	0.52619	-0.926344
1411						323.22	182.383	1.36276e+07	2.50248e+07	1.22189	0.0256576	0.184132	0.544565	-0.876823
1531						340.21	182.376	1.11636e+07	2.32308e+07	1.29205	0.0167971	0.183571	0.480551	-1.05724
4026			Isobutrin	3.99511		595.169	182.376	1.90402e+06	3.2598e+06	1.26433	0.0268625	0.18418	0.584092	-0.775733
2084						391.208	182.346	2.64649e+06	5.99087e+06	1.12223	0.0232449	0.184021	0.441754	-1.17868
3149						511.473	182.335	2.99022e+06	8.05592e+06	1.18255	0.0203167	0.183852	0.371183	-1.4298
3376						527.181	182.335	2.07478e+06	3.79218e+06	1.20187	0.0314481	0.184329	0.547121	-0.870067
3388			13-Dihydrodaunorubicin	-4.12753		528.185	182.194	365651	743016	1.10303	0.0352675	0.184423	0.492117	-1.02293
1428						324.224	182.168	2.33409e+06	4.30657e+06	1.0812	0.0294409	0.184269	0.541983	-0.88368
2222						408.198	182.164	426499	1.10312e+06	1.31918	0.0160486	0.183495	0.38663	-1.37097
2762			Sulfamisterin	-0.486355		460.198	182.161	281196	650547	1.12995	0.0344786	0.184405	0.432245	-1.21008
5617			PI(12:0/15:1(9Z))	-7.3997		737.419	182.161	342843	881499	1.05967	0.0315091	0.18433	0.388932	-1.36241
1538			Sinulobatin A	5.10761		341.214	182.136	1.85665e+06	3.91182e+06	1.14161	0.0209903	0.183895	0.474626	-1.07514
3171						512.475	182.132	988881	2.79085e+06	1.21166	0.0199848	0.183829	0.35433	-1.49683
6470						805.407	182.076	423729	1.00966e+06	1.14139	0.0312585	0.184323	0.419675	-1.25265
3442						534.459	181.99	634363	1.44754e+06	1.17811	0.021147	0.183905	0.438234	-1.19023
2097						392.211	181.982	431754	1.08821e+06	1.22794	0.0252465	0.184115	0.396755	-1.33368
4116			PE-Cer(d14:2(4E,6E)/16:0)	11.7913		601.442	181.968	532736	1.36212e+06	1.18631	0.0230635	0.184012	0.391108	-1.35436
4858			Monensin A	12.355		669.43	181.909	299703	838107	1.14774	0.028867	0.184251	0.357596	-1.4836
7314						874.398	181.862	117741	299382	1.0949	0.0316447	0.184334	0.393281	-1.34637
2036						386.194	181.839	200329	524951	1.18833	0.0209157	0.18389	0.381615	-1.38981
2617			Norselic acid A	12.8317		451.291	181.317	753003	1.10931e+06	1.24073	0.03328	0.184377	0.678805	-0.558931
4517			PA(12:0/20:4(5Z,8Z,11Z,14Z))	20.8707		639.416	181.197	84647.9	177102	1.26552	0.0405732	0.184616	0.477962	-1.06503
1219			EPA (d5)	12.995		306.252	180.79	1.85909e+06	4.43111e+06	1.45128	0.0365669	0.184451	0.419555	-1.25307
2680			Minabeolide-5	14.2254		453.271	180.72	5.29031e+06	7.89624e+06	1.30766	0.0185391	0.183723	0.669979	-0.577813
1164			18:2(5Z,9Z)(16Me)	-1.23242		293.248	179.311	697811	1.50025e+06	1.26422	0.0461889	0.189077	0.465129	-1.1043
1661			N-palmitoyl valine	23.6079		354.31	175.452	44732.9	123736	1.3593	0.0172441	0.183613	0.361519	-1.46786
5065						688.848	172.904	299697	256517	1.31141	0.0473534	0.189896	1.16833	0.224446
2039			2-Hydroxymyristoylcarnitine	0.137649		386.291	168.352	126060	327005	1.24373	0.0120801	0.18294	0.385499	-1.3752
1673						356.268	168.172	217950	760889	1.37781	0.0176321	0.183647	0.286441	-1.80369
4229						612.458	167.552	50057.7	159150	1.22504	0.0330065	0.18437	0.314531	-1.66873
1666						355.264	167.358	1.1172e+06	3.14797e+06	1.43125	0.0127011	0.183049	0.354897	-1.49453
3074						503.194	167.168	47978.2	173322	1.43534	0.0311804	0.184321	0.276816	-1.853
4515			Isorhamnetin 3-lactoside	19.9038		639.169	166.787	46729.8	170358	1.51263	0.00845248	0.181984	0.274304	-1.86615
3764			Amorphigenin O-glucoside	-1.78547		571.181	166.756	61195.5	200337	1.2789	0.0258909	0.184142	0.305463	-1.71093
4491						636.547	166.685	204593	520168	1.28447	0.0484264	0.190622	0.39332	-1.34623
5320						713.174	166.68	76307.4	223580	1.26713	0.0234661	0.184032	0.341298	-1.5509
3119						509.21	166.505	140253	469930	1.38099	0.0180756	0.183685	0.298455	-1.74441
4567						645.186	166.429	162424	385081	1.14048	0.0431878	0.1868	0.421792	-1.2454
4484						635.545	165.784	450722	1.18574e+06	1.34949	0.0159327	0.183483	0.380117	-1.39548
1218			EPA (d5)	13.44		306.252	165.147	1.46181e+07	3.47972e+07	1.31849	0.0447393	0.188008	0.420094	-1.25121
4085						598.869	159.757	1.3264e+06	993483	1.23107	0.00843612	0.181978	1.3351	0.416947
1477			DHA (d5)	-17.2184		332.258	157.196	60236.4	219957	1.25864	0.0492541	0.191163	0.273855	-1.86851
2143						398.239	152.878	674104	1.78906e+06	1.28186	0.0370927	0.184462	0.376793	-1.40816
2134						397.236	151.464	3.24896e+06	8.39947e+06	1.34362	0.0390552	0.184499	0.386805	-1.37032
1581						351.203	149.382	2.51774e+07	3.7283e+07	1.49095	0.00477408	0.179578	0.675306	-0.566386
4442			PA(O-16:0/16:1(9Z))	1.53987		631.472	149	609757	1.67409e+06	1.264	0.0390594	0.184499	0.364233	-1.45707
4312			Vitexin 2''-O-rhamnoside-4'''-acetate	7.35806		619.171	148.98	2.73699e+06	5.2457e+06	1.6483	0.00186454	0.171448	0.521758	-0.938546
6230						785.42	148.975	1.17281e+06	2.44223e+06	1.35203	0.0366457	0.184453	0.480221	-1.05823
1433						325.239	148.901	5.45736e+07	1.30726e+08	1.47368	0.0234716	0.184033	0.417466	-1.26027
2913						483.195	148.85	4.7525e+06	9.29492e+06	1.38274	0.0214674	0.183924	0.511301	-0.967756
5295			PI(12:0/13:0)	6.42299		711.414	148.847	588339	1.3155e+06	1.39208	0.0402147	0.184519	0.447237	-1.16089
2916						484.198	148.845	787366	1.53404e+06	1.39611	0.0398703	0.184513	0.513262	-0.962233
4615			PG(P-16:0/12:0)	-3.4381		649.443	148.817	1.76272e+06	4.34372e+06	1.25218	0.0178166	0.183663	0.405808	-1.30113
1050						280.236	148.815	2.02063e+08	4.48058e+08	1.36559	0.0340831	0.184396	0.450976	-1.14888
1439						326.242	148.72	1.10031e+07	2.65137e+07	1.43489	0.0240788	0.184062	0.414996	-1.26883
2231			PE(6:0/6:0)	-0.850404		410.195	148.495	646214	1.55916e+06	1.49663	0.0105989	0.182628	0.414462	-1.27069
2285						416.211	148.456	1.68048e+06	3.64834e+06	1.30158	0.0218971	0.183949	0.460614	-1.11837
2280			hellebrigenin	-11.8056		415.208	148.451	7.33865e+06	1.68408e+07	1.52108	0.0137405	0.183211	0.435765	-1.19838
3891						582.46	148.445	2.80358e+06	6.24625e+06	1.34737	0.0170025	0.18359	0.448843	-1.15572
4557			PA(12:0/20:2(11Z,14Z))	-12.9575		643.426	148.393	664405	1.82282e+06	1.39376	0.0258861	0.184141	0.364492	-1.45604
1560						348.224	148.387	7.41296e+06	1.601e+07	1.48974	0.0109227	0.182703	0.46302	-1.11085
1556			11-deoxy-11-methylene-15-keto-PGD2	-7.38281		347.22	148.38	3.68761e+07	7.56417e+07	1.27111	0.0206675	0.183875	0.48751	-1.0365
816						239.078	148.166	4.86888e+06	7.67749e+06	1.4645	0.0102963	0.182553	0.634176	-0.657044
3663			35-aminobacteriohopane-31,32,33,34-tetrol	13.2837		560.476	148.043	5.12475e+06	1.58223e+07	1.47225	0.0245674	0.184085	0.323895	-1.6264
2426						432.198	147.936	1.20502e+06	2.66409e+06	1.33715	0.00986544	0.182439	0.452319	-1.14459
1453						328.237	145.982	3.76239e+06	1.16319e+07	1.61066	0.00464003	0.17942	0.323455	-1.62836
1753						364.21	145.726	2.35522e+07	3.89678e+07	1.24573	0.0476348	0.190089	0.604402	-0.726418
4153			PA(O-16:0/14:0)	1.11018		605.456	143.214	328057	792302	1.08128	0.0301932	0.184292	0.414056	-1.2721
4170			PC(24:0/0:0)	11.5864		606.457	142.439	70533.1	225294	1.45567	0.0229808	0.184008	0.313071	-1.67544
4468						633.529	139.083	2.05296e+06	3.96875e+06	1.09063	0.0128592	0.183076	0.517281	-0.950979
378						146.966	138.331	1.41785e+08	8.84686e+07	1.33427	0.00530735	0.180128	1.60266	0.680466
2167			5S-HETE di-endoperoxide	-2.92042		401.217	138.317	1.09841e+06	2.64536e+06	1.04111	0.0297217	0.184278	0.415221	-1.26805
1220			R-Dysidazirine	-5.43866		306.242	138.116	383860	1.17369e+06	1.20112	0.0380305	0.18448	0.327053	-1.6124
2468						439.208	137.734	1.37882e+06	3.52458e+06	1.21623	0.0326339	0.18436	0.391202	-1.35402
4186			Ketospirilloxanthin	13.3972		609.44	137.509	776724	1.6378e+06	1.16794	0.0123749	0.182993	0.474249	-1.07628
3063			Phellodensin F	4.65294		501.179	137.317	133474	272837	1.16243	0.0162939	0.18352	0.489207	-1.03148
3834						579.439	136.272	430395	1.03567e+06	1.20502	0.0366573	0.184453	0.415571	-1.26683
1980						383.175	135.614	482288	1.02447e+06	1.34285	0.0370806	0.184461	0.470767	-1.08692
951						254.221	135.418	8.31082e+06	1.68905e+07	1.24552	0.0331375	0.184373	0.492041	-1.02315
1404			17-hydroxy-1-oxo-2,3-seco-androstan-3-oic acid	-7.63924		321.205	134.531	2.78726e+06	6.04265e+06	1.13322	0.0375486	0.184471	0.461264	-1.11633
3103			FAHFA(16:1(9Z)/5-O-16:0)	-2.18273		507.441	134.168	310026	877507	1.17103	0.0479577	0.190308	0.353303	-1.50102
4402			Isorhamnetin 3-(6''-galloylglucoside)	18.9157		629.127	132.104	43503.2	127032	1.18571	0.0199927	0.18383	0.342458	-1.546
4743			Kaempferol 3-(2'',3''-diacetyl-4''-p-coumarylrhamnoside	-4.0586		661.154	125.679	72605.3	220010	1.50433	0.00329401	0.177159	0.330009	-1.59942
3358			Pilosanol B	2.55321		525.178	125.302	117346	249009	1.38393	0.0170698	0.183596	0.471251	-1.08543
2418						431.163	124.943	98326.6	356184	1.55347	0.0477081	0.190139	0.276056	-1.85697
5216						703.144	124.78	54241.9	115598	1.44086	0.00694522	0.1813	0.46923	-1.09163
766			Myristic acid	-0.00291872		227.202	124.534	1.46631e+07	4.14352e+07	1.53083	0.0410139	0.184996	0.35388	-1.49867
768						228.205	124.431	2.07332e+06	5.72069e+06	1.49873	0.0445204	0.187842	0.362425	-1.46425
2743			Eruberin A	7.93501		457.19	124.205	287549	786461	1.25306	0.00728442	0.181478	0.365624	-1.45157
5597						735.16	124.013	145174	365780	1.55805	0.00220576	0.173441	0.396888	-1.3332
3413			Icaritin 3-rhamnoside	14.7504		531.195	123.806	694870	1.85038e+06	1.44517	0.016464	0.183538	0.375528	-1.41301
2138						397.227	123.795	202431	1.03918e+06	1.73086	0.0161952	0.18351	0.194799	-2.35994
4720						658.532	123.732	459829	1.29446e+06	1.44754	0.00784317	0.181739	0.355229	-1.49318
4470			PA(12:0/19:0)	-18.0759		633.439	123.635	411157	783427	1.25584	0.047609	0.190071	0.524819	-0.930109
2384						427.158	123.588	361945	1.31269e+06	1.46697	0.00245707	0.174575	0.275727	-1.85869
4939			PA(P-16:0/20:5(5Z,8Z,11Z,14Z,17Z))	2.59431		677.457	123.538	603136	4.0992e+06	1.52167	0.0268059	0.184178	0.147135	-2.76479
6436			PA(21:0/22:0)	-13.7809		801.627	123.486	75213.8	292056	1.50586	0.0108066	0.182676	0.257532	-1.95718
2352						425.216	123.389	868028	2.7561e+06	1.33828	0.0189029	0.183751	0.314947	-1.66682
3417						532.199	123.389	79120.2	366312	1.67212	0.0116308	0.182853	0.215991	-2.21095
2359						426.22	123.216	142000	587609	1.55539	0.0273074	0.184196	0.241657	-2.04897
4089						599.182	122.927	535550	1.39182e+06	1.46881	0.00550568	0.180306	0.384784	-1.37788
4984						681.512	122.891	670894	2.17284e+06	1.28108	0.0350848	0.184419	0.308763	-1.69543
1437			Lesquerolic acid	0.0888359		325.275	122.492	694308	1.76376e+06	1.10951	0.0157283	0.18346	0.393652	-1.34501
1610						351.203	121.787	1.0986e+07	1.64365e+07	1.34911	0.0313763	0.184327	0.668388	-0.581243
4387			PE-Cer(d14:2(4E,6E)/18:1(9Z))	-17.3917		627.44	120.303	120164	641377	1.49915	0.0377064	0.184474	0.187353	-2.41617
1429						324.226	117.049	417383	1.63607e+06	1.44839	0.0490629	0.19104	0.255112	-1.97079
1412						323.223	116.939	2.24115e+06	8.06549e+06	1.40767	0.0425492	0.186282	0.277869	-1.84752
1044						278.221	116.938	8.66055e+06	3.55645e+07	1.50293	0.0292113	0.184262	0.243516	-2.03791
4281						617.156	116.439	174919	645829	1.44098	0.0181282	0.18369	0.270845	-1.88446
3530			Estriol 3-sulfate 16-glucuronide	-8.01413		543.15	116.218	138955	518612	1.31415	0.0161421	0.183505	0.267935	-1.90004
2217						407.176	116.139	193326	805885	1.35873	0.0291901	0.184261	0.239892	-2.05954
4177						607.513	116.096	1.01507e+06	3.01226e+06	1.46274	0.0163629	0.183528	0.336978	-1.56928
5015						685.143	116.028	110559	377784	1.32133	0.02691	0.184182	0.292651	-1.77275
4636			Tamarixetin 5-glucoside-7-glucuronide	-13.5049		653.127	116.001	72786.3	181816	1.23806	0.0289143	0.184252	0.40033	-1.32074
4182						608.516	115.61	429495	1.22084e+06	1.3087	0.0293993	0.184268	0.351804	-1.50716
4206			Myricetin 3-sambubioside	19.4191		611.137	115.591	121032	413987	1.31439	0.00851116	0.182006	0.292358	-1.77419
2906						481.18	115.444	170230	736419	1.57782	0.0299866	0.184286	0.231159	-2.11304
1738						362.195	115.372	1.22678e+06	6.19593e+06	1.51661	0.0355061	0.184429	0.197998	-2.33644
4190						609.519	115.323	33997.9	161124	1.55922	0.0116556	0.182858	0.211005	-2.24465
3903			PM-Toxin A	-0.60127		583.421	115.1	227715	553516	1.19784	0.0232252	0.18402	0.411397	-1.2814
2456			3beta-(3-methyl-butanoyloxy)-villanovane-13alpha,17-diol	-10.7629		437.286	113.164	1.42347e+07	3.35119e+07	1.00076	0.0238153	0.184049	0.424765	-1.23526
3352						525.303	99.3405	1.61851e+06	3.36887e+06	1.21869	0.0227363	0.183995	0.480431	-1.0576
2087						391.27	97.6816	205887	410388	1.51197	0.0339566	0.184393	0.501689	-0.995136
1417			Auricolic acid	-0.513442		323.259	97.6734	1.49259e+06	3.08699e+06	1.58646	0.0214805	0.183925	0.483509	-1.04838
1266						310.164	95.2719	146665	342774	1.16228	0.031998	0.184344	0.427877	-1.22473
2773			3-dehydroecdysone	-7.80252		461.287	95.1023	431710	979959	1.02251	0.0141507	0.183268	0.440539	-1.18266
676			Lauric acid	0.615227		199.17	88.8643	1.0714e+07	3.66394e+07	1.5717	0.0277603	0.184213	0.292418	-1.7739
679						200.174	88.6251	1.31755e+06	4.19839e+06	1.59788	0.0391776	0.184501	0.313823	-1.67198
3406						530.468	88.6174	136828	380739	1.53801	0.0335436	0.184383	0.359376	-1.47643
873						245.175	88.5701	566964	2.33765e+06	1.83382	0.0241298	0.184064	0.242536	-2.04373
2133						397.116	88.3692	47202.6	302719	1.57532	0.0236462	0.184041	0.155929	-2.68104
3795						575.078	88.3668	71241.6	257590	1.73704	0.040057	0.184516	0.276569	-1.85429
2192			Koaburanin	-16.7659		403.133	88.2139	121983	472309	1.5776	0.0371389	0.184463	0.258269	-1.95305
3509						539.107	88.1094	120556	667273	1.70472	0.0419654	0.185798	0.18067	-2.46857
2790						465.102	87.991	89740.4	400856	1.61725	0.0288631	0.184251	0.223872	-2.15925
5291						711.056	87.9832	120223	331203	1.5746	0.0263585	0.18416	0.36299	-1.462
2981						491.284	86.5413	79736.3	284745	1.73417	0.0158197	0.18347	0.280027	-1.83636
2969						490.281	86.4572	872372	2.11554e+06	1.70906	0.00810972	0.181851	0.412364	-1.27801
2963			Ximaosteroid D	-15.5122		489.278	86.0206	2.83058e+06	6.60425e+06	1.71193	0.00903627	0.182189	0.428599	-1.2223
1405						321.243	83.2118	522126	1.27736e+06	1.46467	0.0253238	0.184118	0.408754	-1.2907
750			Alepric acid	-0.356047		223.17	81.4703	214248	935680	1.4214	0.010084	0.182498	0.228976	-2.12673
925						250.145	80.8706	2.19658e+06	1.62328e+06	1.65837	0.00124616	0.166777	1.35318	0.43635
944						251.148	80.6865	245484	129732	1.73351	0.000289787	0.160438	1.89224	0.920094
3897			Pubescenol	3.6512		583.257	77.4476	349679	825139	1.04292	0.034403	0.184404	0.423781	-1.23861
1552			1alpha,22-dihydroxy-23,24,25,26,27-pentanorvitamin D3 / 1alpha,22-dihydroxy-23,24,25,26,27-pentanorcholecalciferol	0.532766		345.244	77.2202	68908.3	186125	1.32397	0.0119922	0.182923	0.370226	-1.43352
4222						612.332	74.7238	215562	498646	1.03002	0.0257295	0.184135	0.432294	-1.20992
2066						388.118	69.1327	3.19875e+06	1.06522e+07	1.84458	0.00852359	0.182011	0.300291	-1.73557
2907			(22E,24E)-1alpha,25-dihydroxy-26,27-diethyl-22,23,24,24a-tetradehydro-24a-homovitamin D3 / (22E,24E)-1alpha,25-dihydroxy-26,27-diethyl-22,23,24,24a-tetradehydro-24a-homocholecalciferol	-8.14149		481.365	68.3051	36297.2	125748	1.31214	0.0224867	0.183982	0.28865	-1.79261
3047						499.358	67.952	30511.6	104044	1.44431	0.0400162	0.184516	0.293256	-1.76977
3044						498.355	67.9028	177243	538086	1.41116	0.00625914	0.180882	0.329396	-1.60211
864			alpha-hydroxy myristic acid	-0.889708		243.196	66.686	1.41456e+06	2.60569e+06	1.52565	0.01751	0.183637	0.542874	-0.881311
2214						406.866	56.6879	247935	149170	1.34307	0.00284111	0.17594	1.6621	0.733007
2871						474.854	56.3535	158783	78391.8	1.42056	0.00134419	0.167021	2.02551	1.01828
3374						526.856	55.847	82386.9	187466	1.32897	0.0350626	0.184419	0.439476	-1.18614
4024						594.844	55.847	32795.8	139495	1.39931	0.00695885	0.181307	0.235104	-2.08863
1781						365.265	52.2456	2.36342e+06	1.82011e+06	1.48	0.00269162	0.175453	1.2985	0.37685
2230			PC(O-8:0/2:0)	-22.8231		410.222	51.587	1.8704e+06	1.29432e+06	1.11273	0.0145694	0.183323	1.44508	0.531148
1017						268.199	51.3988	192639	386641	1.33925	0.00674329	0.181185	0.498237	-1.0051
2868						474.285	51.271	1.01979e+06	582805	1.64648	0.00162136	0.169558	1.74979	0.807181
1729						360.276	50.7753	148613	45637	1.18999	0.00342281	0.177449	3.25642	1.70329
871						244.2	50.7664	235250	620396	1.47605	0.00577599	0.180529	0.379194	-1.39899
719						216.169	50.726	335241	1.00862e+06	1.62445	0.0118446	0.182895	0.332377	-1.58911
2859						473.282	50.6731	3.53662e+06	2.31501e+06	1.35263	0.00423542	0.178886	1.52769	0.611355
3050			PE(20:4(5Z,8Z,11Z,14Z)/0:0)	0.834098		500.279	50.1829	2.58139e+06	1.27138e+06	1.0502	0.0379081	0.184478	2.03039	1.02176
713			alpha-hydroxy lauric acid	0.0344457		215.165	50.1206	3.30489e+06	8.40839e+06	1.8	0.012694	0.183048	0.393047	-1.34723
848						241.181	50.1165	1.94405e+06	2.99053e+06	1.74227	0.00422545	0.178872	0.650069	-0.621334
1095			Hexadecanedioic acid	-0.734983		285.207	50.0839	665883	815462	1.02176	0.0432666	0.186863	0.816571	-0.292349
2127						396.166	49.6852	793631	437369	1.02768	0.0178504	0.183666	1.81456	0.859616
2118			10,11-epoxy-chlorovulone I	-0.343098		395.163	49.5958	3.34816e+06	2.14362e+06	1.3689	0.0210709	0.1839	1.56192	0.643319
863			alpha-hydroxy myristic acid	-2.63865		243.196	49.5194	1.94749e+06	3.69237e+06	1.49036	0.0332441	0.184376	0.527436	-0.922933
2326						422.183	48.3248	6.75472e+06	4.78151e+06	1.49359	0.0367446	0.184455	1.41267	0.498428
852						242.176	46.9233	9.7216e+06	1.33548e+07	1.21219	0.00734404	0.181508	0.727946	-0.458096
879			S-Acetyldihydrolipoamide	-4.77255		248.077	46.5547	204363	461215	1.35074	0.00242009	0.174422	0.443097	-1.17431
3907						584.293	46.236	9015.03	50666	1.55243	0.0199503	0.183827	0.177931	-2.49061
1007						266.088	45.6773	1.34655e+06	6.02343e+06	1.58779	0.0360272	0.18444	0.223551	-2.16132
2357						426.126	45.6219	347893	1.38625e+06	1.6347	0.00164159	0.169735	0.250959	-1.99448
1966			2-Methoxyestradiol-17beta 3-sulfate	19.9404		381.145	45.2766	856025	3.89411e+06	1.6526	0.00179983	0.170991	0.219825	-2.18557
2297			Ulexin C	-23.4335		417.125	45.1149	520544	1.81421e+06	1.73928	0.00268804	0.17544	0.286927	-1.80125
1262						310.115	45.1076	1.69373e+06	3.7287e+06	1.47457	0.00766589	0.18166	0.454241	-1.13847
593						181.072	45.0831	2.33372e+06	5.81603e+06	1.11334	0.00310122	0.176681	0.401257	-1.3174
1019			4,4'-dinitrostilbene	-9.07934		269.054	44.7673	6.53479e+06	1.10965e+07	1.03763	0.0314682	0.184329	0.588908	-0.763886
2212						406.109	43.8674	1.27551e+06	4.45593e+06	1.89593	0.000332858	0.160438	0.28625	-1.80465
2801						467.127	43.7186	308115	1.30941e+06	1.31339	0.005518	0.180316	0.235308	-2.08738
270						124.007	43.6421	4.68765e+06	1.13511e+07	1.7184	0.00204219	0.172563	0.41297	-1.27589
849						242.052	43.4772	5.33163e+06	8.39894e+06	1.03077	0.0139134	0.183235	0.634798	-0.65563
2795						466.124	43.1346	2.63351e+06	8.98554e+06	1.91648	0.020246	0.183847	0.293083	-1.77062
2543						446.134	43.0832	363550	962269	1.61955	0.0102232	0.182534	0.377805	-1.40429
969						258.056	42.9902	2.79215e+06	5.951e+06	1.26373	0.00920565	0.182244	0.46919	-1.09176
2197						404.104	42.5782	5.32351e+07	1.4334e+08	1.89956	0.00100579	0.165984	0.37139	-1.42899
2204			Rotenonone	22.9952		405.107	41.8397	6.53724e+06	1.80743e+07	1.90416	0.000906749	0.165538	0.361687	-1.46719
2450						437.041	41.8119	3.25161e+06	6.34147e+06	1.44891	0.0023451	0.174098	0.512754	-0.963662
6109						777.163	41.7965	1.21065e+06	4.20746e+06	1.6483	0.000527734	0.162357	0.287738	-1.79717
2845						470.26	41.6647	1.11155e+06	638323	1.83981	0.00057194	0.162936	1.74136	0.800215
2440						435.044	41.6297	5.55124e+06	1.03473e+07	1.38642	0.00322703	0.176999	0.536494	-0.898366
6139						779.16	41.629	695042	2.74053e+06	1.61706	0.00041878	0.160438	0.253616	-1.97928
6125						778.166	41.6246	213344	983777	1.49873	0.000327121	0.160438	0.216862	-2.20515
2445						436.048	41.6175	606784	1.30601e+06	1.4792	0.00123774	0.166755	0.464608	-1.10592
6819						835.122	41.6169	512950	1.00778e+06	1.3571	0.0304989	0.184302	0.508991	-0.974287
6848						837.118	41.5961	358729	893018	1.18203	0.00132832	0.166984	0.401704	-1.3158
613						183.931	41.3063	957668	544479	1.21545	0.0117107	0.182869	1.75887	0.81465
1432						324.762	41.3063	193223	54834.9	1.69555	0.00493666	0.179758	3.52373	1.8171
7609						895.077	41.1297	122623	231787	1.01985	0.0278584	0.184216	0.529032	-0.918572
2876						476.107	41.1226	146407	430661	1.09742	0.00778837	0.181715	0.33996	-1.55656
1154						290.904	40.8665	1.12198e+06	474390	1.64182	0.000612089	0.163392	2.3651	1.2419
976						260.787	40.84	116196	33565.4	1.56327	0.00418671	0.178815	3.46179	1.79152
1167						293.823	40.8358	226641	112291	1.37936	0.00295977	0.176294	2.01834	1.01317
791						238.912	40.7507	864500	413894	1.03777	0.00167658	0.170032	2.0887	1.0626
652						196.854	40.5141	310446	1.25302e+06	1.04783	0.00463767	0.179417	0.247759	-2.01299
1173						295.82	40.5121	325718	168989	1.25066	0.00485738	0.179671	1.92745	0.946692
563						178.945	40.4686	3.54778e+06	1.84521e+06	1.58368	0.0339949	0.184394	1.9227	0.943135
1199						301.908	40.1528	183771	115042	1.15615	0.0392551	0.184502	1.59742	0.675747
239						119.947	40.0554	3.65899e+06	2.54826e+06	1.65824	0.00508754	0.179914	1.43588	0.521936
2952						488.894	3.95904	1.94975e+06	2.57122e+06	1.12199	0.0110245	0.182726	0.758299	-0.399161
1642						352.919	3.3888	1.20007e+06	944647	1.23957	0.0247609	0.184093	1.27039	0.345269
