# Supplementary material for: Influence of gestational diabetes mellitus on lipid signatures in breast milk and association with fetal physical development
Source: Front Nutr. 2022 Aug 10;9:924301. doi: 10.3389/fnut.2022.924301 (PMC9402091; doi:10.3389/fnut.2022.924301)
Supplement: Supplementary file 3 [file Table_3.XLSX]

## Sheet: file explanation
Header	Description
id	The unique data number of the substance in this qualitative analysis
MS2 name	The substance name obtained by qualitative matching analysis of secondary mass spectrometry
MS2 score	The score of the second-level match is [0, 1], the larger the better
MS1 name	For the name of first-level fragment ion matching, refer to HMDB database
MS1 ppm	The accuracy of the first level match, the value is (-25, 25), as close to 0 as possible
mzmed	Material characteristics Mass charge ratio of ions
rtmed	Chromatographic retention time of the substance
	VIP>1 and P-value<0.05

## Sheet: GDM-NC
id	MS2 name	MS2 score	MS1 name	MS1 ppm	type	mzmed	rtmed	MEAN GDM	MEAN NC	VIP	P-VALUE	Q-VALUE	FOLD CHANGE	LOG_FOLDCHANGE
6284	PC(14:0e/22:2)	0.999494			KACYNSNIMQHDNZ-AKMCNLDWSA-N	772.644	532.997	1.02293	2.08431	1.29606	0.036533	0.369368	0.490776	-1.02686
7679	PC(16:0e/26:2)	0.996963			KRWFRQWHXGQUEP-FDGVQLEBSA-N	856.736	623.219	12.2201	25.3258	1.5111	0.042341	0.369368	0.482517	-1.05135
2889	DAG(12:0/12:0)	0.978605			OQQOAWVKVDAJOI-UHFFFAOYSA-N	474.415	356.37	2.09635	5.74679	2.1054	0.0410603	0.369368	0.364786	-1.45488
3422	DAG(10:0/18:2)	0.916702			SFLPEFMLJHBODR-HDXUUTQWSA-N	526.445	380.399	6.81592	16.5826	2.04034	0.0218117	0.369368	0.411028	-1.28269
5072	DAG(18:1/22:4)	0.903544			XJAMHDZFHUPEFO-DCMOKHIZSA-N	688.619	569.841	3.78527	1.26195	1.80829	0.0155942	0.369368	2.99954	1.58474
6892	HexCer/NS(d18:1/24:1)	0.877524			PBAGXITYDFFJEO-DBOQMASJSA-N	810.714	607.564	3.19962	7.11926	1.24604	0.0387797	0.369368	0.449432	-1.15382
3444	DAG(10:0/18:1)	0.785856			DEHVGTRXTOJYNV-PFONDFGASA-N	528.453	380.373	0.306508	0.784664	2.12153	0.0407883	0.369368	0.390624	-1.35615
5589	PE(14:0e/22:5)	0.606809			YXXAXUQNMNCLOF-OKHYJSPFSA-N	724.558	420.117	2.55179	0.755608	1.66501	0.00672547	0.369368	3.37714	1.7558
5598	DGTS(16:3/18:5)	0.500687			RYYYOWVDWCQODD-TYLZGSTJSA-N	724.497	533.46	0.519918	0.974118	1.22596	0.0403434	0.369368	0.533732	-0.905811
4621	TAG(12:0/12:0/12:3)	0.464899			CTRQLGHHHSZZSI-BQWKMGCYSA-N	650.536	519.761	6.32535	13.7633	1.55009	0.0480571	0.369368	0.45958	-1.12161
9704	TAG(18:2/21:1/22:1)	0.428125			JSLZQXBTGHMJJN-YFRVVLMZSA-N	998.947	805.706	13.7399	4.72568	1.51051	0.0395867	0.369368	2.90749	1.53978
3683						556.484	431.607	3.95933	8.36308	1.81167	0.0422454	0.369368	0.47343	-1.07878
4496						636.515	566.247	0.971132	2.69878	1.75373	0.0385157	0.369368	0.359842	-1.47457
4749						660.553	463.387	4.33906	8.42119	1.50265	0.045013	0.369368	0.515255	-0.956643
6514						786.659	623.787	75.0121	210.045	1.668	0.0433815	0.369368	0.357123	-1.48551
5569						722.627	595.408	3.0944	7.89789	1.57005	0.0306129	0.369368	0.391801	-1.35181
7244						832.728	617.913	1.59301	6.07122	1.51541	0.018942	0.369368	0.262388	-1.93023
8209						888.763	619.462	6.67219	17.1766	1.35651	0.0122939	0.369368	0.388447	-1.36421
5561						722.553	420.349	24.7103	10.6552	1.73723	0.0291837	0.369368	2.31909	1.21356
10994						1234.12	860.858	0.679181	0.0717914	1.04701	0.0161497	0.369368	9.46048	3.24191
10346						1081.99	855.72	1.58415	0.559739	1.57798	0.0400914	0.369368	2.83016	1.50088
10735						1160.13	855.652	1.83906	0.608322	1.55247	0.0375262	0.369368	3.02317	1.59606
10340						1080.99	855.645	4.84885	1.90668	1.56369	0.0391502	0.369368	2.54308	1.34658
10662						1145.11	855.61	3.46754	1.29482	1.37102	0.0495815	0.369368	2.67801	1.42116
10248						1065.97	847.134	0.93987	0.298467	1.72904	0.0375712	0.369368	3.14899	1.65489
10382						1089.04	846.991	0.654321	0.204923	1.40705	0.0456282	0.369368	3.193	1.67491
11054						1258.12	846.707	0.630324	0.0607073	1.46816	0.0100851	0.369368	10.383	3.37615
10396						1091.99	846.595	1.85446	0.599837	1.93799	0.0493373	0.369368	3.09161	1.62836
10986						1232.11	845.589	1.16808	0.22022	1.27527	0.0223844	0.369368	5.30416	2.40712
10965						1227.15	845.016	0.713018	0.0458773	1.63575	0.0230317	0.369368	15.5419	3.95809
10615						1132.1	839.216	2.04707	0.840964	1.56401	0.0466626	0.369368	2.43419	1.28344
9900						1021.02	834.979	1.4198	0.491826	1.31402	0.0439624	0.369368	2.88679	1.52946
10981						1231.1	832.086	0.528036	0.0668614	1.02587	0.0129657	0.369368	7.89747	2.98139
9793						1006.92	819.997	3.61947	1.34179	1.64556	0.0463992	0.369368	2.6975	1.43162
4628			Cer(d18:1/24:0)	9.12725		650.651	819.504	0.860917	0.222662	1.12352	0.0444864	0.369368	3.86648	1.95102
10365						1086.06	819.451	1.53092	0.200243	1.71244	0.0193166	0.369368	7.64532	2.93458
9943						1026.98	819.447	5.82082	1.13963	1.9261	0.0294405	0.369368	5.10763	2.35265
4618						649.648	819.371	2.09781	0.714218	1.01541	0.0424556	0.369368	2.93721	1.55445
111						105.986	819.016	0.411981	0.130856	1.38309	0.043782	0.369368	3.14836	1.6546
9536			TG(17:0/22:1(13Z)/22:3(10Z,13Z,16Z))[iso6]	24.5409		981.909	818.99	4.01327	1.58545	1.46142	0.0374769	0.369368	2.53132	1.33989
8816						922.914	818.989	6.8005	2.58646	1.61261	0.0321704	0.369368	2.62927	1.39466
9229						954.888	818.97	13.516	6.33917	1.38941	0.0460535	0.369368	2.13214	1.0923
9936			TG(20:0/22:0/22:3(10Z,13Z,16Z))[iso6]	17.7407		1025.97	812.539	5.51605	1.48837	1.9137	0.035095	0.369368	3.70609	1.8899
9924						1024.96	810.886	7.09894	2.21859	1.65091	0.0226568	0.369368	3.19976	1.67796
9503						978.889	805.592	11.7657	4.75674	1.05089	0.018084	0.369368	2.47347	1.30654
9519			TG(17:1(9Z)/22:1(13Z)/22:3(10Z,13Z,16Z))[iso6]	24.1968		979.892	805.534	3.46873	1.55189	1.22912	0.0423977	0.369368	2.23516	1.16038
4322			Cer(d18:1/22:0)	11.9398		622.621	804.673	0.884469	0.274479	1.21807	0.0321514	0.369368	3.22236	1.68812
4312						621.617	804.526	2.86757	1.03214	1.28617	0.0364779	0.369368	2.77828	1.47419
8344						895.885	804.383	6.26481	2.52871	1.07248	0.03649	0.369368	2.47747	1.30887
8323						894.882	804.01	9.47305	3.97446	1.32065	0.0333917	0.369368	2.38348	1.25307
8362						896.89	803.85	1.77435	0.54299	1.3284	0.0145936	0.369368	3.26774	1.70829
10276						1071.93	803.106	12.8772	6.73356	1.81631	0.048032	0.369368	1.91239	0.935375
4354			16:0 Cholesteryl ester	-2.70616		625.59	801.87	0.620509	0.24177	1.94094	0.0353804	0.369368	2.56652	1.35982
9909						1022.91	800.496	9.83029	2.68558	1.57729	0.0341598	0.369368	3.6604	1.872
4044			Cer(d18:1/20:0)	12.0591		594.589	790.695	2.56436	1.21008	1.06197	0.044514	0.369368	2.11916	1.0835
10533						1115.97	786.199	2.89177	1.05211	1.96052	0.0455806	0.369368	2.74853	1.45866
10530						1114.97	785.383	4.09327	1.40632	1.90691	0.048456	0.369368	2.91061	1.54132
88						104.763	779.388	0.470136	0.165906	1.41353	0.0472743	0.369368	2.83376	1.50272
10625						1134.02	779.364	5.46866	2.56121	1.94296	0.0440678	0.369368	2.13519	1.09436
10673						1148.04	779.364	3.75389	1.47507	2.05631	0.0377292	0.369368	2.54488	1.3476
10668						1147.03	779.112	5.32786	2.37101	1.95523	0.0479873	0.369368	2.24708	1.16805
10512						1110.87	777.866	1.0742	0.492678	1.99714	0.0264321	0.369368	2.18033	1.12455
10522						1112.95	774.976	2.65386	0.927232	1.86591	0.0333267	0.369368	2.86213	1.51709
10556						1120.01	765.986	4.56337	1.88567	1.97271	0.0469966	0.369368	2.42003	1.27502
9357			TG(17:2(9Z,12Z)/22:5(7Z,10Z,13Z,16Z,19Z)/22:5(7Z,10Z,13Z,16Z,19Z))[iso3]	14.9482		965.774	762.037	0.567182	1.20015	1.34253	0.0204032	0.369368	0.472594	-1.08133
9971			TG(21:0/22:3(10Z,13Z,16Z)/22:5(7Z,10Z,13Z,16Z,19Z))[iso6]	-17.5903		1029.87	731.9	9.07325	3.05776	1.97631	0.0480968	0.369368	2.96729	1.56915
9537			TG(20:3(8Z,11Z,14Z)/20:5(5Z,8Z,11Z,14Z,17Z)/22:3(10Z,13Z,16Z))[iso6]	-5.2277		981.785	721.255	6.45211	2.50169	1.82143	0.0454816	0.369368	2.5791	1.36687
9951			TG(21:0/22:3(10Z,13Z,16Z)/22:6(4Z,7Z,10Z,13Z,16Z,19Z))[iso6]	-18.8303		1027.85	716.642	5.7954	1.62835	1.94244	0.0443358	0.369368	3.55906	1.83149
183						110.541	715.318	2.89767	1.34306	2.05484	0.0373572	0.369368	2.15751	1.10937
9889						1019.73	697.74	5.30309	2.73789	1.90344	0.0467701	0.369368	1.93693	0.953771
9674						995.725	697.563	3.90972	1.56141	2.22883	0.0207291	0.369368	2.50396	1.32421
9806			TG(20:2(11Z,14Z)/21:0/22:3(10Z,13Z,16Z))[iso6]	-18.5281		1007.88	697.462	14.5371	7.21544	1.98999	0.0294724	0.369368	2.01471	1.01057
9642						992.858	697.155	41.4263	22.9611	1.87927	0.0398351	0.369368	1.8042	0.851358
10329						1079.67	691.852	4.96145	2.7554	1.80229	0.0439879	0.369368	1.80063	0.8485
913			2,5-Dichloro-4-oxohex-2-enedioate	1.54513		226.951	689.693	49.5388	26.1235	2.14045	0.0498281	0.369368	1.89633	0.923213
10158						1054.66	688.642	3.18689	1.74604	1.48157	0.0314056	0.369368	1.82521	0.868063
8113			22:2-Glc-Campesterol	-4.92585		881.719	678.792	4.56267	1.86414	2.19208	0.0445565	0.369368	2.4476	1.29137
8584			PI(17:0/22:1(11Z))	13.9134		907.64	674.339	5.66331	3.20349	1.83979	0.0432254	0.369368	1.76785	0.822
3180						498.9	673.003	20.5625	9.88945	2.13093	0.0220894	0.369368	2.07924	1.05606
2254						413.265	672.812	27.7531	11.9643	2.19237	0.013607	0.369368	2.31966	1.21391
907			2,5-Dichloro-4-oxohex-2-enedioate	1.59468		226.951	672.777	359.08	198.628	2.12096	0.0361678	0.369368	1.8078	0.854238
2458						430.913	672.771	58.6586	26.8239	2.2491	0.0103169	0.369368	2.1868	1.12882
2880						472.902	672.716	31.5111	16.7518	2.11796	0.0176961	0.369368	1.88105	0.91154
731						200.952	672.693	22.3549	10.5827	2.21972	0.018391	0.369368	2.11241	1.07889
1293						294.938	672.692	30.4989	14.0441	2.25364	0.00559567	0.369368	2.17165	1.11879
1798						362.925	672.692	48.9789	28.7475	2.22174	0.0393959	0.369368	1.70376	0.768724
489						158.964	672.686	101.253	57.5023	2.01287	0.0315838	0.369368	1.76086	0.816279
822						216.922	672.67	19.0507	8.39355	2.2973	0.0200579	0.369368	2.26968	1.18249
1025						243.941	672.625	18.9126	7.53972	2.35268	0.00829102	0.369368	2.50839	1.32676
2792						464.372	672.591	15.3912	7.987	1.5953	0.036487	0.369368	1.92704	0.946384
3546						540.889	672.559	30.7922	14.903	2.13296	0.0101679	0.369368	2.06618	1.04696
4196						608.877	672.512	20.3271	10.9599	2.10471	0.0416111	0.369368	1.85469	0.891176
2538						436.341	672.446	38.3984	20.0187	2.04918	0.0252003	0.369368	1.91813	0.939701
327						131.162	672.42	19.4834	10.7846	1.85673	0.0483306	0.369368	1.80659	0.853273
929						227.954	671.281	11.582	4.89426	2.34663	0.00976209	0.369368	2.36645	1.24272
4926						677.654	661.168	3.68974	1.49618	1.79621	0.0138456	0.369368	2.4661	1.30223
4939						678.657	660.837	0.919009	0.373145	2.14306	0.00585008	0.369368	2.46287	1.30034
2601			30:6(12Z,15Z,18Z,21Z,24Z,27Z)	24.3734		441.383	655.316	0.682997	1.38202	1.93569	0.0449388	0.369368	0.494202	-1.01683
10491						1107.88	652.231	1.45578	0.799832	2.06955	0.0461595	0.369368	1.8201	0.86402
1812						363.929	649.665	6.56796	3.28431	1.84171	0.0456464	0.369368	1.9998	0.999858
741						203.67	648.691	0.181808	0.547687	1.96085	0.0403886	0.369368	0.331956	-1.59093
3521						537.615	648.667	1	0.526065	1.78803	0.0291586	0.369368	1.90091	0.926687
3062						489.892	648.622	13.3939	5.44897	2.02686	0.00943698	0.369368	2.45805	1.29752
598						175.954	648.419	10.6589	5.3086	1.98542	0.0315518	0.369368	2.00785	1.00565
2362						422.881	648.256	2.92643	1.36869	2.09167	0.0190097	0.369368	2.13812	1.09634
2148						404.913	647.648	29.1587	14.4558	1.76985	0.0383444	0.369368	2.0171	1.01228
2338						420.885	647.45	17.6981	8.74544	2.15015	0.0105237	0.369368	2.0237	1.017
1714						352.896	647.306	19.1089	8.84652	1.986	0.0261513	0.369368	2.16005	1.11106
2244						413.265	647.004	73.3231	42.1631	1.99246	0.024207	0.369368	1.73904	0.798288
1950						379.916	646.987	22.6944	10.0195	2.16924	0.0357071	0.369368	2.26503	1.17953
724						200.952	646.889	59.4343	31.8626	1.86058	0.0250211	0.369368	1.86533	0.899434
1565						336.926	646.614	71.8126	34.338	1.4856	0.0385764	0.369368	2.09134	1.06443
1389						311.928	646.612	16.209	6.94105	2.15706	0.0123909	0.369368	2.33524	1.22357
2661						447.903	646.579	19.5404	11.0347	2.17804	0.033115	0.369368	1.77081	0.82441
2448						430.913	646.01	139.963	84.6837	1.59497	0.0400584	0.369368	1.65277	0.724885
812						216.922	645.645	63.77	31.7008	1.95923	0.0337087	0.369368	2.01162	1.00836
1019						243.941	645.366	69.3588	31.2788	1.95386	0.0178561	0.369368	2.21744	1.14889
702						197.167	643.08	0.347409	1.32367	1.84261	0.0206765	0.369368	0.26246	-1.92983
8734						917.795	639.469	7.91074	17.7535	1.3516	0.0196178	0.369368	0.445587	-1.16622
2783			2alpha-(3-Hydroxypropyl)-1alpha,25-dihydroxy-19-norvitamin D3	-1.91183		463.377	637.815	0.568998	2.10906	1.88508	0.0353037	0.369368	0.269788	-1.8901
637						184.41	635.445	0.466536	1.21572	1.96378	0.0496206	0.369368	0.383753	-1.38175
2593						440.38	635.007	3.08048	7.07129	1.79831	0.0465767	0.369368	0.435632	-1.19882
3350						520.443	634.957	1.33156	3.2706	1.84149	0.0486109	0.369368	0.40713	-1.29644
11313						1405.23	630.919	0.409696	2.30505	2.23994	0.0401626	0.369368	0.177738	-2.49217
11310						1404.23	630.911	1.36203	5.29177	2.12548	0.0387621	0.369368	0.257387	-1.95799
10476						1105.86	630.874	2.28912	1.15505	1.92797	0.0346542	0.369368	1.98183	0.986833
6327			PA(O-20:0/22:0)	4.47096		775.661	630.702	2.29401	5.61531	1.67038	0.0458567	0.369368	0.408528	-1.29149
7718						859.601	623.348	2.28381	4.58307	1.44287	0.0438213	0.369368	0.498314	-1.00487
9670			PIM1(18:1(9Z)/16:2(9Z,12Z))	6.65304		995.577	623.062	0.262887	0.851136	1.91804	0.0246497	0.369368	0.308866	-1.69495
3063						489.892	622.579	15.1293	8.95183	1.3391	0.0489473	0.369368	1.69007	0.757087
2235						413.265	620.602	101.493	65.6954	1.20195	0.0469723	0.369368	1.5449	0.627513
4433						631.561	617.801	2.71969	0.869915	2.07024	0.0327983	0.369368	3.12638	1.6445
8433			PI(17:0/22:4(7Z,10Z,13Z,16Z))	-9.79854		901.571	617.797	0.203029	0.654168	1.89851	0.0386708	0.369368	0.310362	-1.68798
9382			PIM1(16:0/16:2(9Z,12Z))	4.12113		969.559	617.736	0.459236	1.39996	1.8938	0.0386487	0.369368	0.328035	-1.60808
7252						833.585	617.622	2.76053	6.04717	1.68035	0.045788	0.369368	0.4565	-1.13131
11457						1482.2	616.765	1.22587	3.88354	1.89848	0.0320048	0.369368	0.315657	-1.66357
11459						1483.2	616.706	1.22102	3.93914	1.86277	0.0323366	0.369368	0.30997	-1.6898
11462						1484.2	616.419	0.571831	1.84778	2.06368	0.044041	0.369368	0.309469	-1.69213
7749						861.733	614.671	2.24325	4.94275	1.49614	0.0455041	0.369368	0.453846	-1.13972
11410						1457.18	614.612	2.36955	5.65775	1.73581	0.0380944	0.369368	0.418814	-1.25562
9839						1012.54	614.5	0.113944	0.444132	2.1573	0.0159024	0.369368	0.256553	-1.96267
11407						1456.18	614.346	2.60442	5.87263	1.72944	0.0442603	0.369368	0.443484	-1.17304
7974						876.559	614.126	0.192203	0.627745	1.98199	0.0296988	0.369368	0.306181	-1.70754
9104						944.547	614.073	0.586022	1.40839	1.80172	0.0449136	0.369368	0.416092	-1.26502
7955			PI(15:1(9Z)/22:2(13Z,16Z))	-8.9795		875.557	613.973	0.9081	1.92516	1.83243	0.0498008	0.369368	0.4717	-1.08406
11371						1433.17	612.471	0.494481	1.1666	1.74111	0.0403728	0.369368	0.423866	-1.23832
2504						435.346	611.632	0.254091	0.595134	1.66543	0.0303606	0.369368	0.426947	-1.22787
7542			PS(19:0/22:6(4Z,7Z,10Z,13Z,16Z,19Z))	-16.5148		850.545	608.843	1.0302	2.20963	1.70439	0.0446337	0.369368	0.466233	-1.10088
9578						986.521	608.77	0.708415	1.52752	1.79333	0.048178	0.369368	0.463767	-1.10853
11318						1407.15	608.754	2.05155	4.59321	1.67645	0.0416691	0.369368	0.446649	-1.16279
467						156.126	608.619	0.161433	0.534908	2.23259	0.0292601	0.369368	0.301796	-1.72835
6263			PG(16:0/20:4(5Z,8Z,11Z,14Z))	10.6794		771.525	608.581	0.597991	1.55518	1.80008	0.019861	0.369368	0.384516	-1.37888
605			1-Hexylglycerol	15.0376		177.151	608.346	0.496896	1.41121	1.96246	0.0439281	0.369368	0.352106	-1.50592
2212						411.345	607.537	4.5826	10.4357	1.78636	0.0427544	0.369368	0.439126	-1.18729
3076			Aragusteroketal	-0.346427		491.409	607.194	0.739526	2.63175	2.14917	0.0282274	0.369368	0.281001	-1.83135
6858						808.698	601.866	1.68965	6.90705	1.76607	0.013132	0.369368	0.244627	-2.03134
10085						1043.46	598.652	0.312427	0.888888	2.13001	0.048002	0.369368	0.351481	-1.50848
5860						743.684	598.12	0.419947	1.31326	1.84584	0.0476443	0.369368	0.319774	-1.64488
4544						641.477	593.905	7.02961	3.17556	2.01727	0.013305	0.369368	2.21366	1.14643
2422						429.24	592.831	4.39588	2.46813	1.85118	0.0256651	0.369368	1.78106	0.832733
11357						1428.14	588.209	0.288426	0.826108	1.90371	0.0325156	0.369368	0.349138	-1.51813
11355						1427.13	588.14	0.823402	2.00986	1.57303	0.0347044	0.369368	0.409682	-1.28742
11354						1426.13	588.122	0.792761	2.00974	1.70874	0.0305855	0.369368	0.39446	-1.34205
10022			TG(22:3(10Z,13Z,16Z)/22:3(10Z,13Z,16Z)/22:6(4Z,7Z,10Z,13Z,16Z,19Z))[iso3]	-19.0634		1035.82	583.366	1.43746	0.653659	2.01605	0.0222908	0.369368	2.19909	1.13691
8217						889.497	579.572	0.835451	1.88143	1.59768	0.0436788	0.369368	0.44405	-1.1712
9826						1010.8	579.548	1.2796	0.74879	1.42266	0.0354963	0.369368	1.70889	0.773059
5090			20:3 Campesteryl ester	-1.24778		689.622	569.662	1.71118	0.557987	1.73601	0.0180563	0.369368	3.0667	1.61669
7822			PI-Cer(d18:0/22:0)	-2.96154		866.646	568.061	0.467992	0.226716	1.4067	0.0460876	0.369368	2.06422	1.0456
11060						1261	566.057	0.0950928	0.528217	2.14017	0.0428534	0.369368	0.180026	-2.47372
11201						1346.07	565.981	0.162	0.508473	1.86395	0.0375443	0.369368	0.318601	-1.65018
6366						777.666	558.428	0.131407	0.299578	1.62116	0.0416536	0.369368	0.438641	-1.18889
4881			PC(10:0/18:2(9Z,12Z))	9.97025		674.482	545.224	0.963064	2.17289	1.39547	0.0277273	0.369368	0.443218	-1.17391
7128			PC(O-18:0/22:4(7Z,10Z,13Z,16Z))	-6.7605		824.647	534.511	8.10236	3.87257	1.36899	0.0362744	0.369368	2.09224	1.06505
10823						1185.98	530.849	0.239453	0.736687	2.11822	0.0125982	0.369368	0.32504	-1.62131
10827						1186.98	530.822	0.169985	0.503647	2.19216	0.0300057	0.369368	0.337508	-1.56701
4319			PC(12:0/12:0)	11.9902		622.452	530.325	1.45794	3.85458	1.82951	0.0486532	0.369368	0.378235	-1.40265
10862						1197.98	529.799	0.128628	0.596139	2.25479	0.0271461	0.369368	0.215769	-2.21244
10865						1198.98	529.393	0.0706308	0.393359	2.23689	0.0269553	0.369368	0.179558	-2.47748
7558			PC(P-20:0/22:4(7Z,10Z,13Z,16Z))	3.94978		850.672	529.246	10.9766	4.99252	1.57966	0.0458607	0.369368	2.19861	1.13659
4579			PA(12:0/20:2(11Z,14Z))	-2.64878		645.447	508.597	0.923924	2.13985	1.51254	0.0499606	0.369368	0.43177	-1.21167
9618						990.742	508.337	1.36192	0.526088	1.35651	0.0300221	0.369368	2.58876	1.37226
5851			PA(17:0/22:2(13Z,16Z))	19.7929		743.573	496.344	5.87027	2.06008	1.83969	0.045912	0.369368	2.84953	1.51073
6700			16:2-Glc-Campesterol	-5.91256		797.624	490.694	2.46766	1.11232	1.50935	0.0365769	0.369368	2.21848	1.14957
3904			PA(O-16:0/12:0)	20.0028		579.45	489.456	0.302405	1.22152	1.64775	0.0477736	0.369368	0.247564	-2.01413
10767						1168.93	489.302	0.172342	0.773933	2.1761	0.0399724	0.369368	0.222683	-2.16694
10763						1167.93	489.262	0.250145	1.04563	2.31142	0.0391942	0.369368	0.239228	-2.06354
10695						1152.94	479.051	1.29904	3.31093	1.69802	0.027677	0.369368	0.392349	-1.34979
4320			PE-NMe(O-14:0/O-14:0)	-21.8604		622.503	478.877	0.719069	2.14459	1.82234	0.0140473	0.369368	0.335294	-1.5765
4008			bacteriohopane-32,33, 34-triol-35-carbamate	-7.21441		590.474	478.862	0.50291	1.34569	1.80105	0.00909236	0.369368	0.373719	-1.41998
10691						1151.94	478.494	1.77385	4.24334	1.77808	0.0264171	0.369368	0.418031	-1.25832
4149			PA(O-16:0/14:1(9Z))	-23.7392		605.44	478.313	0.440955	0.903461	1.53402	0.0156305	0.369368	0.488073	-1.03483
11202						1346.09	473.785	0.62424	0.262877	1.76354	0.0499132	0.369368	2.37464	1.24771
5324			PG(13:0/18:2(9Z,12Z))	1.9982		705.471	473.727	0.244408	0.49097	1.55459	0.0213168	0.369368	0.497807	-1.00634
4086						599.465	470.722	0.309144	0.706382	1.41307	0.0466489	0.369368	0.437645	-1.19217
10440						1100.91	469.412	3.17059	7.30741	1.81103	0.0271577	0.369368	0.433887	-1.20461
10446						1101.91	469.403	1.02747	2.75275	1.99062	0.0213826	0.369368	0.373252	-1.42178
10433						1099.91	469.384	4.216	10.0979	1.83965	0.0234562	0.369368	0.417513	-1.26011
4407						630.438	469.171	0.449897	0.904402	1.7651	0.0376257	0.369368	0.497452	-1.00737
4109						601.443	466.35	0.463154	1.79843	1.92463	0.0263402	0.369368	0.257532	-1.95718
4056						596.487	466.346	1.01126	2.72624	1.72899	0.0326073	0.369368	0.370937	-1.43075
4064						597.49	465.769	0.425013	1.1443	1.91044	0.0285221	0.369368	0.371419	-1.42888
4520						638.482	463.686	7.52438	15.1671	1.43398	0.023194	0.369368	0.496099	-1.0113
4664			PA(P-16:0/18:4(6Z,9Z,12Z,15Z))	-2.07889		653.453	463.651	1.53184	3.0541	1.40943	0.0155879	0.369368	0.501567	-0.995486
4529						639.485	463.303	1.0678	2.9803	1.79244	0.00876186	0.369368	0.358284	-1.48082
4669						654.457	463.202	0.444794	1.12234	1.60137	0.00921989	0.369368	0.396308	-1.3353
3296						513.451	463.17	0.809048	1.77164	1.8962	0.0402693	0.369368	0.456667	-1.13079
3515			Beta-carotene	-13.4376		537.438	462.699	2.30658	4.45789	1.78348	0.0466575	0.369368	0.517415	-0.950606
10111						1047.88	462.699	3.85272	10.7097	1.97137	0.0445085	0.369368	0.35974	-1.47497
10127						1049.88	462.695	0.71793	2.53346	2.37874	0.0351963	0.369368	0.283379	-1.8192
10119						1048.88	462.676	2.43656	7.07683	1.95206	0.0386721	0.369368	0.344301	-1.53826
3651			PC(O-16:0/4:0)	12.5872		552.409	462.665	0.914102	1.96816	1.87896	0.0247025	0.369368	0.464445	-1.10642
3635						551.407	462.588	3.54543	6.70294	1.71596	0.0370904	0.369368	0.528936	-0.918834
1236			9-Keto heptadecylic acid	-3.02077		285.242	462.125	1.11454	2.39887	1.77436	0.0448055	0.369368	0.46461	-1.10591
4495			PC(12:0/13:0)	11.0721		636.467	457.893	1.42606	2.75422	1.60511	0.0319303	0.369368	0.517774	-0.949606
4637			PG(12:0/15:1(9Z))	22.3152		651.438	457.453	0.470854	1.04014	1.64562	0.0162496	0.369368	0.452682	-1.14343
3875						577.498	449.829	0.709252	0.213821	1.57044	0.020663	0.369368	3.31703	1.72989
3564						544.457	447.676	1.23822	4.58768	1.64277	0.0453551	0.369368	0.2699	-1.8895
3570			31-hydroxy-32,35-anhydrobacteriohopanetetrol	5.02314		545.459	446.702	0.347625	1.59024	1.89667	0.0301456	0.369368	0.2186	-2.19364
3631						550.416	445.787	0.602677	2.23616	1.58237	0.0429639	0.369368	0.269514	-1.89157
3556						542.478	445.544	0.15905	0.38478	1.9545	0.0283403	0.369368	0.413354	-1.27455
4346			Diketospirilloxanthin/ 2,2'-Diketospirilloxanthin	-5.03201		625.422	442.871	0.21943	0.590384	2.05435	0.0377729	0.369368	0.371673	-1.42789
4214						610.451	442.837	0.676545	1.46946	1.97946	0.0398844	0.369368	0.460403	-1.11903
3836						575.407	432.438	8.54091	15.568	1.70274	0.0294877	0.369368	0.548619	-0.866124
3852			PC(22:2(13Z,16Z)/0:0)	12.7939		576.41	432.438	2.95059	5.55724	1.71608	0.0255072	0.369368	0.530945	-0.913367
3709						559.432	432.246	53.4355	111.104	1.83334	0.0269837	0.369368	0.480949	-1.05604
10413						1095.87	432.24	0.608828	2.91882	2.33428	0.018501	0.369368	0.208587	-2.26128
3716						560.435	432.234	18.6658	38.667	1.81252	0.027125	0.369368	0.482732	-1.05071
10416						1096.88	432.234	0.407055	2.10743	2.3855	0.0181301	0.369368	0.193152	-2.37219
3725						561.439	432.216	3.50336	7.52609	1.85396	0.024937	0.369368	0.465495	-1.10316
9172			TG(20:3(8Z,11Z,14Z)/20:5(5Z,8Z,11Z,14Z,17Z)/20:5(5Z,8Z,11Z,14Z,17Z))[iso3]	-21.3574		949.708	432.199	0.449609	0.974499	1.72136	0.00951325	0.369368	0.461374	-1.11599
4380						627.419	432.037	0.306131	0.963353	1.97135	0.015379	0.369368	0.317777	-1.65391
1582						337.272	431.842	2.36211	4.65334	1.79623	0.0419486	0.369368	0.507615	-0.978194
1098						258.214	431.678	0.329091	0.964259	2.17416	0.0167377	0.369368	0.341289	-1.55093
4093						600.409	422.091	0.337737	0.806299	1.89273	0.0173101	0.369368	0.418874	-1.25541
4077			Halocynthiaxanthin	-6.0366		599.406	422.072	1.00914	2.23027	2.16098	0.0342425	0.369368	0.452473	-1.1441
3961			PM-Toxin A	6.02244		585.44	421.98	0.268128	0.922442	2.38702	0.0300206	0.369368	0.290672	-1.78254
10102						1045.85	421.571	0.0867433	0.469055	2.44835	0.0164277	0.369368	0.184932	-2.43493
4107						601.405	421.567	0.164604	0.554779	2.23448	0.00631983	0.369368	0.296702	-1.75291
10089						1043.84	421.543	0.556641	2.14181	2.2822	0.0146673	0.369368	0.259892	-1.94401
3501			3,4-Didehydro-beta-carotene	-13.0726		535.423	421.535	1.60116	3.07125	1.78919	0.0371559	0.369368	0.521338	-0.939709
10095						1044.85	421.535	0.378275	1.42607	2.23101	0.0168006	0.369368	0.265256	-1.91454
3489			Bisdehydro-beta-carotene/ Tetradehydro-beta-carotene	4.11577		533.416	421.512	28.0559	50.1211	1.71892	0.0493419	0.369368	0.559763	-0.837112
3649						551.393	421.428	0.207509	0.464917	2.11135	0.0279079	0.369368	0.446336	-1.1638
1382						311.258	420.906	0.163489	0.468858	1.72651	0.0127961	0.369368	0.348696	-1.51996
4994						683.563	420.503	1.49343	0.615932	1.63175	0.0400464	0.369368	2.42467	1.27779
5572			PG(O-18:0/15:0)	0.589667		723.554	420.393	10.9969	4.57634	1.757	0.02313	0.369368	2.403	1.26483
5795			PC(P-16:0/18:4(6Z,9Z,12Z,15Z))	-23.0656		738.526	420.084	1.10377	0.347658	2.06298	0.0135112	0.369368	3.17486	1.66669
9653						993.819	414.097	0.778502	2.36948	2.29623	0.0321715	0.369368	0.328554	-1.6058
9640						992.813	414.084	2.6057	7.11658	2.12487	0.0368907	0.369368	0.366145	-1.44951
9628						991.812	414.083	4.23131	11.4652	2.07656	0.037725	0.369368	0.369056	-1.43809
179						110.2	414.082	0.0569722	0.292188	2.55995	0.047791	0.369368	0.194984	-2.35857
3414						525.376	414.033	0.384157	0.729706	1.94644	0.0411719	0.369368	0.526454	-0.925621
9663						994.821	413.999	0.12052	0.489171	2.5287	0.032331	0.369368	0.246376	-2.02107
3230						504.452	413.952	0.555019	1.45938	2.1596	0.0451279	0.369368	0.380312	-1.39474
3018						485.42	413.868	0.62603	1.51614	1.8315	0.0442606	0.369368	0.412912	-1.2761
3859			PC(22:2(13Z,16Z)/0:0)	-18.6591		576.392	413.618	0.0939742	0.273185	1.91662	0.0341428	0.369368	0.343995	-1.53954
4167			PA(12:0/17:0)	0.408298		607.434	410.851	5.69948	10.8281	1.79983	0.0492986	0.369368	0.526362	-0.925873
4335						624.408	410.249	0.214564	0.520876	2.12872	0.0264528	0.369368	0.41193	-1.27953
4180			PE(12:0/14:0)	12.023		608.436	410.002	2.05247	4.32901	1.89948	0.0288529	0.369368	0.474121	-1.07667
4139						604.484	409.18	0.625593	1.37445	1.92274	0.0345927	0.369368	0.455157	-1.13556
4367						626.533	408.652	0.404357	1.30063	1.65747	0.00689748	0.369368	0.310893	-1.68551
3538						540.461	407.18	0.285851	0.875637	2.177	0.0187646	0.369368	0.326449	-1.61507
4458			PE-Cer(d14:1(4E)/18:0)	11.8946		633.504	400.484	0.416029	1.06731	1.37364	0.0218434	0.369368	0.38979	-1.35923
3690						557.417	396.471	8.60978	19.0379	1.77628	0.0286721	0.369368	0.452245	-1.14482
3701						558.42	396.46	3.06864	6.9328	1.8022	0.0247282	0.369368	0.442626	-1.17584
3710						559.423	396.421	0.437545	1.21517	1.89203	0.0193809	0.369368	0.360068	-1.47366
3822			IC202A	-12.451		573.39	396.401	1.89186	4.41573	1.90358	0.0173084	0.369368	0.428437	-1.22284
3504			3,4-Didehydro-beta-carotene	9.49928		535.435	396.173	0.0752375	0.29859	2.0463	0.0129917	0.369368	0.251976	-1.98864
3832						574.394	395.956	0.575878	1.44627	1.8701	0.0146688	0.369368	0.39818	-1.32851
3353						520.508	395.862	1.04688	0.361476	1.47128	0.0343717	0.369368	2.89614	1.53413
3935						582.419	393.154	0.0695965	0.382367	2.45626	0.0201541	0.369368	0.182015	-2.45787
8793			PI(P-20:0/21:0)	-2.37475		921.677	380.954	0.165264	0.423354	2.1797	0.0324077	0.369368	0.390367	-1.3571
3074			Aragusteroketal	-0.932638		491.409	380.928	0.356861	0.905876	1.83994	0.0257001	0.369368	0.39394	-1.34395
3480						532.404	380.673	6.67427	14.923	2.00142	0.0247857	0.369368	0.447248	-1.16085
3490			Bisdehydro-beta-carotene/ Tetradehydro-beta-carotene	-12.3447		533.408	380.556	1.09297	2.76586	2.12418	0.0156382	0.369368	0.395164	-1.33948
3580			16-Glutaryloxy-1alpha,25-dihydroxyvitamin D3	24.1015		547.376	380.476	4.39868	8.77601	1.943	0.0289374	0.369368	0.501217	-0.996494
1585						337.273	380.428	0.338702	0.860563	2.03456	0.0216449	0.369368	0.393582	-1.34526
3436			32,35-anhydrobacteriohopan-11-ene-tetrol	6.26244		527.449	380.4	2.29763	5.58689	2.04857	0.0235111	0.369368	0.411254	-1.2819
3467			Anhydroeschscholtzxanthin	3.83948		531.401	380.361	19.7535	44.6799	2.00719	0.0231949	0.369368	0.442111	-1.17752
3613						549.377	380.312	0.20587	0.495384	2.24134	0.0288093	0.369368	0.415577	-1.26681
10058			SLBPA(54:3)	18.9931		1039.81	380.294	0.105382	0.575469	2.54199	0.0219869	0.369368	0.183124	-2.4491
3686						556.483	380.19	0.0812968	0.312007	2.31386	0.0141693	0.369368	0.260561	-1.94031
3595			PC(O-18:2(9Z,12Z)/2:0)	15.793		548.38	380.162	1.24453	2.71833	1.96029	0.0282773	0.369368	0.457828	-1.12712
942			11-Hydroxy-9-tridecenoic acid	-2.70445		229.179	380.123	0.457055	1.12104	2.13843	0.0247315	0.369368	0.407707	-1.2944
10065						1040.82	380.085	0.0533218	0.385621	2.47526	0.0221758	0.369368	0.138275	-2.85439
3679						555.401	370.493	1.21712	3.45132	2.23546	0.0255593	0.369368	0.352653	-1.50368
3682						556.405	370.486	0.367145	1.10872	2.30371	0.0275392	0.369368	0.331143	-1.59447
3623						550.446	370.47	0.246423	0.820734	2.39082	0.0254259	0.369368	0.300247	-1.73578
3808						571.374	370.318	0.280473	0.899791	2.33047	0.0222588	0.369368	0.311709	-1.68173
3192						500.43	369.268	0.538829	1.4496	2.03989	0.0256094	0.369368	0.37171	-1.42775
3236			1alpha,25-dihydroxy-2beta-(4-hydroxybutoxy)vitamin D3 / 1alpha,25-dihydroxy-2beta-(4-hydroxybutoxy)cholecalciferol	-6.14097		505.386	369.106	4.50561	9.96881	1.92705	0.0329028	0.369368	0.451971	-1.1457
3243						506.39	368.826	1.25417	3.25844	2.05519	0.0366069	0.369368	0.384898	-1.37745
3358			1alpha,25-dihydroxy-11-(4-hydroxymethylphenyl)-9,11-didehydrovitamin D3 / 1alpha,25-dihydroxy-11-(4-hydroxymethylphenyl)-9,11-didehydrocholecalciferol	-6.99062		521.359	368.816	1.07335	2.71614	2.05443	0.032267	0.369368	0.395175	-1.33944
3371			PC(O-16:1(11Z)/2:0)	13.2819		522.362	368.681	0.229121	0.717521	2.24673	0.0203183	0.369368	0.319323	-1.64691
4153			PE-Cer(d14:1(4E)/16:0)	14.8497		605.474	366.336	0.143076	0.515098	1.50658	0.0389842	0.369368	0.277765	-1.84807
7868			PG(21:0/22:4(7Z,10Z,13Z,16Z))	20.8002		869.645	358.413	0.717266	1.54962	1.90429	0.0357727	0.369368	0.462865	-1.11134
7889						870.648	358.313	0.302339	0.75169	1.91458	0.027935	0.369368	0.402213	-1.31397
7464			SM(d18:0/26:0)	-10.7454		845.738	357.391	0.0486739	0.132435	1.57177	0.0281746	0.369368	0.367529	-1.44407
3137			PA(22:0/0:0)	-1.27723		495.344	357.085	4.25836	8.77276	1.8727	0.0376137	0.369368	0.485407	-1.04273
3151			PC(O-14:0/2:0)	13.8125		496.347	357.084	1.12911	2.48776	1.87137	0.0330513	0.369368	0.453866	-1.13966
2975						480.373	357.058	5.88916	13.3988	1.97742	0.038353	0.369368	0.43953	-1.18597
2989			(22E,24E,24bE)-1alpha,25-dihydroxy-26,27-dimethyl-22,23,24,24a,24b,24c-hexadehydro-24a,24b,24c-trihomovitamin D3 / (22E,24E,24bE)-1alpha,25-dihydroxy-26,27-dimethyl-22,23,24,24a,24b,24c-hexadehydro-24a,24b,24c-trihomocholecalciferol	17.566		481.376	357.012	0.861565	2.14032	2.0342	0.038754	0.369368	0.40254	-1.3128
2953			1alpha,25-dihydroxy-2alpha-(3-hydroxypropoxy)-19-norvitamin D3 / 1alpha,25-dihydroxy-2alpha-(3-hydroxypropoxy)-19-norcholecalciferol	-4.82422		479.371	356.936	19.5167	43.3795	1.8494	0.0453917	0.369368	0.449905	-1.15231
3909			PC(16:0/5:0)	12.2911		580.404	356.38	0.624379	1.6888	2.12369	0.0222027	0.369368	0.369717	-1.43551
3894			PA(12:0/15:0)	-1.71071		579.401	356.337	1.89198	4.53386	2.02603	0.0266703	0.369368	0.417299	-1.26085
4050			7,8-Didehydroastaxanthin	-4.54502		595.375	356.282	0.442881	1.06955	2.18752	0.0226413	0.369368	0.414083	-1.27201
4055						596.379	356.192	0.124218	0.328531	2.40947	0.0376631	0.369368	0.378101	-1.40315
3922			Pectenolone	14.2049		581.407	356.115	0.062776	0.278038	2.5402	0.0174842	0.369368	0.225782	-2.147
3830						574.446	355.839	0.696962	2.15696	2.37405	0.0263628	0.369368	0.323122	-1.62985
4128						603.523	343.986	0.150533	0.335226	1.21882	0.0449898	0.369368	0.449048	-1.15506
3447			Isorenieratene/ (Leprotene)	3.89778		529.385	342.134	1.21794	3.65188	2.0611	0.0126243	0.369368	0.333511	-1.58419
3455						530.388	341.993	0.365255	1.31611	2.26002	0.0230415	0.369368	0.277527	-1.8493
3568						545.359	341.452	0.488075	1.7025	2.1769	0.0392664	0.369368	0.286682	-1.80248
3399						524.43	340.625	0.27479	1.05536	2.28859	0.00668208	0.369368	0.260375	-1.94134
3238			1alpha,25-dihydroxy-2beta-(4-hydroxybutoxy)vitamin D3 / 1alpha,25-dihydroxy-2beta-(4-hydroxybutoxy)cholecalciferol	-24.0009		505.377	324.543	0.0243628	0.189752	2.36375	0.0214936	0.369368	0.128393	-2.96136
3219						503.369	324.53	1.6371	4.81918	2.08361	0.0201937	0.369368	0.339704	-1.55765
3226						504.373	324.524	0.441551	1.43529	2.23018	0.0206379	0.369368	0.307638	-1.70069
3168						498.414	324.474	0.2678	0.953433	2.25269	0.0194638	0.369368	0.28088	-1.83198
3424						526.446	324.452	0.0426324	0.245359	2.5167	0.0274032	0.369368	0.173755	-2.52487
3336			Cucurbitacin F	22.8635		519.344	324.44	0.521763	1.69625	2.11431	0.0178879	0.369368	0.307599	-1.70088
3348			PC(18:2(2E,4E)/0:0)	13.8638		520.347	324.435	0.0837613	0.441522	2.36819	0.0168647	0.369368	0.18971	-2.39813
3188						499.418	324.426	0.0422554	0.226277	2.42887	0.0359932	0.369368	0.186742	-2.42088
2909						477.354	314.742	1.75172	4.02277	2.10471	0.0250154	0.369368	0.435452	-1.19941
2870			3-hydroxyeicosanoylcarnitine	-1.34744		472.399	314.679	0.0844955	0.321868	2.02743	0.0192545	0.369368	0.262516	-1.92952
3438			PG(O-20:0/0:0)	-1.92854		527.37	312.82	0.123488	0.71614	2.44592	0.0194985	0.369368	0.172435	-2.53587
2689			C17 sphingosine-1-phosphocholine	21.1626		451.339	304.9	3.52996	7.15453	1.62764	0.0319785	0.369368	0.493389	-1.0192
3640			PA(12:0/13:0)	-1.48834		551.37	299.543	0.109114	0.377948	2.24649	0.0386672	0.369368	0.288701	-1.79235
2839			N-arachidonoyl tyrosine	11.3776		468.316	298.782	0.190636	0.77508	2.42585	0.0266954	0.369368	0.245957	-2.02352
2698						452.341	297.689	1.1762	3.80426	2.16963	0.0202724	0.369368	0.309181	-1.69348
2709			(17E)-1alpha,25-dihydroxy-26,27-dimethyl-17,20,22,22,23,23-hexadehydro-24a-homovitamin D3 / (17E)-1alpha,25-dihydroxy-26,27-dimethyl-17,20,22,22,23,23-hexadehydro-24a-homocholecalciferol	18.2636		453.345	297.293	0.123358	0.515398	2.20039	0.0300994	0.369368	0.239346	-2.06283
2639						446.383	297.134	0.196803	0.87872	2.51857	0.0346279	0.369368	0.223965	-2.15865
6564			SM(d18:0/22:0)	-12.482		789.675	296.315	0.0315166	0.188913	2.62793	0.0352663	0.369368	0.166831	-2.58354
6549			PC(O-18:0/19:1(9Z))	23.8353		788.672	296.08	0.118509	0.468011	2.39287	0.0210253	0.369368	0.253218	-1.98155
3201						501.354	283.236	0.137028	0.437614	2.03074	0.0288815	0.369368	0.313125	-1.67519
3169						498.414	266.626	0.0536796	0.248172	2.38444	0.028313	0.369368	0.2163	-2.20889
2895						475.338	266.605	1.17949	3.2047	2.27285	0.020141	0.369368	0.368049	-1.44203
2905						476.342	266.58	0.311446	0.891718	2.24411	0.0234059	0.369368	0.349265	-1.51761
3071			PA(22:2(13Z,16Z)/0:0)	-2.35607		491.312	266.239	0.504627	1.37822	2.18945	0.0223454	0.369368	0.366145	-1.44951
2857						470.383	266.07	0.18261	0.521607	2.28266	0.0291574	0.369368	0.35009	-1.5142
3140			24,24-difluoro-1alpha,25-dihydroxy-26,27-dimethyl-24a-homovitamin D3 / 24,24-difluoro-1alpha,25-dihydroxy-26,27-dimethyl-24a-homocholecalciferol	0.637814		495.365	265.813	0.0575672	0.200738	2.03543	0.0381857	0.369368	0.286778	-1.80199
3372						522.415	255.098	0.0557384	0.174507	2.19911	0.0355799	0.369368	0.319405	-1.64654
3204			34:4(19Z,22Z,25Z,28Z)	-9.28817		501.462	253.242	0.0943453	0.0379322	1.27618	0.0475628	0.369368	2.48721	1.31453
2692			PC(O-14:1(1E)/0:0)	-3.20231		452.312	253.233	0.239509	0.0991836	1.02028	0.0435257	0.369368	2.41481	1.27191
2365			PA(P-18:0/0:0)	-0.570202		423.287	232.68	0.856596	3.35845	2.07382	0.0447829	0.369368	0.255057	-1.97111
4297			PA(O-16:0/15:1(9Z))	16.2063		619.48	222.831	0.0841586	0.326463	2.01415	0.0164428	0.369368	0.257789	-1.95574
3277			PC(O-1:0/16:0)	-0.810991		510.355	203.686	0.0931828	0.275326	1.66382	0.017071	0.369368	0.338445	-1.56301
3032			Calyxinin	-2.66818		487.446	192.212	3.09048	1.41865	1.1897	0.0450955	0.369368	2.17847	1.12332
2752						460.418	192.119	0.55772	0.229913	1.15588	0.0280095	0.369368	2.42578	1.27845
4326			Kaempferol 7,4'-dimethyl ether 3-(6''-(E)-p-coumarylglucoside)	-2.44597		623.174	168.866	0.0358582	0.0997496	2.13982	0.0322783	0.369368	0.359483	-1.47601
2983						481.184	168.798	0.0414751	0.111245	2.03298	0.0463215	0.369368	0.372826	-1.42343
2836			PC(O-14:0/O-1:0)	-23.4483		468.334	165.64	0.514624	1.03992	1.14347	0.0342025	0.369368	0.494869	-1.01488
1804						363.273	150.915	0.0706721	0.202325	2.12737	0.0240308	0.369368	0.3493	-1.51746
2435			3beta-hydroxy-4beta-methyl-5alpha-cholest-7-ene-4alpha-carbaldehyde	-11.3155		429.368	150.436	1.58829	0.785754	1.07709	0.0347912	0.369368	2.02136	1.01533
8828						923.635	150.248	0.091489	0.262039	2.27449	0.0455887	0.369368	0.349143	-1.51811
4148			PA(O-16:0/14:1(9Z))	-6.72891		605.45	149.95	0.0984021	0.311833	1.77158	0.0305112	0.369368	0.31556	-1.66401
4524			PA(12:0/20:5(5Z,8Z,11Z,14Z,17Z))	-22.5934		639.388	149.732	0.0328123	0.115177	2.18083	0.0287969	0.369368	0.284885	-1.81155
1492						325.21	149.718	8.96556	21.9005	2.12017	0.0498458	0.369368	0.409376	-1.2885
1904						375.226	149.333	0.994797	3.09308	1.92604	0.0419688	0.369368	0.32162	-1.63657
5184						696.421	149.255	0.0867847	0.259527	2.31976	0.0359172	0.369368	0.334396	-1.58037
2080						395.204	149.215	0.044211	0.162219	2.25911	0.0277397	0.369368	0.272539	-1.87546
4373						627.431	149.192	1.21359	3.12341	2.12966	0.0379955	0.369368	0.388547	-1.36384
1512			2R-HpOTrE	1.21404		327.217	149.189	0.125542	0.374017	2.17724	0.0465668	0.369368	0.335659	-1.57493
2182						409.172	149.135	0.0850017	0.287656	2.23453	0.0315916	0.369368	0.295498	-1.75878
1645						342.188	148.99	0.054424	0.273836	2.25303	0.0278748	0.369368	0.198747	-2.331
4915			PG(12:0/17:2(9Z,12Z))	12.1978		677.447	148.881	0.0489747	0.243473	2.09133	0.027365	0.369368	0.201151	-2.31365
3419			PE(22:6(4Z,7Z,10Z,13Z,16Z,19Z)/0:0)	-9.22926		526.288	144.845	0.854721	1.72086	1.71512	0.0283896	0.369368	0.496682	-1.00961
3435						527.291	141.762	0.231463	0.512195	1.27856	0.035098	0.369368	0.451903	-1.14591
3579			Guibourtinidol-(4alpha->6)-catechin	-6.77487		547.156	140.56	0.0528891	0.124779	1.30387	0.00789343	0.369368	0.423862	-1.23833
4305			Apigenin 7-(3''-acetyl-6''-E-p-coumaroylglucoside)	-1.65016		621.159	140.309	0.0545415	0.0988659	1.20621	0.0385687	0.369368	0.551672	-0.858118
2307						417.197	140.113	0.466022	0.908595	1.42366	0.0475057	0.369368	0.512904	-0.96324
2316						418.201	139.892	0.0312306	0.127845	1.96196	0.0361104	0.369368	0.244285	-2.03336
3010			Angoluvarin	-21.2605		485.186	139.369	0.291949	0.644087	1.00067	0.0351282	0.369368	0.453276	-1.14154
3214						503.157	135.117	0.0619725	0.201417	2.04835	0.00833405	0.369368	0.307682	-1.70049
3065						490.329	130.692	0.451445	1.0156	1.06948	0.0365038	0.369368	0.444509	-1.16971
3261						509.186	125.397	0.230143	0.578373	1.74983	0.0246517	0.369368	0.397914	-1.32947
3861						577.172	125.341	0.0836348	0.205329	1.77946	0.0261922	0.369368	0.407321	-1.29576
2788						464.313	120.345	7.9453	16.8497	1.06758	0.0446598	0.369368	0.47154	-1.08455
2798			11alpha-(chloromethyl)-1alpha,25-dihydroxyvitamin D3 / 11alpha-(chloromethyl)-1alpha,25-dihydroxycholecalciferol	6.41063		465.316	120.185	2.0253	4.30553	1.11849	0.0296631	0.369368	0.470394	-1.08806
2768						462.297	95.2426	0.909982	1.88715	1.19378	0.0290193	0.369368	0.482199	-1.0523
1901			Junipegenin C	-4.16407		375.106	88.3918	0.18052	0.47333	2.41471	0.0477635	0.369368	0.381383	-1.39069
975						236.113	77.4563	0.301314	0.101144	1.11309	0.0184138	0.369368	2.97906	1.57486
3958			Pubescenol	-1.64965		585.269	76.6161	0.0653467	0.268216	1.84022	0.0148701	0.369368	0.243635	-2.03721
1109						261.036	61.8491	0.283625	0.919861	1.12945	0.0496194	0.369368	0.308335	-1.69743
772						209.153	59.9593	0.701757	0.366849	1.06765	0.0377733	0.369368	1.91293	0.935785
1692						350.208	50.0221	0.814675	1.33966	1.01214	0.0396255	0.369368	0.608123	-0.717565
1194						277.2	49.7221	2.10403	0.986398	1.05228	0.0475998	0.369368	2.13304	1.09291
1280						294.227	48.9339	3.4592	1.36357	1.31744	0.0149394	0.369368	2.53687	1.34305
805						215.164	45.5266	3.29648	1.43461	1.14896	0.040148	0.369368	2.29783	1.20027
870						224.157	44.9416	1.94515	0.863421	1.13141	0.0430965	0.369368	2.25284	1.17175
733						201.111	44.3215	3.19521	1.59473	1.41101	0.0419808	0.369368	2.00361	1.0026
4179						608.19	42.9231	0.203914	0.873237	1.41192	0.00877425	0.369368	0.233515	-2.09841
10488						1107.29	41.5937	0.0914927	0.534093	1.10573	0.00153962	0.369368	0.171305	-2.54536
10504						1109.29	41.5183	0.0360095	0.18117	1.19058	0.00448055	0.369368	0.198761	-2.33089
10496						1108.3	41.5047	0.0238481	0.152982	1.2623	0.00263514	0.369368	0.155889	-2.68141
407						146.165	41.4377	8.89708	3.28789	1.50416	0.0432743	0.369368	2.70601	1.43617
10755						1165.25	41.4355	0.0976377	0.363289	1.14922	0.00578098	0.369368	0.26876	-1.89561
10761						1167.25	41.3861	0.0898995	0.261938	1.0466	0.0327675	0.369368	0.343209	-1.54284
6987						817.119	41.0881	0.0313058	0.0856132	1.14817	0.0274135	0.369368	0.365666	-1.4514
700						196.865	40.2297	0.157387	0.0285902	1.12371	0.00240022	0.369368	5.50491	2.46072
1058						250.803	40.1466	0.108472	0.0182507	1.13637	0.00595183	0.369368	5.94343	2.5713
