# Supplementary material for: Influence of gestational diabetes mellitus on lipid signatures in breast milk and association with fetal physical development
Source: Front Nutr. 2022 Aug 10;9:924301. doi: 10.3389/fnut.2022.924301 (PMC9402091; doi:10.3389/fnut.2022.924301)
Supplement: Supplementary file 4 [file Table_4.XLSX]

## Sheet: file explanation
Header	Description
id	The unique data number of the substance in this qualitative analysis
MS2 name	The substance name obtained by qualitative matching analysis of secondary mass spectrometry
MS2 score	The score of the second-level match is [0, 1], the larger the better
MS1 name	For the name of first-level fragment ion matching, refer to HMDB database
MS1 ppm	The accuracy of the first level match, the value is (-25, 25), as close to 0 as possible
mzmed	Material characteristics Mass charge ratio of ions
rtmed	Chromatographic retention time of the substance

## Sheet: GDM-NC
id	MS2 name	MS2 score	MS1 name	MS1 ppm	type	mzmed	rtmed	MEAN GDM	MEAN NC	VIP	P-VALUE	Q-VALUE	FOLD CHANGE	LOG_FOLDCHANGE
1530	FA(22:0)	1			UKMSUNONTOPOIO-UHFFFAOYSA-N	339.327	392.809	3.97302e+06	5.9918e+06	0.540112	0.0812258	0.213026	0.663075	-0.592755
1515	FA(22:1)	1			KJDZDTDNIULJBE-VAWYXSNFSA-N	337.311	329.745	1.4962e+07	2.05054e+07	0.496067	0.232199	0.32013	0.729663	-0.454697
1274	FA(20:0)	1			VKOBVWXKNCXXDE-UHFFFAOYSA-N	311.296	325.062	3.21638e+06	5.04444e+06	0.653616	0.113086	0.239196	0.637609	-0.649256
1508	FA(22:2)	1			TXGPBXRVPQVWJZ-BLHCBFLLSA-N	335.295	275.557	9.0832e+06	1.59068e+07	0.946715	0.0733804	0.206676	0.571027	-0.808368
1261	FA(20:1)	1			BITHHVVYSMSWAG-MDZDMXLPSA-N	309.28	260.648	3.73617e+07	7.19645e+07	0.984392	0.0624719	0.198222	0.519168	-0.945726
1241	FA(20:2)	1			XSXIVVZCUAHUJO-HZJYTTRNSA-N	307.264	208.4	6.15712e+07	1.36693e+08	1.27288	0.0413648	0.185295	0.450436	-1.15061
1214	FA(20:3)	1			UNSRRHDPHVZAHH-YOILPLPUSA-N	305.197	195.131	2.19561e+06	4.05537e+06	1.19477	0.0530397	0.19346	0.541408	-0.885212
1061	FA(18:1)	1			UWHZIFQPPBDJPM-FPLPWBNLSA-N	281.248	194.153	1.60567e+09	3.26758e+09	1.23187	0.0358391	0.184436	0.491395	-1.02505
1474	FA(22:4)	1			IGFLWIHPPADNDL-GFRMADBLSA-N	331.265	186.616	1.60436e+08	3.03492e+08	1.07236	0.0694567	0.203418	0.528633	-0.919662
956	FA(16:0)	1			IPCSVZSSVZVIGE-UHFFFAOYSA-N	255.233	182.928	1.72888e+08	3.19952e+08	1.03986	0.0388644	0.184495	0.540356	-0.888019
1012	FA(17:1)	1			FJMPAYNWWWCODA-KHPPLWFESA-N	267.233	162.996	5.39645e+06	1.04141e+07	0.743567	0.0863102	0.216694	0.518187	-0.948454
1047	FA(18:2)	1			GKJZMAHZJGSBKD-BLHCBFLLSA-N	279.233	148.816	8.38523e+08	1.80473e+09	1.02602	0.0334611	0.184381	0.464626	-1.10586
1450	FA(22:6)	1			MBMBGCFOFBJSGT-SFGLVEFQSA-N	327.233	146.689	1.37936e+07	4.04419e+07	0.574334	0.027977	0.18422	0.341073	-1.55185
1204	FA(20:4)	1			YZXBAPSDXZZRGB-CGRWFSSPSA-N	303.233	138.013	3.82831e+08	7.53112e+08	0.50711	0.0347678	0.184412	0.508332	-0.976157
947	FA(16:1)	1			PJHOFUXBXJNUAC-KTKRTIGZSA-N	253.217	135.798	4.99366e+07	1.0065e+08	1.23663	0.0313228	0.184325	0.49614	-1.01118
1042	FA(18:3)	1			ZSXWVPXJLXTOQQ-ARQDATDDSA-N	277.217	116.939	5.32572e+07	1.93421e+08	1.38079	0.0362184	0.184444	0.275344	-1.86069
1197	FA(20:5)	1			JAZBEHYOTPTENJ-JLNKQSITSA-N	301.217	108.899	8.21223e+06	2.34792e+07	1.53845	0.0105908	0.182626	0.349766	-1.51554
943	FA(16:2)	1			CQHASUVQRDMWKB-WBVBYKIGSA-N	251.201	106.067	1.78012e+06	4.17996e+06	1.33794	0.0475185	0.190009	0.42587	-1.23151
6611	SHexCer(d37:2)	0.999861			UJKHYFCTZZJTGP-XUXRLMLDSA-N	818.534	487.533	3.5304e+07	2.92099e+07	0.0893551	0.510715	0.456243	1.20863	0.273373
6663	SHexCer(d37:0)	0.999854			BOKYDERXAPYPGB-UHFFFAOYSA-N	822.564	533.279	9.57574e+06	1.00638e+07	0.149105	0.668037	0.51034	0.951502	-0.0717211
6947	SHexCer(d39:2)	0.999854			IEPNWMBPLGBZAC-VNFREKOVSA-N	846.567	521.049	1.86647e+07	1.53648e+07	1.66203	0.0592162	0.19672	1.21477	0.280685
6924	SHexCer(d39:3)	0.999854			LAPUEVVZJUAPKR-LBBVVHFMSA-N	844.552	494.226	7.2388e+06	6.31258e+06	1.29117	0.271626	0.343094	1.14673	0.197521
5961	SHexCer(d33:0)	0.999854			LIHUPEIZAWYMLP-UHFFFAOYSA-N	766.502	456.038	1.41438e+07	1.70882e+07	0.281033	0.139872	0.260812	0.827694	-0.27283
6598	SHexCer(d37:3)	0.999854			ZEGOGXVJEQBAJT-RZRQIOJCSA-N	816.517	451.785	1.05113e+07	9.22097e+06	1.43776	0.206206	0.304775	1.13994	0.188954
6282	SHexCer(d35:2)	0.999854			ABNAYVRBBYMZSC-BJQJZDQJSA-N	790.503	448.564	4.60854e+07	4.21027e+07	1.59774	0.295508	0.355874	1.09459	0.130394
7131	SHexCer(d40:2)	0.998905			JBFULUYENICDCN-VYEFPUSRSA-N	860.547	423.325	4.07815e+06	2.8488e+06	1.46517	0.00445217	0.179184	1.43153	0.51756
3703	LPC(18:2)	0.979747			SPJFYYJXNPEZDW-UTJQPWESSA-N	564.33	79.0286	8.42127e+06	1.30564e+07	0.573338	0.0689621	0.203017	0.644993	-0.632644
7034	PC(18:1/20:4)	0.979555			SWOKEJBWARJLGN-LTLPGSJDSA-N	852.581	424.382	1.29709e+07	1.02483e+07	2.06613	0.0269158	0.184182	1.26566	0.33989
3722	LPC(18:1)	0.971634			YAMUFBLWGFFICM-SEYXRHQNSA-N	566.338	78.3783	355676	782769	0.348064	0.0918875	0.220864	0.454382	-1.13802
4661	FAHFA(22:6/22:5)	0.971447			HUHMBNLFYUCKRQ-DBMWDBHDSA-N	655.472	124.564	1.25995e+06	7.04537e+06	1.52298	0.0161798	0.183509	0.178834	-2.48331
5962	PE(18:2/20:2)	0.970382			ZVMOCFAAUCJXQU-QWRCKZSHSA-N	766.532	430.803	5.05942e+06	3.74813e+06	2.37988	0.00412728	0.178726	1.34985	0.432803
5802	PE(18:1e/20:3)	0.968366			HQFUXXUGGNZWBH-MURDYDGNSA-N	752.562	510.11	2.25759e+07	2.13977e+07	1.0203	0.597998	0.486665	1.05506	0.0773297
5451	PE(16:1e/20:4)	0.96796			YATSYZSZUULQDZ-GKPKDRHFSA-N	722.513	448.479	3.51832e+08	2.97044e+08	1.68568	0.0575998	0.195921	1.18445	0.244212
5472	PE(16:1e/20:3)	0.967255			SGQXZIZOYWUPOW-OZFAJUOSSA-N	724.53	467.414	3.93115e+07	4.2837e+07	0.0793708	0.548471	0.469187	0.917698	-0.123909
5387	PE(16:0/18:1)	0.966622			FHQVHHIBKUMWTI-ZCXUNETKSA-N	716.524	484.375	4.60949e+06	5.34699e+06	0.32412	0.245764	0.328491	0.862071	-0.214122
6127	PE(18:1e/22:4)	0.966251			AXKTVZFNYZPELI-GAXXYEEVSA-N	778.578	532.67	1.22791e+07	8.80812e+06	1.86897	0.0348065	0.184413	1.39406	0.479294
5214	PE(18:1e/16:0)	0.96582			KJDVLWWPMOBWGU-ZCXUNETKSA-N	702.538	490.003	1.62155e+07	1.67988e+07	0.810895	0.71513	0.524735	0.965276	-0.050986
5526	PE(16:1e/20:1)	0.965459			YXTRSCFEJBBRNO-KXYOHKLBSA-N	728.554	499.384	1.65693e+07	1.56715e+07	0.984138	0.648666	0.504087	1.05729	0.0803658
6185	PE(18:1e/22:2)	0.965082			OZPXBYKABZTJOY-LTEAFHAISA-N	782.6	536.894	856141	692609	0.831796	0.34119	0.380893	1.23611	0.305808
5195	PE(16:1e/18:1)	0.964235			RFPQMVKZNQOUGY-KXYOHKLBSA-N	700.53	511.155	5.47923e+06	5.36985e+06	0.222503	0.879535	0.575896	1.02037	0.0290911
5111	FAHFA(26:2/20:4)	0.963187			FGDSJOVXRZRERI-OJIIDETFSA-N	693.624	584.666	6.47926e+07	6.9583e+07	0.4289	0.5287	0.462548	0.931156	-0.102905
5152	PE(16:1e/18:2)	0.962757			RIQAKBUOHSSMTC-PNBIJBBKSA-N	698.557	416.35	2.3501e+06	1.29267e+06	1.85776	0.0107214	0.182657	1.81802	0.862365
5553	PE(18:0e/18:1)	0.962504			CEVVUBCHWNKKNN-ZZEZOPTASA-N	730.578	562.441	2.21018e+06	2.74745e+06	0.721129	0.176419	0.286203	0.804446	-0.313933
2622	LPE(16:0)	0.961587			YVYMBNSKXOXSKW-UHFFFAOYSA-N	452.277	95.028	1.5814e+07	2.54303e+07	0.778087	0.059713	0.196958	0.621858	-0.685344
6097	PC(16:0/16:1)	0.961499			QIBZFHLFHCIUOT-ZPHPHTNESA-N	776.455	391.188	1.47635e+06	1.66093e+06	0.659423	0.576834	0.479375	0.888869	-0.169957
5507	PE(18:2e/18:1)	0.960569			KTJAFMBXBPVGGI-LTEAFHAISA-N	726.537	467.062	4.24806e+06	3.80654e+06	1.55931	0.38525	0.403656	1.11599	0.158326
3693	FAHFA(18:1/18:0)	0.959267			PGKKGBQMNNEIHV-PFONDFGASA-N	563.505	194.052	5.74104e+07	1.35009e+08	1.22098	0.0364105	0.184448	0.425234	-1.23367
3661	FAHFA(18:2/18:1)	0.959267			GKFRCWOFCMCBNW-GSCXELOCSA-N	559.47	187.618	213688	369825	1.06354	0.130173	0.252873	0.577808	-0.791337
4175	FAHFA(20:4/20:3)	0.959267			DQMKCPYCSVSKAC-OSJDPTNQSA-N	607.474	137.667	2.27976e+06	8.5602e+06	0.710718	0.102388	0.229949	0.26632	-1.90877
6951	PC(16:1e/22:0)	0.958743			BEBNKXDYOOYGGD-ZPHPHTNESA-N	846.68	566.209	3.60243e+07	3.38489e+07	1.16176	0.398454	0.409999	1.06427	0.089861
6705	PC(16:0/20:4)	0.958624			JAVWFBAAZSHHAD-KKILVFCFSA-N	826.56	419.616	4.55622e+07	3.32797e+07	2.12505	0.0119634	0.182918	1.36907	0.453193
5527	PE(18:1e/18:1)	0.957808			GHNXVMPBTBKJRP-CLFAGFIQSA-N	728.56	529.128	1.00563e+08	9.09335e+07	1.02313	0.403414	0.412323	1.1059	0.145218
6352	GlcADG(18:0/18:2)	0.957397			RJUIKNDDFMRFOD-OHNCOSGTSA-N	795.554	460.539	2.90615e+06	2.83139e+06	1.12956	0.728908	0.529491	1.0264	0.0375974
6445	PC(16:0/18:2)	0.95695			JLPULHDHAOZNQI-AKMCNLDWSA-N	802.564	427.569	3.16786e+08	2.96788e+08	1.41984	0.416288	0.418225	1.06738	0.0940758
6775	PC(16:0/20:1)	0.956075			MZZHKIPFYPOYKP-MRCUWXFGSA-N	832.57	495.993	4.66024e+06	3.32567e+06	1.6686	0.0382278	0.184484	1.40129	0.486757
3740	LPC(18:0)	0.955943			IHNKQIMGVNPMTC-UHFFFAOYSA-N	568.363	176.987	758335	393703	0.856649	0.233113	0.320709	1.92616	0.945727
3092	LPE(20:1)	0.9554			JEAGLCKGAKACCE-KTKRTIGZSA-N	506.326	139.793	3.39423e+06	4.88182e+06	0.857555	0.177817	0.287062	0.69528	-0.524334
5964	PE(18:0/20:4)	0.95208			YEHAZLUVAZKVRO-ZKVKLVECSA-N	766.542	470.884	1.68957e+08	1.31471e+08	2.38163	0.00535294	0.18017	1.28513	0.361917
2877	LPE(18:2)	0.95119			DBHKHNGBVGWQJE-HZJYTTRNSA-N	476.277	81.351	1.28712e+07	1.50185e+07	0.498489	0.54427	0.467801	0.857023	-0.222594
6306	PE(18:1/22:4)	0.950469			FYSNFSXQLYXNMN-DCMOKHIZSA-N	792.566	448.075	5.61249e+06	5.15131e+06	1.54018	0.338319	0.379344	1.08953	0.123702
5474	PE(18:2e/18:2)	0.950433			CVFFRLVFXKZVIJ-MAZCIEHSSA-N	724.52	448.096	4.14442e+07	3.74876e+07	1.67021	0.24494	0.327997	1.10554	0.144756
5336	PE(16:0/18:2)	0.949934			HBZNVZIRJWODIB-BCTRXSSUSA-N	714.508	431.309	5.74067e+07	5.97309e+07	0.59969	0.704721	0.521619	0.961088	-0.0572602
5634	PE(16:0/20:4)	0.949206			NQIMLWFRWGTTOZ-JAXHXWBXSA-N	738.508	424.947	1.85321e+07	1.5106e+07	1.91197	0.0211632	0.183906	1.2268	0.294905
6391	PE(18:1/22:1)	0.94896			HIGXQDJTUMSNNI-YQSYOFKPSA-N	798.564	562.436	817849	966328	0.672655	0.271631	0.343097	0.846348	-0.240678
5067	FAHFA(24:4/22:4)	0.948323			JFAQACUPSBUCDF-OWPJDSEUSA-N	689.582	548.254	1.52749e+07	1.4641e+07	1.19969	0.810087	0.555692	1.04329	0.0611445
4782	FAHFA(20:5/24:2)	0.948323			KZOPHFYECXROSN-OIZFGRNMSA-N	663.523	521.895	1.10541e+08	1.13558e+08	0.812046	0.88294	0.576839	0.973434	-0.0388455
4520	FAHFA(20:5/22:0)	0.948323			JPGKOSRPDYACDA-NMJJPLBZSA-N	639.512	516.689	5.97428e+06	9.03483e+06	0.34769	0.0706646	0.204382	0.66125	-0.596733
4119	FAHFA(21:0/18:3)	0.948323			RFZSLJAKQMMYNC-AFWNITQSSA-N	601.516	485.972	1.49079e+07	1.19653e+07	1.16426	0.64453	0.502724	1.24593	0.317218
3771	FAHFA(16:2/21:2)	0.948323			BSNZTWXQJYPCSQ-OFMMFHKFSA-N	571.321	452.58	90186.4	163783	0.785383	0.090577	0.219898	0.550645	-0.860806
2257	FAHFA(6:0/19:0)	0.948323			VIUZATBRMXXIEY-UHFFFAOYSA-N	411.347	394.378	3.92702e+06	5.37169e+06	0.314876	0.234709	0.321716	0.731058	-0.451943
1668	FAHFA(7:0/14:0)	0.948323			CANVJMHHPUEUJH-UHFFFAOYSA-N	355.286	260.629	3.34886e+06	6.64109e+06	0.964329	0.057784	0.196014	0.504263	-0.987753
1654	FAHFA(14:1/7:0)	0.948323			BQAQWPOPFLGOET-FPLPWBNLSA-N	353.27	208.38	3.36828e+06	8.69789e+06	1.34316	0.0288561	0.18425	0.387252	-1.36866
1449	FAHFA(7:0/12:0)	0.948323			KTUMZYVKRZTWSL-UHFFFAOYSA-N	327.253	194.015	1.19524e+08	2.56108e+08	1.33657	0.0292051	0.184262	0.466695	-1.09945
5653	PE(18:1/18:2)	0.946694			GKAFCSRKMWFPSJ-RQOIEFAZSA-N	740.515	424.372	2.36127e+06	1.99771e+06	1.42782	0.0938322	0.222262	1.18199	0.241214
5825	PE(16:1e/22:2)	0.946023			PKOVMYUDHYOFOD-PNBIJBBKSA-N	754.569	509.572	3.53284e+06	2.90445e+06	1.25121	0.188041	0.293338	1.21635	0.282562
5849	PE(16:1e/22:1)	0.945957			CPCDMYAHSAXVCA-KXYOHKLBSA-N	756.592	563.227	2.19419e+07	2.09751e+07	0.442423	0.752675	0.537476	1.04609	0.0650084
6033	PG(18:1/18:2)	0.94487			FSVTVWTVWNNIQX-RQOIEFAZSA-N	771.522	325.223	4.10051e+06	4.25723e+06	0.589038	0.806963	0.554738	0.963188	-0.0541112
5779	PE(16:1e/22:4)	0.942228			OZSVECGNTALICE-GKPKDRHFSA-N	750.545	481.026	1.32658e+08	1.07071e+08	2.13255	0.015854	0.183474	1.23898	0.309149
7057	PC(18:0/20:4)	0.941688			HAKKEJDMTIQLJH-WKUHSSGJSA-N	854.597	468.149	4.33936e+07	3.53042e+07	1.7531	0.0576951	0.195969	1.22913	0.297642
4509	Cer/AP(t20:0/19:1)	0.940676			APWHFRSKXPFTKP-VZCXRCSSSA-N	638.574	551.338	2.93655e+07	2.7884e+07	1.00675	0.688349	0.516673	1.05313	0.0746859
5756	PE(18:2e/20:4)	0.932764			QGMRGDWLZOYPFY-YUPWHRRNSA-N	748.53	466.422	2.64031e+07	2.45503e+07	1.52795	0.457716	0.436011	1.07547	0.104966
5049	PE(14:0/18:1)	0.930229			QZGYPUQNTDWNBR-MSUUIHNZSA-N	688.493	419.79	3.44399e+06	3.95876e+06	0.11109	0.343565	0.382164	0.869968	-0.200966
5454	PC(12:0/16:0)	0.928614			QQCURFHAGLMXKE-UHFFFAOYSA-N	722.555	367.941	3.6913e+06	3.75324e+06	0.0610322	0.973163	0.600394	0.983498	-0.0240061
6733	PC(18:1/18:2)	0.92535			GDWULUGDXGHJIJ-RWLIYIGXSA-N	828.522	477.93	547354	635759	0.0621868	0.276611	0.345726	0.860946	-0.216005
5948	PE(18:1/20:4)	0.9247			ZYMZKMQPPJPQHY-HAGCXRLMSA-N	764.549	430.58	3.8721e+07	2.89263e+07	2.36651	0.00511137	0.179938	1.33861	0.420733
6560	PC(16:0e/20:4)	0.923946			SOUZQPFUXRVDGK-SHJNOZFHSA-N	812.581	453.335	7.25714e+06	4.95959e+06	2.26635	0.00390599	0.178373	1.46325	0.54918
5999	PE(18:1/20:2)	0.923295			CMHAYOZHFZADHZ-GYQRTUFASA-N	768.554	489.326	3.27553e+07	2.7101e+07	1.27146	0.0684706	0.202613	1.20864	0.273384
2903	LPE(18:0)	0.921399			BBYWOYAFBUOUFP-UHFFFAOYSA-N	480.31	139.277	1.78392e+08	3.59388e+08	0.781402	0.0256091	0.18413	0.496376	-1.0105
7381	PC(18:0/22:6)	0.920357			FAUYAENFVCNTAL-UFTZFNJNSA-N	878.594	455.57	6.04147e+06	6.6474e+06	0.127222	0.399286	0.410391	0.908848	-0.13789
4073	Cer/AS(d18:1/16:0)	0.917274			YWZGQPJRQXHVQX-BYCLXTJYSA-N	598.505	445.954	1.40241e+07	7.12732e+06	1.7461	0.0302403	0.184294	1.96765	0.976474
6824	PI(18:0/16:1)	0.912902			QMAMEGDTQPWOEM-PEZBUJJGSA-N	835.534	380.583	4.61288e+07	5.10791e+07	0.0786991	0.457767	0.436032	0.903086	-0.147064
7804	OxPI(18:0/18:1+3O)	0.912837			VBMZLLCXWPVECC-NVQSTNCTSA-N	911.569	391.486	2.01755e+06	2.15983e+06	0.430975	0.567608	0.476099	0.934125	-0.0983128
6343	PE(18:0/22:4)	0.911461			TVACGFJBGVEGCR-PYQGTGCGSA-N	794.562	464.921	2.874e+06	2.33685e+06	1.93799	0.0173991	0.183627	1.22986	0.298494
5630	PE(18:2/18:2)	0.91082			SSCDRSKJTAQNNB-MAZCIEHSSA-N	738.501	364.882	55897.6	81056.8	0.0900923	0.309572	0.363223	0.68961	-0.536148
7105	PC(18:0/20:2)	0.907348			ZQLPLCXRBVPKGP-DYMXKLMASA-N	858.627	517.033	1.61786e+07	1.41065e+07	1.58762	0.197794	0.299616	1.14688	0.19772
6997	PC(16:0/22:6)	0.906023			IESVDEZGAHUQJU-SYGPSSPWSA-N	850.565	407.646	6.15178e+06	5.96764e+06	0.968163	0.785917	0.548201	1.03086	0.0438419
7694	SM(d14:0/31:1)	0.904828			HBIOKJNREJZXDH-IZHYLOQSSA-N	901.752	722.472	3.85065e+07	3.71083e+07	0.664975	0.557112	0.472298	1.03768	0.0533606
5896	PS(16:0/18:1)	0.904506			OIWCYIUQAVBPGV-ZCXUNETKSA-N	760.505	356.799	383212	356934	0.871455	0.636273	0.499973	1.07362	0.102488
5082	PE(16:0/16:0)	0.904409			SLKDGVPOSSLUAI-UHFFFAOYSA-N	690.51	460.623	5.34249e+06	6.22467e+06	0.468842	0.125514	0.248823	0.858276	-0.220486
6094	PE(18:2e/22:4)	0.90345			LJUQAJDUBALBQT-DYTQRSFTSA-N	776.603	454.012	7.84349e+07	7.93816e+07	0.510158	0.87114	0.573552	0.988074	-0.017309
6861	PC(18:1e/20:4)	0.898521			YPEVVVCDYBKGNI-BXHZXWGDSA-N	838.601	456.153	6.27419e+06	4.37488e+06	2.26528	0.00539112	0.180204	1.43414	0.520184
5690	PE(18:1/18:1)	0.896301			MWRBNPKJOOWZPW-CLFAGFIQSA-N	742.583	450.803	1.16832e+06	702498	1.57028	0.106978	0.234053	1.6631	0.733872
6160	PE(18:2e/22:2)	0.894534			JWICLJISDBHCTF-MAZCIEHSSA-N	780.595	538.487	9.30348e+06	8.64286e+06	0.941554	0.609905	0.490905	1.07643	0.106261
7529	PI(18:0/20:2)	0.893978			RZFIPFIGUWXYNB-OHNCOSGTSA-N	889.582	415.663	1.13356e+07	1.31397e+07	0.385116	0.228917	0.318027	0.862695	-0.213077
6246	PE(18:2/22:6)	0.893106			HIZMZVSEIXACMP-LNYCXSEGSA-N	786.51	379.618	4.46416e+06	3.80181e+06	1.00347	0.218415	0.311865	1.17422	0.231705
6585	PC(18:1e/18:2)	0.89304			MFZLAZYUXHHSIA-RWLIYIGXSA-N	814.551	508.209	1.14958e+07	1.0517e+07	1.45257	0.221139	0.313382	1.09307	0.128387
7116	PI(18:1/18:2)	0.887577			MXJMOLQIXMJUEL-RQOIEFAZSA-N	859.535	337.247	3.18013e+07	3.6269e+07	0.125229	0.296042	0.356161	0.876817	-0.189653
6422	PC(16:0/18:3)	0.885489			JMAYDGBZRHQJAT-XSMZTDTHSA-N	800.546	420.956	4.87759e+06	4.43152e+06	0.817618	0.518495	0.459003	1.10066	0.138369
7850	SQDG(21:0/20:2)	0.885379			DPHUVQWPIKHTCZ-MLWYYCKJSA-N	915.591	403.562	2.24172e+06	2.04712e+06	1.39929	0.584425	0.482024	1.09506	0.131007
6363	PE(18:1/22:2)	0.885369			JCOVYOJDJNKLNY-SIUUASEZSA-N	796.569	499.932	1.06176e+07	7.64746e+06	2.31393	0.00235901	0.174159	1.38839	0.473409
6839	OxPS(18:0/18:1+3O)	0.884661			YWBKKNNRFDROIC-NVQSTNCTSA-N	836.544	390.109	2.57211e+07	2.4986e+07	0.957129	0.76914	0.542851	1.02942	0.0418342
7147	PI(18:1/18:1)	0.883991			LALGUHSIWLNTNW-CLFAGFIQSA-N	861.552	378.042	1.11276e+08	1.30886e+08	0.22128	0.182003	0.289581	0.850178	-0.234164
6021	PE(18:1/20:1)	0.883495			UITCASPZWUAJBW-HWSICPKZSA-N	770.574	511.51	5.38239e+07	5.06078e+07	0.910497	0.57969	0.480376	1.06355	0.088888
7495	PI(18:0/20:3)	0.883199			GGSSNEAFVQRIHU-JTBMWNAQSA-N	887.54	427.769	718748	728679	0.85192	0.882818	0.576806	0.986371	-0.019797
7825	SQDG(23:0/18:3)	0.882116			OSJVRHBXMFGMRJ-YABKDYGWSA-N	913.585	309.936	1.2495e+06	1.28835e+06	0.363173	0.793611	0.550613	0.969845	-0.0441733
6788	PI(16:0/18:2)	0.881823			BSNJSZUDOMPYIR-BCTRXSSUSA-N	833.522	330.105	1.93076e+07	2.01255e+07	0.563068	0.719661	0.526309	0.959358	-0.0598586
4826	Cer/AP(t20:0/21:1)	0.880724			PQZOZVGRXWJCBO-LNVKXUELSA-N	666.605	585.905	5.09515e+07	5.02739e+07	0.889441	0.888275	0.578309	1.01348	0.0193143
7828	PI(18:0/22:4)	0.878107			VTYLJIRGLIZEIC-PYQGTGCGSA-N	913.574	375.8	699024	643570	0.733149	0.555937	0.471867	1.08617	0.119245
5902	OxPE(18:1/18:0+1O)	0.877611			VOCXDLBDQCNPTG-YPKPFQOOSA-N	760.595	431.439	3.56373e+06	1.41759e+06	1.48257	0.159168	0.27488	2.51392	1.32994
7822	PI(20:2/20:2)	0.874516			FBAQYCRLNDMSDI-MAZCIEHSSA-N	913.519	442.692	1.43828e+06	1.48641e+06	0.63607	0.45198	0.433659	0.967621	-0.047486
5751	PE(16:1e/22:5)	0.871718			CWZGHHQNICLNJN-MEQMIZENSA-N	748.521	435.058	9.83014e+06	1.24518e+07	0.0535417	0.119466	0.244215	0.789456	-0.341069
7466	PI(19:2/19:2)	0.871254			HVGWMUKCMDFMON-KWXKLSQISA-N	885.551	373.177	3.09427e+08	2.69796e+08	1.95578	0.095466	0.223406	1.14689	0.197733
7465	PI(18:0/20:4)	0.870809			OJESNYFIPWSOPO-ZKVKLVECSA-N	885.551	401.353	4.43784e+06	3.64339e+06	1.9957	0.0449133	0.18814	1.21805	0.284578
6449	HexCer/NDS(d18:0/20:0)	0.868718			JMHGBISEAGEKAI-UHFFFAOYSA-N	802.634	508.511	1.91014e+06	1.44798e+06	0.942065	0.161728	0.276652	1.31918	0.399642
6286	PC(18:1e/16:0)	0.867474			IQLHTKSHLGLPMG-MRCUWXFGSA-N	790.598	498.507	3.72705e+07	2.87023e+07	2.03886	0.0376193	0.184472	1.29852	0.376864
7095	PI(16:0/20:4)	0.867316			VWRYMIZQLPXULA-JAXHXWBXSA-N	857.519	300.231	2.13739e+06	2.71262e+06	0.128442	0.141371	0.261983	0.787943	-0.343837
3882	FAHFA(18:2/20:4)	0.86718			PBMZWRDOWKVLMN-DHWAMTIQSA-N	581.455	148.502	6.86923e+06	1.51604e+07	1.36399	0.0175624	0.183641	0.453103	-1.14209
6792	PI(17:1/17:1)	0.866639			NBJSYDLFENEDRE-IQRFGFHNSA-N	833.519	355.067	689887	668846	0.404041	0.854342	0.568783	1.03146	0.0446863
8218	Cer/EODS(d14:0/23:1/O/21:2)	0.864875			JOVSPXAPPHMHBJ-DFOKXIBGSA-N	944.827	878.658	2.72338e+07	2.87604e+07	0.316877	0.341613	0.38112	0.946923	-0.0786814
7059	PC(18:2/20:2)	0.862171			ORELBRKCYWQHTL-HLWGYBLSSA-N	854.595	442.259	1.17709e+07	1.00189e+07	1.59242	0.190768	0.295131	1.17487	0.232498
5711	PE(18:0/18:1)	0.861635			JQKOHRZNEOQNJE-ZZEZOPTASA-N	744.548	477.04	6.35057e+07	5.95539e+07	1.07936	0.478446	0.444236	1.06636	0.0926913
5691	PE(18:0/18:2)	0.860933			YDTWOEYVDRKKCR-MLWYYCKJSA-N	742.54	495.042	2.83172e+07	2.60528e+07	0.953821	0.45928	0.436646	1.08691	0.120238
7450	OxPI(16:0/18:1+3O)	0.860849			KHPXECYDFMPJMP-ZQHSETAFSA-N	883.528	294.339	125760	146617	0.269323	0.544205	0.467779	0.857744	-0.221381
7530	PI(19:1/19:1)	0.860163			YYTBTIYYOOGFDQ-WRBBJXAJSA-N	889.575	390.469	1.03254e+07	1.04045e+07	0.669421	0.935718	0.590944	0.992394	-0.0110157
6799	HexCer/AP(t18:0/20:0)	0.859924			ASTMILMCZBKZPV-UHFFFAOYSA-N	834.614	510.38	2.06451e+07	1.85957e+07	1.70293	0.254758	0.333758	1.11021	0.150829
7781	PI(18:0/22:6)	0.859096			DJVOKHFQPGWUPK-HSBBONCLSA-N	909.551	362.501	6.14981e+06	7.18302e+06	0.0288897	0.206686	0.305063	0.85616	-0.224047
7783	PI(20:3/20:3)	0.858336			OFZNIOBABIITRA-YTWBPVBXSA-N	909.544	320.771	194352	100888	0.338318	0.488715	0.448158	1.92642	0.945923
6806	PC(18:0/18:0)	0.85718			NRJAVPSFFCBXDT-UHFFFAOYSA-N	834.682	561.419	2.10345e+06	2.76697e+06	0.894538	0.0413539	0.185286	0.7602	-0.395549
6284	PE(18:0/22:6)	0.856983			XYYHNDVKALDFHQ-HSBBONCLSA-N	790.54	459.686	5.56197e+07	5.8069e+07	0.350377	0.685588	0.515825	0.957821	-0.0621725
6907	HexCer/AP(t18:0/24:1)	0.856682			RBGCSJDWRQVXOO-DQRAZIAOSA-N	842.583	543.295	1.42009e+06	2.8394e+06	0.185961	0.340813	0.38069	0.500139	-0.999599
5525	PE(17:0/18:2)	0.855495			UJCJWIHZUHMDIT-OHNCOSGTSA-N	728.527	454.591	4.90519e+06	4.60918e+06	0.996131	0.568626	0.476463	1.06422	0.0897984
6826	PI(16:0/18:1)	0.854584			PDLAMJKMOKWLAJ-ZCXUNETKSA-N	835.528	329.818	2.63008e+06	2.76735e+06	0.520775	0.655415	0.50629	0.950398	-0.073396
5776	PC(14:0/16:0)	0.85458			RFVFQQWKPSOBED-UHFFFAOYSA-N	750.53	401.568	1.40854e+07	1.74707e+07	0.0789808	0.508482	0.455441	0.806231	-0.310735
7179	PI(18:0/18:1)	0.853862			YOBFISPJJWPPTK-ZZEZOPTASA-N	863.569	410.339	2.98629e+07	3.19487e+07	0.147073	0.561369	0.473849	0.934714	-0.0974034
7093	PI(18:2/18:2)	0.853472			JTPRPYYVVJBCFF-MAZCIEHSSA-N	857.519	325.466	1.57336e+07	1.27979e+07	1.88201	0.032531	0.184358	1.22939	0.297942
6490	HexCer/AP(t18:0/18:0)	0.853377			KADKZTJEIBBSCQ-UHFFFAOYSA-N	806.584	464.224	6.07449e+07	5.43319e+07	1.87745	0.200293	0.301166	1.11803	0.160964
7446	PI(18:1/20:4)	0.853091			XGZVRASBCZTHNO-HAGCXRLMSA-N	883.536	332.101	5.45736e+07	4.95321e+07	1.20562	0.334553	0.377293	1.10178	0.139838
6305	PC(16:0/17:0)	0.850959			CNHYMCCAIZQMPA-UHFFFAOYSA-N	792.58	488.023	2.61337e+07	2.45394e+07	1.13393	0.75167	0.537144	1.06497	0.0908082
7138	HexCer/AP(t18:0/22:1)	0.850292			RVGYSUANUDLNNG-VXPUYCOJSA-N	860.633	516.816	2.22152e+06	1.803e+06	1.09042	0.107802	0.234767	1.23212	0.301144
5941	PC(16:0e/16:0)	0.849349			WOTHHEHCEYHCFE-UHFFFAOYSA-N	764.576	496.024	2.22677e+07	1.64811e+07	1.91543	0.0317842	0.184338	1.35111	0.434143
6067	PE(20:3e/20:4)	0.845879			HUYWIHSTYVXNEP-ARDMRTSLSA-N	774.545	480.954	3.70254e+07	4.19387e+07	0.027608	0.311474	0.364194	0.882845	-0.179768
6026	PE(18:0/20:2)	0.845814			WYDGEVICLIVPEG-OHNCOSGTSA-N	770.629	538.018	737826	687216	0.960321	0.633692	0.499104	1.07364	0.102516
6093	PE(18:1e/22:5)	0.841411			NKXPONDLZHZZND-PKBJNFAXSA-N	776.562	493.819	3.6883e+07	2.84447e+07	1.44285	0.0870208	0.217182	1.29666	0.374798
5284	Cer/ADS(d27:0/15:1)	0.839836			NPGXVLFIOZCSLK-OWBHPGMISA-N	710.616	585.56	1.46766e+07	1.4958e+07	0.594337	0.82507	0.560212	0.981182	-0.027408
6047	PE(18:0/20:1)	0.833209			DBYSGBYABPVNGO-ZPHPHTNESA-N	772.58	511.564	6.49775e+06	6.35042e+06	0.503954	0.860417	0.57052	1.0232	0.0330873
5407	PE(16:0/18:0)	0.83261			RPJZYOHZALDGKI-UHFFFAOYSA-N	718.542	503.173	1.30731e+07	1.60706e+07	0.646354	0.062172	0.19809	0.813482	-0.297817
6267	PE(18:1/22:6)	0.828913			JZSZAGWWWKKXLO-HILQMKNTSA-N	788.524	417.429	1.78907e+07	1.74535e+07	0.792448	0.809137	0.555402	1.02505	0.0356948
8646	SQDG(20:0/26:4)	0.826261			KOSZTTNDIWQDST-YZVDMUQZSA-N	981.654	566.348	1.75176e+07	1.67715e+07	1.05889	0.530127	0.463038	1.04449	0.0627942
8198	SQDG(27:0/16:2)	0.826261			FDJVTIUWMRVOQF-UDJAPEQQSA-N	943.678	522.035	1.42997e+07	1.06883e+07	2.2479	0.00822767	0.181898	1.33788	0.419952
3923	FAHFA(18:1/20:3)	0.825769			UWSSQGYIAHOMJM-OMCRSCLLSA-N	585.488	194.484	1.45372e+07	2.58138e+07	1.17703	0.043794	0.187281	0.563157	-0.828391
6130	HexCer/AP(t18:0/16:0)	0.822329			YGQNMWJVCQBFGZ-UHFFFAOYSA-N	778.572	380.583	1.38442e+07	7.31744e+06	1.42816	0.254011	0.333329	1.89194	0.919867
5429	PE(16:1e/20:5)	0.821725			YMKZESHNWGNAIE-VNTVABMMSA-N	720.5	416.104	5.65042e+06	6.32191e+06	0.0296842	0.347744	0.384377	0.893784	-0.162003
6754	PC(18:0/18:2)	0.82153			FORFDCPQKJHEBF-IUFKAHDJSA-N	830.592	496.726	5.12251e+07	5.36714e+07	0.43468	0.620829	0.494715	0.954422	-0.0673016
5508	Cer/BS(d23:3/24:2)	0.821111			NLYGAIYDXBVZFQ-ZYQAFKTJSA-N	726.629	546.237	1.32709e+07	7.7886e+06	1.46031	0.0733609	0.206659	1.70389	0.768834
6597	PC(17:0/18:2)	0.814622			ZSKWZJYUVZYDQU-DYMXKLMASA-N	816.597	493.438	2.26308e+07	1.74171e+07	1.95768	0.016331	0.183524	1.29934	0.377781
6617	PC(18:0e/18:1)	0.813615			JDBBQTCNJFZWPL-LNVKXUELSA-N	818.651	525.271	1.21746e+07	1.09431e+07	1.76461	0.138623	0.259826	1.11253	0.153847
5917	PC(18:0e/14:1)	0.808393			JAYJLDJDIZHIGU-SQFISAMPSA-N	762.557	421.482	2.96801e+07	2.6143e+07	0.893447	0.841296	0.565005	1.1353	0.183069
7273	PC(18:1e/22:2)	0.804239			WLVOTYACJCQIIA-UQNIBARNSA-N	870.671	530.56	4.39778e+07	3.0113e+07	1.55059	0.08077	0.212681	1.46043	0.546388
6778	PC(18:0/18:1)	0.804111			ATHVAWFAEPLPPQ-LNVKXUELSA-N	832.61	534.309	1.93153e+07	1.66445e+07	1.03366	0.206692	0.305066	1.16046	0.214697
7077	GlcADG(16:0/24:0)	0.802673			VEQSMVQBMVBCJT-UHFFFAOYSA-N	855.664	508.3	1.10921e+08	1.14348e+08	0.4932	0.716274	0.525133	0.970027	-0.0439031
7644	GlcADG(18:0/25:0)	0.800609			HOIOBXIPINQMPQ-UHFFFAOYSA-N	897.721	691.29	4.35369e+06	7.47544e+06	0.0491701	0.0722286	0.205664	0.582399	-0.779919
5714	HexCer/NS(d18:1/16:0)	0.798445			VJLLLMIZEJJZTE-ORIPQNMZSA-N	744.564	416.518	6.29961e+07	3.71419e+07	1.78637	0.0293644	0.184267	1.69609	0.762214
3432	FAHFA(16:0/18:2)	0.798215			JCRDUCZMRFWETL-BEEJUBGZSA-N	533.292	163.668	1.63234e+06	775594	0.589889	0.149214	0.26788	2.10463	1.07357
7124	SM(d14:0/28:1)	0.795387			UUXKDFWLLTYNNT-IZHYLOQSSA-N	859.696	583.661	3.39114e+08	3.53751e+08	0.114127	0.59028	0.484041	0.958624	-0.0609626
7099	SM(d14:0/28:2)	0.786388			BNOGWSLFXDUKEI-HLEFPVAISA-N	857.667	508.424	1.62985e+07	1.77788e+07	0.1821	0.441352	0.42921	0.916737	-0.125421
7472	SM(d14:0/30:2)	0.780346			RFMMSCVQRZGBNB-HLEFPVAISA-N	885.707	581.687	1.04915e+07	1.07276e+07	0.25737	0.811114	0.556005	0.97799	-0.0321079
5080	Cer/AP(t21:2/22:1)	0.775654			RQOJEJMIKAZSIH-QFTVPZPESA-N	690.584	548.649	7.02091e+06	8.01967e+06	0.735799	0.530513	0.46317	0.875461	-0.191885
9821	AcylGlcADG(20:4/22:6/22:6)	0.775143			CEBWXPHBQIMGGL-YWRMKNPMSA-N	1173.76	453.367	4.02081e+06	4.64755e+06	0.0727627	0.312441	0.36475	0.865147	-0.208983
3866	Cer/AP(t20:1/15:1)	0.774305			QKNYAZFRCKPILT-SISRSDQDSA-N	580.495	428.651	5.60827e+06	7.11997e+06	0.310058	0.24219	0.326338	0.787682	-0.344316
9832	AcylGlcADG(20:3/22:6/22:6)	0.772652			AJQXSMZRIADMHD-DXFHDFCDSA-N	1175.78	457.203	1.54487e+07	1.79166e+07	0.126669	0.407083	0.414023	0.862256	-0.213811
7148	AcylGlcADG(12:0/12:0/16:4)	0.772652			PEONWKGAYFPGPV-RUYSNDFLSA-N	861.545	337.247	4.80143e+06	5.36821e+06	0.156732	0.367377	0.394691	0.894419	-0.160977
5444	SM(d14:0/18:0)	0.770318			RNMVBFYBLXQRIF-UHFFFAOYSA-N	721.543	343.536	4.02811e+06	4.09306e+06	0.323923	0.871835	0.573747	0.984132	-0.0230767
5125	Cer/AP(t19:0/24:1)	0.767617			XUOWBFVYHMOBNO-DQRAZIAOSA-N	694.639	597.398	1.52958e+07	1.32485e+07	1.52386	0.744675	0.534819	1.15453	0.207305
4526	Cer/AP(t19:0/20:0)	0.765908			OZIXTUNWYKVDRU-UHFFFAOYSA-N	640.572	557.922	4.16246e+06	5.91183e+06	0.504812	0.501858	0.453039	0.704089	-0.50617
6936	SM(d14:0/27:1)	0.763956			HQOWDNLXOWJPJP-IZHYLOQSSA-N	845.658	531.644	5.15173e+07	4.47859e+07	1.57649	0.098759	0.226548	1.1503	0.202012
6836	OxPE(18:1/22:6+3O)	0.761619			PZPKWMNHZWPECX-UPMUWLQGSA-N	836.503	490.2	1.11854e+07	1.1422e+07	0.564679	0.818283	0.558176	0.979285	-0.0301986
6604	SM(d14:0/25:1)	0.761257			IGEUURMUXPWYFC-VHXPQNKSSA-N	817.624	493.594	1.10897e+07	8.54233e+06	1.94367	0.0160798	0.183498	1.2982	0.376518
3916	Cer/NDS(d18:0/16:0)	0.760901			GCGTXOVNNFGTPQ-UHFFFAOYSA-N	584.518	519.484	433928	511202	0.658998	0.543027	0.467388	0.848839	-0.236437
6048	PE(18:2e/22:6)	0.760768			VVEHXBSUSFPSAC-OJMLKDQNSA-N	772.586	423.899	254208	230949	0.948649	0.486528	0.447331	1.10071	0.138438
5908	SM(d14:0/21:1)	0.760027			LDJGVBCPOLCJJN-DQRAZIAOSA-N	761.535	458.31	597466	1.10277e+06	0.563667	0.147053	0.266293	0.541785	-0.884209
7075	SM(d14:1/28:2)	0.759423			LYZUZJTUWOVQAZ-SURSUKJISA-N	855.679	542.303	5.1299e+07	4.67317e+07	1.21369	0.47322	0.442202	1.09773	0.134529
6917	SM(d14:1/27:1)	0.757354			DIEJQPUULYLCSC-WCBWETCJSA-N	843.662	531.33	1.7968e+07	1.49208e+07	1.65866	0.156731	0.273197	1.20422	0.268103
7272	PC(16:2e/24:1)	0.754572			YVDMDWOBLZYPMZ-VTOXUFQKSA-N	870.664	553.003	4.86166e+06	3.77962e+06	1.80256	0.176534	0.286275	1.28628	0.363207
6266	PS(18:0/18:1)	0.75364			AJFWREUFUPEYII-ZZEZOPTASA-N	788.536	393.987	3.23254e+07	3.30378e+07	0.901493	0.864652	0.571722	0.978436	-0.0314508
3348	LPS(18:0)	0.751655			ZPDQFUYPBVXUKS-UHFFFAOYSA-N	524.3	99.841	6.27014e+06	1.42134e+07	1.37164	0.00933839	0.182285	0.441144	-1.18068
5092	SM(d14:0/16:1)	0.751296			BMQVVEVSWBEXPR-HNENSFHCSA-N	691.506	281.695	2.78114e+06	3.93235e+06	0.997378	0.0494706	0.191303	0.707246	-0.499717
5743	SM(d14:0/20:1)	0.750557			HCRSLJWNMHPOAI-HNENSFHCSA-N	747.548	374.732	605557	533390	1.17074	0.658482	0.507282	1.1353	0.18307
6748	SM(d14:0/26:2)	0.749673			NMEAJICTOSBCPZ-HLEFPVAISA-N	829.645	508.301	6.6954e+07	6.39373e+07	0.941098	0.544005	0.467713	1.04718	0.0665124
6722	GlcADG(19:0/19:0)	0.7494			WZAHUXVJJRQEBJ-UHFFFAOYSA-N	827.631	464.298	6.71303e+06	7.06785e+06	0.284949	0.498037	0.451636	0.949797	-0.0743088
4662	GlcADG(13:1/13:1)	0.7494			KGWISGJNGULRDE-XOHWUJONSA-N	655.422	377.865	1.55186e+06	1.4865e+06	0.94839	0.711199	0.523538	1.04397	0.0620792
6113	SM(d14:0/22:0)	0.748656			ZGVJYAAWNDFHCO-UHFFFAOYSA-N	777.615	473.347	1.32894e+07	1.09868e+07	0.566701	0.423117	0.421289	1.20958	0.274509
7670	HBMP(12:0/12:0/20:2)	0.74812			FQLSKCYYHVNQLN-BLWADTQWSA-N	899.695	593.643	2.06817e+06	1.4271e+06	1.5145	0.357622	0.389603	1.44921	0.53527
8015	HBMP(12:0/12:0/22:2)	0.74812			URAJYBQTGGGBQW-BLWADTQWSA-N	927.683	583.717	1.56575e+08	1.63073e+08	0.0316376	0.58905	0.483619	0.960157	-0.0586575
7990	HBMP(12:0/12:0/22:3)	0.74812			FRGLDIJVBWJSRN-CRCXHREWSA-N	925.681	575.726	1.70019e+07	1.7771e+07	0.430806	0.602848	0.488403	0.956721	-0.0638301
7964	HBMP(12:0/12:0/22:4)	0.74812			HMKRGNGWHZQTRN-LUJHFHPPSA-N	923.664	542.523	1.18665e+07	1.31767e+07	0.172308	0.360443	0.391089	0.900564	-0.1511
7642	HBMP(12:0/12:0/20:3)	0.74812			YZGXAVCDZPMMAS-XMRVQXCHSA-N	897.651	536.808	1.1906e+06	699366	0.98583	0.22555	0.315837	1.7024	0.767569
7284	HBMP(12:0/12:0/18:2)	0.74812			DJVROOAUJLLPHX-BLWADTQWSA-N	871.672	536.391	3.52967e+07	2.97464e+07	1.33899	0.165963	0.27951	1.18659	0.246819
6913	HBMP(12:0/12:0/16:2)	0.74812			XJSYRRGMDQFURS-YXBOBCBOSA-N	843.54	481.041	3.74746e+06	4.14318e+06	0.0216067	0.333961	0.376968	0.904487	-0.144828
6487	PC(16:0/18:0)	0.747503			PZNPLUBHRSSFHT-UHFFFAOYSA-N	806.595	505.637	1.93502e+08	2.03286e+08	0.170997	0.559841	0.473294	0.951871	-0.0711615
5722	SM(d14:0/20:2)	0.747378			XALYQDLMCGTQFI-JHHNDBJRSA-N	745.552	383.692	1.7291e+06	1.51775e+06	0.747802	0.814014	0.556886	1.13925	0.188087
4937	Cer/ADS(d23:0/20:2)	0.74642			YAPGUVYKVOFSPD-MLWYYCKJSA-N	676.617	564.867	321401	385545	0.461413	0.653392	0.505633	0.833628	-0.262524
6083	SM(d14:0/22:1)	0.744986			UHCSGNACOUYWIA-MRCUWXFGSA-N	775.599	454.014	1.70988e+08	1.66413e+08	0.845696	0.714108	0.524393	1.02749	0.0391312
4935	Cer/ADS(d15:0/28:2)	0.744143			UMABJZSLTICLLF-XUQDTYRNSA-N	676.626	591.619	3.8377e+07	3.72853e+07	1.20687	0.872432	0.573914	1.02928	0.0416324
4622	Cer/ADS(d14:0/27:1)	0.744143			WLVFWAUILIJDQN-DQRAZIAOSA-N	650.61	591.578	7.28792e+07	7.00995e+07	1.16883	0.816953	0.557775	1.03965	0.0561018
4344	Cer/ADS(d14:0/25:1)	0.744143			BNMGOPWVJHIXLL-MRCUWXFGSA-N	622.579	557.852	3.88582e+07	3.73815e+07	1.17034	0.828248	0.561159	1.0395	0.0558926
5583	SM(d14:0/19:1)	0.741392			HKZRJGVOEWOEHC-VXPUYCOJSA-N	733.532	346.688	642393	733706	0.750713	0.792147	0.550156	0.875545	-0.191746
5423	SM(d14:0/18:1)	0.740647			GNRVAWQEBGAYOB-MSUUIHNZSA-N	719.535	343.535	3.78805e+07	3.76862e+07	0.485673	0.957606	0.596521	1.00516	0.00741971
6455	SM(d14:0/24:1)	0.738621			KXRKSSHNIIHXRF-FCQUAONHSA-N	803.632	501.965	1.80227e+08	1.74047e+08	1.0353	0.593995	0.485309	1.03551	0.0503363
5765	SM(d14:0/20:0)	0.736333			BLHKKGMGTNRNHM-UHFFFAOYSA-N	749.536	451.794	4.10405e+07	3.5275e+07	1.68454	0.0957067	0.223573	1.16344	0.218401
4230	Cer/NDS(d18:0/18:0)	0.733688			KZTJQXAANJHSCE-UHFFFAOYSA-N	612.549	513.512	2.35484e+06	2.44875e+06	0.722792	0.809225	0.555429	0.961648	-0.0564191
3893	Cer/NS(d18:1/16:0)	0.729112			YDNKGFDKKRUKPY-ORIPQNMZSA-N	582.51	469.207	1.00053e+08	8.00671e+07	1.34308	0.198959	0.300341	1.24961	0.321477
4800	Cer/BDS(d17:0/25:1)	0.728303			HOMCRAMOPGGWTO-FCQUAONHSA-N	664.627	607.453	1.24172e+07	1.15238e+07	1.30937	0.723611	0.527674	1.07753	0.107724
6563	PS(18:0/20:3)	0.723191			WHUMBFDYURAXQS-JTBMWNAQSA-N	812.537	390.309	4.29612e+06	3.26255e+06	2.43034	0.00482948	0.17964	1.3168	0.397033
6291	HexCer/NS(d29:3/12:1)	0.722124			PAPGTFGFCILKOI-IZWUZTLYSA-N	790.619	479.476	3.69859e+06	3.62217e+06	0.620796	0.813009	0.556581	1.0211	0.0301233
6771	SM(d14:0/26:1)	0.715422			SHRLPXBZQCWKMJ-IZHYLOQSSA-N	831.66	543.351	2.92357e+08	2.95065e+08	0.493541	0.892812	0.579551	0.990822	-0.0133022
7128	OxPS(18:0/20:3+3O)	0.710708			FBJHLVFYYYHIEK-SZXPTWDZSA-N	860.543	468.08	853224	1.27585e+06	0.72431	0.0314066	0.184328	0.668751	-0.58046
6927	HexCer/NS(d19:3/26:2)	0.706513			LVCRLTDFVPISBE-SUYWWJQGSA-N	844.682	559.539	1.815e+06	2.15238e+06	0.597652	0.595712	0.485892	0.843253	-0.245963
7103	OxPS(18:0/20:4+3O(2Cyc))	0.705385			ONWSXWASSCQXJA-SZXPTWDZSA-N	858.531	459.842	8.4807e+06	9.09314e+06	0.101677	0.491218	0.4491	0.932648	-0.100595
5099	Cer/NS(d18:1/24:1)	0.703144			FUWLDBVRSLAFFJ-DBOQMASJSA-N	692.559	556.62	6.46273e+06	5.68501e+06	1.26143	0.465198	0.439028	1.1368	0.184981
4200	Cer/NS(d18:1/18:0)	0.702604			VODZWWMEJITOND-OWWNRXNESA-N	610.543	512.962	3.06716e+07	3.21554e+07	0.533897	0.720123	0.526469	0.953853	-0.0681606
3349	LPE(22:6)	0.699002			XEVRBOQZSXWGQO-KUBAVDMBSA-N	524.278	75.2883	3.86934e+06	5.10071e+06	0.942434	0.398102	0.409833	0.758587	-0.398613
6433	SM(d14:0/24:2)	0.698164			LSEKKYMYASEPKR-UDJAPEQQSA-N	801.573	484.875	1.42011e+06	2.27835e+06	0.28907	0.236963	0.323125	0.623308	-0.681982
8017	PEtOH(23:0/27:0)	0.695573			AIWKEVLLBJWQEV-UHFFFAOYSA-N	927.77	725.931	4.71268e+07	4.15281e+07	1.21588	0.084653	0.215534	1.13482	0.182461
7279	PEtOH(20:0/26:0)	0.695573			YSUFEVQVIJFPSY-UHFFFAOYSA-N	871.708	688.441	2.64833e+06	3.76943e+06	0.132147	0.295459	0.355849	0.702582	-0.509261
6823	PEtOH(24:0/20:4)	0.695573			ZYXBRXRLBVPZSU-LVWRCOMDSA-N	835.523	492.642	2.24695e+06	1.97316e+06	1.43562	0.192393	0.296185	1.13876	0.187458
6590	PEtOH(21:1/22:6)	0.695573			DUPTUWPPZUDHGI-YTYLWHSJSA-N	815.565	436.217	3.65802e+06	4.51192e+06	0.0502971	0.200847	0.301507	0.810746	-0.302678
5123	Cer/AP(t15:1/28:0)	0.694774			BSRRZFJBNCGFDL-SJCQXOIGSA-N	694.637	616.414	9.26313e+07	1.04909e+08	0.102189	0.244827	0.32793	0.882972	-0.17956
6542	PS(18:0/20:4)	0.690683			IULWELDCBXQXED-ZKVKLVECSA-N	810.531	389.955	2.52207e+07	1.84885e+07	2.62426	0.00122435	0.166718	1.36413	0.447986
6278	SM(d14:0/23:1)	0.687938			CCIVNUZPQKBOGQ-DQRAZIAOSA-N	789.613	479.517	7.16451e+06	6.91602e+06	0.219486	0.699807	0.520149	1.03593	0.0509265
6707	PC(18:2/18:2)	0.687116			FVXDQWZBHIXIEJ-ZPPAUJSGSA-N	826.531	355.93	260249	234297	0.837683	0.57084	0.477253	1.11076	0.151551
5801	PE(18:2e/20:2)	0.686759			DQQRUYFYIBGEJX-MAZCIEHSSA-N	752.552	492.452	3.70907e+07	2.82548e+07	1.77836	0.00959301	0.182361	1.31272	0.392559
5012	Cer/AS(d14:3/30:2)	0.686294			UYYWUIMUDLMDEE-DJYVRPQNSA-N	684.608	616.432	9.69643e+06	9.92238e+06	0.721051	0.79411	0.550768	0.977229	-0.0332321
3777	Cer/AS(d14:3/22:2)	0.686294			RBMWDRNAKINTIE-IKFUFWDGSA-N	572.481	469.394	7.16802e+06	5.82969e+06	1.0701	0.205769	0.304512	1.22957	0.298155
6867	PS(20:2/20:2)	0.685405			HOKYPGBUIVXWNM-MAZCIEHSSA-N	838.521	525.859	741319	935227	0.544866	0.100409	0.228113	0.792662	-0.335222
6864	PS(18:0/22:4)	0.685102			LJUFXCVFKSJRPV-PYQGTGCGSA-N	838.555	391.617	3.23306e+06	2.58387e+06	1.71945	0.0641961	0.199458	1.25125	0.323367
7082	OxPS(18:0/20:5+3O(2Cyc))	0.684995			QGXGQEYTFCNOMT-UJNQZSPMSA-N	856.513	380.576	5.31876e+06	5.64782e+06	0.106722	0.53056	0.463186	0.941738	-0.0866031
6064	SM(d14:0/22:2)	0.682445			ZASIQDDFYGMXJN-LJSPAGPLSA-N	773.585	411.539	2.33849e+07	2.06454e+07	1.63847	0.0999806	0.22771	1.13269	0.179753
3636	Cer/NDS(d18:0/14:0)	0.680496			UDTSZXVRDXQARY-UHFFFAOYSA-N	556.485	420.217	451412	578144	0.487203	0.470343	0.441071	0.780796	-0.356983
4854	Cer/AP(t14:0/27:0)	0.680164			YJEFCDOKWNJXJT-UHFFFAOYSA-N	668.614	621.702	5.6481e+06	4.52747e+06	0.976858	0.297164	0.35676	1.24752	0.31906
3266	Cer/AP(t15:2/16:2)	0.680164			FNUBELWVMNGFIU-VLEMBGJLSA-N	520.393	330.979	1.10492e+07	1.00881e+07	0.862059	0.281707	0.34836	1.09526	0.131279
6051	HexCer/NDS(d24:0/12:1)	0.677646			AKSUPHPEARCOQU-RWEWTDSWSA-N	772.625	493.557	415736	150943	1.40769	0.176361	0.286168	2.75427	1.46167
6424	HexCer/NS(d18:1/20:0)	0.675862			DFELABABMXOKTD-QOSDPKFLSA-N	800.617	470.842	621907	548338	1.38647	0.299551	0.358026	1.13417	0.181632
6909	HexCer/NS(d18:1/23:0)	0.673492			SJGWLQDELUWRDA-JMUUFCRMSA-N	842.676	559.752	1.58046e+07	1.33801e+07	1.53773	0.125289	0.24863	1.18121	0.240261
7137	Cer/BS(d21:1/35:0)	0.671782			FSWLLNOBNYOWCR-ZFBWPEOOSA-N	860.851	881.291	1.49182e+08	1.4938e+08	0.0731756	0.867073	0.572407	0.998674	-0.00191486
5737	PE(16:1e/22:6)	0.670346			KGCPGAKRLOCUEV-ZLXBYIIJSA-N	746.514	452.845	2.56124e+06	3.70349e+06	0.801708	0.0417868	0.185649	0.691576	-0.532041
8030	Cer/BS(d18:3/40:1)	0.669861			JQQMEDZHVMRPBJ-OBIIXGTHSA-N	928.837	881.285	9.68506e+07	9.76118e+07	0.316252	0.394238	0.407998	0.992202	-0.0112944
7290	PC(18:1e/22:1)	0.66828			ZTDBMHJQWLLZEG-YEUCEMRASA-N	872.682	525.264	3.80695e+07	1.69857e+07	1.69054	0.00379987	0.178189	2.24126	1.16431
7066	HexCer/NS(d18:1/24:1)	0.665588			PBAGXITYDFFJEO-DBOQMASJSA-N	854.668	511.426	3.88147e+06	3.93946e+06	0.878326	0.872114	0.573825	0.985281	-0.0213932
6389	HexCer/NS(d18:2/20:0)	0.662404			FTNVGNCYPSFRJK-CZIXKSQASA-N	798.611	470.765	5.97661e+06	5.43053e+06	1.52053	0.254244	0.333463	1.10056	0.138234
6711	HexCer/NS(d18:2/22:0)	0.662195			LWOBEIHJFQUNNQ-MXBGQREFSA-N	826.67	530.536	1.26803e+06	2.37971e+06	0.91819	0.566489	0.475698	0.532851	-0.908197
6739	HexCer/NS(d18:1/22:0)	0.661786			YIGARKIIFOHVPF-LAPDZXRHSA-N	828.649	511.583	2.85589e+06	5.57328e+06	0.684234	0.390816	0.406357	0.512426	-0.964585
6752	PC(18:1/18:1)	0.661213			SNKAWJBJQDLSFF-YEUCEMRASA-N	830.586	433.512	1.64637e+07	1.53153e+07	1.34706	0.467564	0.439971	1.07499	0.10432
6928	HexCer/NS(d15:3/30:2)	0.656407			YUTYBQWFKAKENM-FPJOUDBTSA-N	844.656	531.683	9.96984e+07	8.60425e+07	1.61918	0.0826308	0.214072	1.15871	0.212521
6600	PC(18:2e/18:0)	0.653864			WNFRPCAHYSWEOZ-DYMXKLMASA-N	816.615	509.966	1.36616e+07	9.90398e+06	1.86941	0.0762532	0.209107	1.3794	0.464042
7085	HexCer/NS(d18:1/24:0)	0.648212			POQRWMRXUOPCLD-MHAUTQJVSA-N	856.692	575.723	8.71098e+07	9.00314e+07	0.505665	0.717003	0.525387	0.967549	-0.0475934
7039	HexCer/NS(d14:2/28:1)	0.646172			MVJXYOUYBZZPJR-OHFXWDFOSA-N	852.658	511.48	2.39007e+07	2.40002e+07	0.89216	0.964092	0.598145	0.995856	-0.00599116
6790	PEtOH(24:1/20:4)	0.626101			JPKYQTPNIASCMT-WYAIZQBMSA-N	833.573	496.516	1.89653e+06	1.42203e+06	1.61476	0.0935825	0.222085	1.33368	0.415412
5594	HexCer/NS(d19:3/18:1)	0.613385			LKIZPADZTGBJGW-XYTRPALUSA-N	734.555	374.24	9.25356e+06	8.32551e+06	1.42137	0.708642	0.522783	1.11147	0.152471
6189	PS(18:2/18:2)	0.608776			ZTNFQEXYTMNFHG-MAZCIEHSSA-N	782.574	458.327	886520	738069	0.841577	0.27388	0.344291	1.20113	0.264398
7349	OxPS(18:0/20:3+4O(1Cyc))	0.608437			BAVKJNLFYDKYRL-SZXPTWDZSA-N	876.578	412.685	1.33736e+06	1.35633e+06	0.603109	0.941033	0.592312	0.98601	-0.0203259
4994	HexCer/NS(d14:1/19:1)	0.597831			LQWBKWVBNPXTMC-YRIFSISRSA-N	682.594	585.338	1.07716e+07	1.1415e+07	0.525854	0.549672	0.46958	0.943635	-0.0836997
4971	HexCer/NS(d15:1/18:2)	0.597058			XMPKMVBYQQZDEC-MBHLNTNFSA-N	680.578	557.133	2.74079e+06	2.83123e+06	0.4529	0.811769	0.556204	0.968056	-0.0468369
6802	PS(18:0/22:6)	0.585262			LYYHRRPTEXPVOR-HSBBONCLSA-N	834.533	380.61	7.79165e+07	8.43626e+07	0.0628493	0.380694	0.401413	0.92359	-0.114676
7087	PE(23:0/21:1)	0.579597			KTEROGHYFQHDHM-XDOYNYLZSA-N	856.658	520.38	1.55967e+07	1.46304e+07	1.21062	0.544652	0.467927	1.06604	0.0922656
5729	HexCer/AP(t15:0/20:0)	0.579061			VWUIWXGLKDLEGB-UHFFFAOYSA-N	746.571	416.973	6.92786e+06	4.1442e+06	1.287	0.0421243	0.18593	1.6717	0.741318
7989	GlcADG(18:0/27:0)	0.573108			BOWHFPFTVQHBMU-UHFFFAOYSA-N	925.751	718.154	1.90108e+07	1.66381e+07	1.15574	0.569785	0.476878	1.1426	0.192324
7965	GlcADG(19:0/26:1)	0.573108			DWJDAVBENSSOEB-DQRAZIAOSA-N	923.737	698.021	2.10948e+07	1.83982e+07	0.830795	0.451756	0.433566	1.14657	0.197324
7945	GlcADG(19:0/26:2)	0.573108			UNDOXRZZAADDJP-RDTMPOLESA-N	921.721	682.683	4.10407e+06	6.61528e+06	0.112026	0.1729	0.284007	0.620393	-0.688746
5440	GlcADG(13:0/18:4)	0.573108			JNNSYUCKEKJZPB-SQTULVBBSA-N	721.464	194.053	2.71336e+06	5.22858e+06	1.23169	0.0332663	0.184376	0.518949	-0.946336
7488	HexCer/NS(d14:3/34:2)	0.566912			JVMIZQVRGDAYLU-ALXBMSKZSA-N	886.708	581.558	8.30893e+06	8.53576e+06	0.297648	0.780514	0.546492	0.973427	-0.038856
4952	HexCer/NS(d14:3/19:1)	0.566912			ZVHFXAKMEIREHT-VCWCRDHASA-N	678.453	522.699	3.75622e+06	2.3287e+06	1.58611	0.00265452	0.175324	1.61301	0.689759
5267	HexCer/NS(d14:2/21:1)	0.566912			NIBJUDZEESSFCN-NTTZFQFPSA-N	708.546	442.692	2.95812e+06	2.8897e+06	0.0706586	0.552597	0.470638	1.02368	0.0337617
6906	PC(16:2e/22:1)	0.56127			QZXJFENKHCBHDI-MBDPHOHUSA-N	842.641	500.105	2.30297e+07	1.93731e+07	1.96047	0.0663202	0.200913	1.18875	0.24944
2419	LPI(6:0)	0.56086			AZICJISKNJZZPC-UHFFFAOYSA-N	431.14	45.1516	2.12228e+07	2.59348e+07	1.70299	0.781759	0.546887	0.818312	-0.289277
7287	PC(20:5e/20:4)	0.560843			UHIYCQNMHJKULW-XHKDVEJASA-N	872.623	501.796	2.61238e+07	2.53916e+07	0.867555	0.619567	0.494278	1.02883	0.0410092
5898	PC(18:1e/14:1)	0.558477			BOKKBYDSTOMRRV-SESCJMQFSA-N	760.56	402.058	3.1255e+08	2.44697e+08	1.68159	0.311438	0.364176	1.27729	0.353089
6285	PE(18:1/22:5)	0.550022			IZEXFAOLFRVCJS-LKVUMQLBSA-N	790.552	429.2	2.68118e+07	2.14226e+07	1.4466	0.0521221	0.192929	1.25157	0.323735
7320	PC(16:1e/24:0)	0.547291			OGZVNGWRZZMWMW-ZPHPHTNESA-N	874.686	576.471	5.10357e+06	4.84862e+06	0.968165	0.508893	0.455589	1.05258	0.0739321
3737	Cer/NDS(d18:0/15:1)	0.526025			ZTSYNZKITUNRCR-OWBHPGMISA-N	568.494	445.91	4.0809e+06	3.49923e+06	1.2019	0.49389	0.450098	1.16623	0.22185
5929	SM(d14:0/21:0)	0.523096			WLBIDSNTCLQJFQ-UHFFFAOYSA-N	763.571	421.689	1.3292e+07	1.1954e+07	0.791123	0.866799	0.572329	1.11194	0.153073
4180	Cer/NS(d18:2/18:0)	0.52128			WNPWDGNHTKGEDS-LLRUVXLESA-N	608.526	477.147	4.30575e+06	5.3224e+06	0.0633729	0.136007	0.257726	0.808986	-0.305814
6275	MGDG(15:0/18:0)	0.518465			UWGLSQZTLYBRDL-UHFFFAOYSA-N	789.586	461.301	5.74885e+06	4.40781e+06	1.77824	0.111562	0.237945	1.30424	0.38321
6901	OxPS(18:0/20:3+2O(1Cyc))	0.513289			BECWCODGEWOBCI-QDGJUDQHSA-N	842.536	481.065	7.54368e+06	8.30086e+06	0.0229571	0.324932	0.371941	0.908783	-0.137993
7979	HexCer/AP(t15:2/30:2)	0.512455			BAMFWRCBBRHDSX-FSOUHIQASA-N	924.677	575.644	2.84937e+07	3.01775e+07	0.337912	0.520719	0.459783	0.944204	-0.082829
6276	PG(18:0/19:1)	0.511032			SRTSEYFCMRQTIV-VZCXRCSSSA-N	789.55	429.724	9.55721e+07	7.78941e+07	2.09245	0.0120961	0.182943	1.22695	0.295077
5879	OxPE(18:1/18:1+1O)	0.496568			WIBZVVWFTWUGLQ-AQQHYSSFSA-N	758.545	356.421	3.32309e+06	3.44845e+06	0.77651	0.799241	0.552361	0.963647	-0.0534233
6008	PG(16:1/20:3)	0.482738			DCYJBJRBFNHBEM-MVXJGUQMSA-N	769.56	489.326	1.71072e+07	1.37192e+07	1.17625	0.17551	0.285641	1.24695	0.318402
6473	PA(18:1/26:4)	0.478732			IRNOZVIWOLMYON-YVZZUZBSSA-N	805.57	427.575	8.29895e+06	7.70548e+06	1.4832	0.358316	0.38997	1.07702	0.107044
7676	PC(20:5e/22:4)	0.457014			CLZOFDZXZBRBOI-WINLIAGZSA-N	900.598	510.788	4.34916e+07	3.89602e+07	1.71078	0.163939	0.278156	1.11631	0.158734
7677	PC(22:5e/20:4)	0.457014			WIQPCGVUMQTQBF-ADHDUCRQSA-N	900.559	495.98	2.312e+06	1.64182e+06	1.82326	0.0201605	0.183841	1.4082	0.493848
7953	PC(17:1/26:4)	0.452868			UITLAKXMTCHGNL-AXBCIGPXSA-N	922.66	543.337	1.93793e+07	1.64254e+07	1.01111	0.164369	0.278445	1.17984	0.238588
7657	PC(20:4/22:6)	0.452868			NCCFWEYCQVRLBU-QIKGRQGGSA-N	898.637	509.539	1.11101e+07	1.03741e+07	1.35557	0.361451	0.391617	1.07095	0.0988869
5905	MGDG(14:0/16:0)	0.381301			AGVOZDHPUZEVKE-UHFFFAOYSA-N	761.555	416.486	1.23427e+07	6.86559e+06	1.70943	0.0293201	0.184265	1.79776	0.846201
1071						283.264	732.085	2.26795e+07	2.33423e+07	1.06781	0.153106	0.270672	0.971604	-0.041559
1069						283.264	252.472	1.21857e+08	2.13582e+08	1.22956	0.0355689	0.18443	0.570542	-0.809595
1072						283.264	208.436	2.38951e+07	2.04038e+07	0.99506	0.0673007	0.201637	1.17111	0.227876
1070						283.255	194.052	2.72261e+07	5.90534e+07	1.28424	0.0231359	0.184016	0.461041	-1.11703
1210						305.249	180.665	9.48228e+06	2.14578e+07	1.24157	0.0407522	0.18477	0.441903	-1.1782
1242						307.255	165.649	1.5068e+06	3.43661e+06	0.782292	0.0833217	0.214577	0.438457	-1.18949
1208						305.249	165.185	7.00184e+07	1.61069e+08	1.01312	0.0541618	0.194088	0.434711	-1.20187
1060						281.239	149.077	2.73149e+07	4.55505e+07	1.22717	0.0541294	0.19407	0.599661	-0.737781
1448						327.233	123.157	2.70056e+08	7.45248e+08	1.39929	0.00818636	0.181881	0.362371	-1.46446
1459						329.24	123.089	7.27251e+06	1.99987e+07	0.77657	0.0162951	0.183521	0.36365	-1.45938
1451						327.254	99.0585	8.12718e+06	8.32624e+06	0.979439	0.858372	0.569936	0.976092	-0.0349103
6666						822.585	500.385	737367	630180	1.18969	0.308183	0.362514	1.17009	0.22662
6926						844.592	454.211	1.25411e+07	1.24605e+07	0.697547	0.925953	0.588406	1.00647	0.00930659
6614						818.523	451.926	1.31214e+06	1.15173e+06	0.679103	0.281926	0.348473	1.13928	0.188117
6599						816.511	435.62	903534	1.14328e+06	0.045351	0.198105	0.29981	0.790298	-0.339532
7132						860.61	392.449	5.95417e+06	3.35611e+06	1.66082	0.0416928	0.185571	1.77413	0.82711
3704						564.33	50.1174	3.5614e+06	3.74202e+06	0.733507	0.866203	0.572161	0.951732	-0.071373
7033						852.526	447.51	410525	494114	0.444331	0.44511	0.430797	0.830831	-0.267374
7079						856.602	462.49	1.80751e+06	1.41353e+06	1.56615	0.176262	0.286106	1.27872	0.3547
5382						716.523	466.372	9.73369e+07	1.02838e+08	0.578245	0.578531	0.47997	0.946509	-0.0793114
6128						778.577	521.179	6.68599e+07	5.33337e+07	1.83458	0.0398153	0.184512	1.25362	0.326095
5211						702.547	525.797	7.0949e+06	7.37075e+06	0.297458	0.709712	0.523099	0.962575	-0.0550295
5192						700.521	455.66	1.21218e+07	1.35359e+07	0.339709	0.432559	0.425438	0.89553	-0.159186
5547						730.569	529.451	1.42994e+07	1.26352e+07	0.991851	0.31295	0.365048	1.13171	0.178509
5549						730.527	514.278	1.8781e+06	1.71577e+06	0.643398	0.467556	0.439967	1.09461	0.130422
5190						700.53	490.011	1.38621e+08	1.39599e+08	0.770445	0.945	0.593328	0.992993	-0.0101443
3659						559.473	146.818	1.34065e+07	4.25326e+07	1.44496	0.0228574	0.184001	0.315204	-1.66564
5154						698.516	456.038	1.16971e+08	1.2933e+08	0.217317	0.38105	0.401589	0.904433	-0.144914
6954						846.662	531.566	2.02852e+07	1.55621e+07	1.80285	0.0154037	0.183424	1.3035	0.382394
6187						782.611	567.26	1.00533e+07	9.89309e+06	0.402468	0.900367	0.581603	1.01619	0.0231701
6776						832.599	475.981	6.2937e+07	6.53904e+07	0.534129	0.671528	0.511445	0.962481	-0.0551696
5504						726.545	499.322	1.37028e+08	1.34895e+08	0.693929	0.89573	0.580346	1.01581	0.0226339
5381						716.516	430.763	5.897e+06	6.08074e+06	0.631273	0.774794	0.544668	0.969783	-0.0442655
2878						476.277	50.135	8.25799e+06	6.73419e+06	0.545729	0.531321	0.463446	1.22628	0.294286
6393						798.595	515.254	1.21221e+06	1.85773e+06	0.212908	0.398223	0.409889	0.652523	-0.615899
7037						852.575	408.416	2.67141e+06	2.43252e+06	1.11653	0.402518	0.411905	1.09821	0.13515
4122						601.508	469.523	1.38862e+06	1.13724e+06	0.803797	0.240147	0.325092	1.22104	0.288113
3768						571.469	420.558	3.59583e+06	4.42168e+06	0.0437011	0.33353	0.376731	0.813228	-0.298269
5155						698.508	485.899	3.64684e+06	3.09871e+06	1.02102	0.544882	0.468003	1.17689	0.234977
5655						740.515	401.945	3.18824e+06	3.22654e+06	0.62252	0.954928	0.595847	0.988129	-0.0172294
4924						674.515	485.345	8.76108e+06	9.4764e+06	0.255187	0.424993	0.422122	0.924515	-0.113232
5781						750.542	467.026	7.29356e+06	6.94556e+06	1.24069	0.625535	0.496332	1.0501	0.0705315
5780						750.538	451.7	1.13154e+07	1.00925e+07	1.32834	0.258874	0.3361	1.12117	0.165009
7061						854.596	455.091	5.82105e+06	4.50719e+06	2.33164	0.0112246	0.182769	1.2915	0.36905
6351						795.539	496.702	4.94597e+06	5.43069e+06	0.0993977	0.561618	0.47394	0.910746	-0.13488
5107						693.561	556.592	1.59683e+06	1.30643e+06	1.52923	0.287683	0.351618	1.22229	0.289581
3094						506.288	105.894	485820	538721	0.0702885	0.613633	0.492213	0.901803	-0.149116
6311						792.533	427.542	1.01451e+06	964598	1.1468	0.592431	0.484776	1.05175	0.0727856
6386						798.606	546.454	8.95704e+06	9.78606e+06	0.013046	0.510967	0.456333	0.915285	-0.127707
5452						722.513	466.384	1.29281e+07	1.26747e+07	0.855782	0.843469	0.565638	1.01999	0.0285565
6000						768.509	455.649	1.24157e+06	1.45548e+06	0.229117	0.224193	0.315056	0.853035	-0.229323
5944						764.558	401.768	2.86687e+06	2.06759e+06	1.13321	0.0608061	0.197471	1.38657	0.471523
5447						722.499	354.861	3.84483e+06	5.45641e+06	0.839121	0.127804	0.250831	0.704644	-0.505034
5777						750.545	492.456	2.53894e+08	2.19312e+08	1.77922	0.157232	0.273541	1.15768	0.211237
5826						754.578	533.214	3.01723e+07	3.07371e+07	0.355724	0.873076	0.574095	0.981625	-0.0267558
7383						878.515	430.274	1.34007e+07	1.09803e+07	1.63753	0.0147143	0.183341	1.22043	0.287387
6996						850.564	385.53	6.90635e+06	6.07909e+06	1.3219	0.270392	0.342434	1.13608	0.184068
7695						901.746	706.523	6.06116e+06	5.9732e+06	0.921984	0.909814	0.584141	1.01473	0.0210897
6827						835.534	365.855	3.15597e+07	3.02692e+07	0.997795	0.674716	0.512447	1.04263	0.0602319
5754						748.53	451.807	8.92223e+07	7.67333e+07	1.69948	0.0945984	0.222802	1.16276	0.217552
6101						776.525	436.309	351762	279770	0.260641	0.217486	0.311343	1.25732	0.330357
7801						911.567	375.304	4.78368e+06	4.30575e+06	0.923751	0.304047	0.360382	1.111	0.151858
5652						740.524	437.324	1.55942e+08	1.46876e+08	1.03454	0.5997	0.487276	1.06173	0.0864142
6581						814.6	465.361	8.72997e+06	7.67297e+06	1.46671	0.34976	0.385435	1.13776	0.186192
5636						738.508	401.549	2.93629e+07	2.92135e+07	0.728568	0.979243	0.601887	1.00511	0.00735671
6071						774.54	359.64	1.58141e+06	1.44382e+06	1.1008	0.495927	0.450855	1.09529	0.131316
6419						800.546	391.739	1.0402e+07	1.12573e+07	0.822091	0.635097	0.499577	0.92402	-0.114004
7851						915.603	416.928	2.75831e+06	2.6628e+06	0.626302	0.700119	0.520242	1.03587	0.0508392
7854						915.603	314.029	2.53523e+06	2.83561e+06	0.0137122	0.521846	0.460176	0.894069	-0.161541
6840						836.538	365.918	1.4935e+07	1.41334e+07	1.00399	0.57046	0.477118	1.05672	0.0795905
6095						776.547	416.767	3.89684e+07	3.6662e+07	1.31852	0.559235	0.473074	1.06291	0.0880177
7500						887.566	404.543	5.27149e+06	6.00326e+06	0.02547	0.457107	0.435763	0.878104	-0.187536
7496						887.566	390.469	6.50646e+07	6.80293e+07	0.519012	0.665287	0.509465	0.95642	-0.0642841
7117						859.535	357.11	2.48429e+06	3.47616e+06	0.252549	0.288126	0.351862	0.714666	-0.484659
6365						796.588	515.755	9.18978e+06	9.39259e+06	0.435527	0.873908	0.574327	0.978407	-0.0314927
6732						828.569	419.551	6.54569e+06	4.99292e+06	2.17395	0.00700268	0.181331	1.31099	0.390661
6734						828.547	401.133	1.44109e+07	1.13102e+07	1.54425	0.307899	0.362369	1.27416	0.349541
4827						666.54	551.262	5.82422e+07	5.34807e+07	1.11999	0.600766	0.487658	1.08903	0.123046
6069						774.53	375.301	6.80005e+06	7.18957e+06	0.196109	0.678359	0.513586	0.945821	-0.0803604
5692						742.531	437.3	1.76936e+07	1.69015e+07	1.02194	0.68555	0.515814	1.04687	0.0660761
7150						861.615	393.093	3.07924e+06	2.73367e+06	0.852063	0.527725	0.462213	1.12641	0.171731
6459						804.579	464.24	4.58824e+08	4.05188e+08	1.96792	0.145404	0.265063	1.13237	0.179347
7497						887.56	373.172	5.26232e+07	4.67877e+07	1.83729	0.13301	0.255262	1.12472	0.169568
7499						887.56	351.833	1.14772e+06	1.17237e+06	0.453225	0.859226	0.57018	0.978978	-0.0306512
6586						814.562	444.674	6.23815e+06	7.57739e+06	0.199603	0.329004	0.374226	0.823258	-0.280583
6842						836.55	412.406	2.21838e+07	2.04653e+07	1.07698	0.380472	0.401302	1.08397	0.116326
7464						885.551	351.865	7.70234e+06	7.91556e+06	0.0543919	0.78531	0.54801	0.973062	-0.0393958
7823						913.584	403.39	1.31014e+07	1.16962e+07	1.43519	0.47255	0.441939	1.12014	0.163684
5900						760.515	388.293	1.66434e+07	1.41229e+07	1.79906	0.121707	0.245899	1.17847	0.236911
6444						802.594	462.05	9.86402e+06	9.016e+06	1.61391	0.182034	0.289599	1.09406	0.129689
7469						885.557	422.792	2.1039e+06	1.75805e+06	0.983357	0.363355	0.39261	1.19673	0.259093
8222						944.828	846.957	5.54314e+06	5.3524e+06	0.102739	0.7884	0.548982	1.03564	0.0505181
6800						834.624	549.765	6.83601e+06	7.39183e+06	0.171884	0.596685	0.486221	0.924807	-0.112775
6803						834.625	531.863	5.94574e+06	5.35538e+06	1.36676	0.156988	0.273373	1.11024	0.150868
6908						842.667	530.236	575302	444564	1.52831	0.161749	0.276666	1.29408	0.371928
6446						802.554	392.548	1.09469e+06	1.21577e+06	0.541699	0.48649	0.447316	0.900412	-0.151343
6805						834.528	444.674	2.43679e+06	2.25878e+06	0.914064	0.518487	0.459	1.07881	0.10944
6489						806.601	431.709	1.41149e+07	5.72809e+06	1.19004	0.168948	0.281472	2.46416	1.3011
6731						828.58	433.512	1.15452e+08	1.03134e+08	1.53389	0.267294	0.340761	1.11944	0.162777
6853						837.549	391.014	1.04127e+07	8.96847e+06	1.57464	0.115984	0.241518	1.16104	0.215414
6852						837.543	365.95	4.42372e+06	4.46092e+06	0.747738	0.936549	0.591158	0.991661	-0.0120807
6072						774.545	459.861	7.90828e+06	6.68019e+06	0.651254	0.200608	0.30136	1.18384	0.243473
6075						774.538	440.519	1.49341e+06	2.18859e+06	0.391754	0.200801	0.301479	0.68236	-0.551394
5689						742.54	477.05	5.72805e+08	5.37645e+08	1.02422	0.510599	0.456201	1.0654	0.0913901
5290						710.631	567.182	2.8087e+07	1.40275e+07	1.73689	0.0352323	0.184423	2.00229	1.00165
5778						750.589	422.839	1.6691e+07	1.33393e+07	1.19881	0.305282	0.361022	1.25126	0.323384
7180						863.558	378.401	1.64401e+07	1.91045e+07	0.150071	0.213277	0.308941	0.860534	-0.216695
5524						728.513	484.796	726211	760486	0.111301	0.73418	0.531286	0.95493	-0.0665333
7056						854.585	423.961	1.9357e+06	1.45453e+06	2.17979	0.00865225	0.182057	1.33081	0.412301
4507						638.509	516.707	2.61491e+07	3.86477e+07	0.329969	0.0794243	0.211647	0.676602	-0.56362
6460						804.568	427.574	4.22222e+07	3.94825e+07	1.43825	0.413948	0.417162	1.06939	0.0967896
5710						744.556	507.905	3.4698e+08	3.17119e+08	1.4305	0.310142	0.363514	1.09417	0.129832
7121						859.529	324.527	2.59161e+06	2.1504e+06	1.80579	0.0539735	0.193984	1.20517	0.26924
5712						744.555	525.804	1.65504e+07	1.39836e+07	1.48645	0.136308	0.25797	1.18356	0.243127
6810						834.636	477.322	1.31227e+07	4.09372e+06	0.927199	0.0979652	0.225785	3.20557	1.68058
6044						772.59	543.237	4.09167e+07	3.83463e+07	0.857811	0.529044	0.462667	1.06703	0.0936046
7526						888.683	517.032	4.5188e+07	2.91177e+07	1.36786	0.432219	0.42529	1.55191	0.634045
6618						818.641	509.094	1.41603e+07	9.49727e+06	0.904342	0.48974	0.448544	1.49098	0.576265
6161						780.585	521.047	1.00523e+07	7.81415e+06	1.86966	0.0218088	0.183944	1.28642	0.36336
5918						762.568	393.288	1.26864e+07	8.99327e+06	1.14292	0.475212	0.44298	1.41066	0.496365
7525						888.663	536.389	2.36691e+06	1.46458e+06	1.14264	0.0838088	0.21493	1.6161	0.692516
8199						943.659	541.738	3.28874e+06	2.86744e+06	1.33537	0.190515	0.294966	1.14693	0.197772
7139						860.65	479.258	5.55246e+06	3.54374e+06	1.08648	0.495793	0.450806	1.56684	0.647855
6619						818.639	487.45	1.24457e+07	4.86963e+06	1.39376	0.121183	0.245508	2.55579	1.35377
6753						830.592	475.993	4.39159e+08	4.54518e+08	0.565697	0.698639	0.519798	0.96621	-0.0495913
6774						832.61	510.491	1.40121e+08	1.35331e+08	1.23927	0.710017	0.523189	1.0354	0.0501823
6131						778.552	401.954	9.02931e+06	7.0638e+06	1.46289	0.275987	0.3454	1.27825	0.354171
6133						778.562	365.228	520960	411830	1.59854	0.213235	0.308916	1.26499	0.339125
7096						857.693	575.719	4.64408e+07	4.84502e+07	0.431182	0.630053	0.497873	0.958526	-0.0611105
7123						859.692	560.636	2.48064e+07	2.70804e+07	0.319172	0.435726	0.426806	0.916025	-0.12654
7120						859.684	541.74	9.24536e+07	9.19827e+07	0.473037	0.95635	0.596205	1.00512	0.00736723
6098						776.562	508.476	1.08383e+07	9.83411e+06	1.43932	0.356742	0.389137	1.10211	0.140273
6219						784.452	337.606	44659.1	73172.3	0.526452	0.111196	0.237641	0.610328	-0.712343
6242						786.531	453.895	3.05882e+06	3.45069e+06	0.45927	0.476084	0.44332	0.886436	-0.173911
7476						885.696	549.671	1.69457e+06	1.77829e+06	0.325134	0.712666	0.52397	0.952917	-0.069577
3914						584.525	486.378	4.16926e+07	3.73724e+07	1.25631	0.843115	0.565535	1.1156	0.157818
5907						761.565	402.021	1.38333e+08	1.08899e+08	1.6824	0.325556	0.372293	1.27029	0.34516
6243						786.529	394.05	2.4918e+08	2.37552e+08	1.01288	0.670649	0.511167	1.04895	0.0689392
5126						694.638	635.349	3.1396e+06	3.41407e+06	0.466533	0.591844	0.484576	0.919608	-0.120908
4527						640.582	591.619	4.18755e+06	3.8004e+06	1.33543	0.579044	0.48015	1.10187	0.139956
8016						927.678	560.577	1.06464e+07	1.04625e+07	0.79723	0.895139	0.580185	1.01759	0.0251513
7672						899.65	543.876	1.10125e+08	1.10196e+08	0.503765	0.99071	0.604673	0.99935	-0.000938434
7991						925.664	541.735	1.87594e+08	1.87262e+08	0.54823	0.980944	0.602303	1.00177	0.00255081
8013						927.67	541.712	3.29346e+07	3.27768e+07	0.516258	0.95997	0.597114	1.00481	0.00692693
7645						897.632	508.569	1.96023e+07	1.87055e+07	1.05482	0.572168	0.477726	1.04794	0.0675603
7967						923.65	508.342	3.23614e+07	3.44613e+07	0.00133976	0.421253	0.420458	0.939064	-0.0907041
7275						871.616	501.992	5.01273e+07	4.96059e+07	0.759521	0.854079	0.568707	1.01051	0.0150836
7669						899.586	498.305	6.51744e+06	5.87527e+06	0.833983	0.40653	0.413768	1.1093	0.149651
6914						843.586	454.251	2.66318e+07	2.62873e+07	0.725107	0.852456	0.56824	1.0131	0.0187817
6915						843.577	412.414	140350	114931	1.19953	0.269214	0.341801	1.22117	0.288267
6264						788.546	461.522	1.06347e+07	8.90438e+06	1.23283	0.276739	0.345793	1.19432	0.256193
5741						747.569	435.014	3.23797e+07	4.09274e+07	0.149255	0.156633	0.27313	0.791149	-0.337978
5746						747.569	401.283	2.14893e+08	1.81107e+08	1.90631	0.053028	0.193453	1.18656	0.24678
3917						584.518	469.222	8.0723e+06	6.30689e+06	1.38882	0.180594	0.288741	1.27992	0.356051
6265						788.546	429.7	2.00575e+08	1.66074e+08	1.99796	0.0170872	0.183598	1.20775	0.272318
6271						788.546	497.403	3.78209e+06	3.48819e+06	0.767749	0.597078	0.486354	1.08426	0.116705
6937						845.676	566.153	6.80902e+07	6.41479e+07	1.16099	0.421503	0.42057	1.06146	0.0860452
5769						749.526	435.668	1.00833e+06	2.41948e+06	0.846642	0.0731337	0.206461	0.416754	-1.26273
6610						817.646	525.322	2.44683e+07	2.15802e+07	1.83022	0.079406	0.211632	1.13383	0.181205
5582						733.551	374.724	1.70092e+07	1.3787e+07	1.86609	0.0306428	0.184306	1.23372	0.303012
6118						777.605	454.034	2.09908e+07	2.0703e+07	0.816721	0.850085	0.567557	1.0139	0.0199166
7098						857.679	541.704	5.38002e+08	5.33607e+08	0.605483	0.925613	0.588317	1.00823	0.0118318
6838						836.537	470.82	4.54244e+06	3.53658e+06	1.99104	0.0151541	0.183395	1.28442	0.361112
6744						829.662	542.563	3.16722e+07	2.63505e+07	1.48835	0.0888009	0.218557	1.20196	0.265388
4232						612.551	558.191	1.90532e+06	2.04615e+06	0.900899	0.713417	0.52419	0.931174	-0.102877
4225						612.558	527.879	2.1323e+07	1.39015e+07	1.17389	0.474492	0.442699	1.53387	0.617176
6844						836.624	531.128	2.28982e+06	1.9105e+06	1.67644	0.0231633	0.184017	1.19855	0.261285
6561						812.548	415.259	3.68031e+07	2.65975e+07	1.80983	0.000257154	0.160438	1.38371	0.468537
6916						843.633	512.028	2.75359e+06	2.32255e+06	1.55179	0.123508	0.247224	1.18559	0.245605
6918						843.644	500.083	1.20221e+07	9.98753e+06	1.94735	0.0493283	0.191211	1.20372	0.267495
5441						721.552	367.745	9.4272e+06	8.93874e+06	0.174979	0.909958	0.584179	1.05465	0.076758
3890						582.446	428.617	484015	939984	1.15081	0.0494744	0.191305	0.514918	-0.957585
6081						775.553	480.323	1.82126e+07	2.10696e+07	0.0801323	0.205999	0.30465	0.864399	-0.21023
6082						775.554	412.337	2.69746e+06	2.38655e+06	1.58447	0.124468	0.247927	1.13028	0.176675
6837						836.52	455.949	508050	627318	0.665365	0.135049	0.256945	0.809877	-0.304225
6767						831.597	498.859	2.55745e+07	2.72873e+07	0.0187403	0.551667	0.470294	0.937232	-0.0935212
5768						749.576	401.25	2.50867e+07	2.15397e+07	1.82332	0.0765046	0.209314	1.16467	0.219923
5906						761.585	428.65	1.01724e+07	9.1529e+06	1.39182	0.142902	0.263164	1.11139	0.152364
6439						801.616	462.574	2.1755e+07	1.94563e+07	1.87456	0.0861428	0.216579	1.11814	0.161106
8019						927.758	708.628	1.21583e+07	1.14611e+07	1.05504	0.636738	0.500129	1.06083	0.0851896
6835						835.637	477.329	6.95284e+06	2.26104e+06	0.754374	0.106758	0.233861	3.07506	1.62062
6593						815.555	401.356	3.58654e+07	2.99977e+07	2.08752	0.0126674	0.183044	1.1956	0.257739
4798						664.493	556.957	1.09448e+07	1.15058e+07	0.527711	0.757424	0.53904	0.951241	-0.072117
6451						803.622	461.906	1.95943e+06	1.76337e+06	1.1126	0.219061	0.312227	1.11118	0.152098
6050						772.53	440.535	9.67725e+06	1.05341e+07	0.0947147	0.531693	0.463573	0.918658	-0.122401
6745						829.637	464.789	615968	627357	0.37642	0.883758	0.577065	0.981846	-0.0264313
5804						752.552	480.952	1.78801e+07	1.43859e+07	2.15858	0.0154678	0.183431	1.24289	0.313699
7129						860.567	488.065	6.3695e+06	5.74499e+06	1.1363	0.440353	0.428786	1.1087	0.148874
5010						684.597	585.7	6.28851e+06	6.20344e+06	0.682836	0.859135	0.570154	1.01371	0.01965
5100						692.623	585.202	1.41169e+08	1.49688e+08	0.571552	0.609608	0.4908	0.943091	-0.0845314
6862						838.561	512.015	1.62999e+07	1.52929e+07	0.880255	0.502347	0.453217	1.06585	0.0920058
5723						745.552	355.009	3.24829e+07	2.62117e+07	2.13728	0.0209621	0.183893	1.23925	0.309469
3612						554.48	420.438	7.19603e+06	8.95177e+06	0.412604	0.457666	0.43599	0.803866	-0.314973
3255						520.393	288.284	1.29825e+07	1.06858e+07	0.418877	0.29198	0.35397	1.21492	0.280864
3257						520.393	253.019	7.95629e+06	9.49529e+06	0.639908	0.187305	0.292849	0.83792	-0.255116
6046						772.596	463.679	1.3343e+07	1.01303e+07	1.31604	0.0816448	0.213341	1.31714	0.397407
6425						800.627	505.436	2.64703e+07	1.94857e+07	1.44394	0.0539046	0.193946	1.35845	0.441958
3347						524.277	50.5326	3.85031e+06	4.19375e+06	0.0416839	0.794757	0.55097	0.918106	-0.123267
5730						746.514	435.556	7.18489e+07	9.03161e+07	0.178013	0.168366	0.281093	0.795527	-0.330016
3892						582.529	491.706	1.04518e+07	1.09697e+07	0.118573	0.798696	0.552193	0.952786	-0.0697758
6712						826.644	511.592	1.9881e+07	1.80035e+07	1.51051	0.287242	0.351374	1.10429	0.143116
6057						773.534	440.563	4.94593e+06	6.67716e+06	0.529538	0.15816	0.274173	0.740724	-0.432992
3637						556.495	438.962	3.39245e+06	6.12544e+06	0.586525	0.522378	0.460362	0.55383	-0.852486
6735						828.687	565.68	3.15859e+06	3.00307e+06	0.681907	0.619234	0.494163	1.05179	0.0728427
6736						828.66	542.697	6.09151e+07	5.09114e+07	1.49796	0.0960784	0.223941	1.19649	0.25881
6706						826.56	394.8	2.90709e+07	2.77907e+07	0.741952	0.736325	0.532013	1.04606	0.0649713
6865						838.561	423.885	4.26057e+07	3.27434e+07	2.09204	0.00415913	0.178774	1.3012	0.379841
7083						856.68	542.268	1.81455e+07	1.49685e+07	1.46919	0.146738	0.266059	1.21224	0.277679
7062						854.674	542.263	9.69147e+07	8.85186e+07	1.02213	0.517059	0.458497	1.09485	0.130734
6860						838.52	490.533	1.05079e+06	1.1202e+06	0.367872	0.693844	0.518348	0.938034	-0.0922877
6930						844.644	500.505	5.97423e+06	9.2012e+06	1.01283	0.64434	0.502661	0.649287	-0.623071
6789						833.602	476.015	1.34986e+07	1.36474e+07	0.675293	0.90101	0.581777	0.989098	-0.0158153
7293						872.684	565.807	1.57208e+08	1.53502e+08	0.492475	0.798756	0.552212	1.02415	0.0344203
7294						872.685	544.931	2.14579e+07	3.68482e+07	0.853329	0.558395	0.472767	0.582332	-0.780086
5595						734.527	361.226	434770	311980	0.796332	0.132847	0.255127	1.39358	0.478799
6136						778.562	452.348	5.74855e+07	1.35068e+07	0.485029	0.212785	0.308656	4.25603	2.08951
7348						876.499	394.221	1.08025e+07	1.15636e+07	0.344414	0.441064	0.429088	0.934177	-0.0982317
7296						872.683	584.301	6.55184e+06	6.25766e+06	0.975264	0.621856	0.495069	1.04701	0.0662781
6186						782.497	431.361	6.34827e+06	6.54932e+06	0.574861	0.764175	0.541244	0.969302	-0.044982
4995						682.6	567.804	1.74521e+06	1.08814e+06	1.70299	0.0577898	0.196017	1.60385	0.681543
4993						682.527	551.782	1.85877e+07	1.71012e+07	1.08292	0.328342	0.373857	1.08692	0.120251
4998						682.519	523.115	2.63301e+06	2.336e+06	0.660126	0.496654	0.451124	1.12714	0.172668
4973						680.481	535.836	2.29753e+06	2.06408e+06	0.123684	0.291375	0.353641	1.1131	0.154583
4976						680.512	522.1	2.3041e+07	2.26327e+07	0.677133	0.835355	0.563262	1.01804	0.0257976
4970						680.502	491.37	960250	1.07003e+06	0.45033	0.518766	0.459098	0.897408	-0.156164
6785						833.556	451.534	330787	328230	0.509291	0.950535	0.594736	1.00779	0.0111955
7086						856.668	508.296	5.86129e+07	5.83753e+07	0.732883	0.963517	0.598001	1.00407	0.00586154
7993						925.744	691.925	5.41644e+06	6.10817e+06	0.551546	0.597953	0.486649	0.886753	-0.173396
7032						852.503	466.448	5.64364e+06	6.424e+06	0.240164	0.0882078	0.218101	0.878524	-0.186846
7487						886.658	556.907	2.01606e+06	3.13511e+06	0.204663	0.379028	0.400585	0.643061	-0.636973
4948						678.496	490.834	1.19009e+07	1.3306e+07	0.368254	0.19426	0.297384	0.894397	-0.161013
7289						872.568	484.536	9.29352e+06	8.79285e+06	0.889229	0.555932	0.471865	1.05694	0.0798939
7288						872.568	464.329	7.60265e+07	6.86062e+07	1.92529	0.154252	0.271478	1.10816	0.148163
7295						872.66	440.405	209907	214493	0.0188536	0.940319	0.592129	0.978616	-0.0311855
6905						842.634	512.73	5.66734e+06	2.62307e+06	1.53846	0.23135	0.319589	2.16058	1.11142
6801						834.522	330.058	8.91824e+06	9.53225e+06	0.439023	0.561997	0.474077	0.935586	-0.0960578
7634						896.637	512.059	419455	957045	0.970992	0.3997	0.410586	0.438281	-1.19007
7324						874.693	565.643	3.56264e+07	3.09548e+07	1.31421	0.0999453	0.227676	1.15092	0.202783
7325						874.667	541.718	7.40008e+06	6.38629e+06	0.692292	0.164444	0.278495	1.15875	0.212563
5938						763.568	401.707	8.14823e+06	5.95518e+06	1.67409	0.229678	0.318518	1.36826	0.452342
5939						763.562	380.601	1.93252e+07	1.68134e+07	1.15145	0.327262	0.373252	1.14939	0.200871
7981						924.67	542.56	4.45287e+06	5.35975e+06	0.719538	0.510575	0.456193	0.830797	-0.267432
6010						769.538	459.385	514065	507744	0.364647	0.924071	0.587913	1.01245	0.0178501
6472						805.526	401.25	924168	756784	1.4209	0.577507	0.479611	1.22118	0.288275
6471						805.58	464.247	2.18347e+08	1.93221e+08	1.95839	0.150339	0.268696	1.13003	0.176367
7248						868.653	499.988	6.40964e+06	5.4392e+06	1.46984	0.168083	0.280909	1.17842	0.23685
7678						900.589	475.992	1.2572e+07	1.34683e+07	0.233249	0.326639	0.372903	0.933449	-0.0993574
7656						898.583	496.902	1.21726e+07	1.3025e+07	0.271241	0.441238	0.429162	0.93456	-0.0976403
7652						898.582	475.986	8.36331e+07	9.11268e+07	0.00192512	0.205918	0.304602	0.917766	-0.123802
3271						520.392	790.09	1.54662e+07	1.78788e+07	0.922668	0.0824023	0.213904	0.865061	-0.209126
3273						520.392	748.064	1.24549e+07	1.50633e+07	1.52827	0.101816	0.229423	0.826836	-0.274326
3272						520.392	731.795	1.11242e+07	1.32179e+07	1.23328	0.173378	0.284308	0.841605	-0.248785
3270						520.393	714.373	1.40154e+07	1.65218e+07	1.2206	0.204123	0.303515	0.848295	-0.237362
3247						520.394	582.481	5.13245e+07	4.97966e+07	0.230707	0.823831	0.559842	1.03068	0.0436007
3275						520.394	565.459	3.24937e+07	3.25675e+07	0.522314	0.964557	0.598261	0.997735	-0.00327103
3265						520.393	492.389	1.05707e+08	9.40759e+07	0.695512	0.201711	0.302038	1.12364	0.168177
3264						520.393	374.222	4.77528e+07	4.49087e+07	0.73827	0.525026	0.461282	1.06333	0.0885899
3252						520.393	349.455	3.08258e+07	3.2368e+07	0.269605	0.645899	0.503176	0.952354	-0.0704299
326						132.868	1071.83	2.56011e+06	2.86022e+06	0.277327	0.349958	0.385539	0.895072	-0.159924
5350						714.863	1071.32	549687	638309	1.30138	0.141146	0.261809	0.861162	-0.215643
3409						530.882	1064.97	479209	411646	0.405736	0.162411	0.277119	1.16413	0.219253
276						125.9	1063.69	436185	504392	0.261869	0.135407	0.257238	0.864774	-0.209605
536						172.958	1061.29	1.12857e+06	988290	0.878673	0.273831	0.344265	1.14194	0.191486
340						134.865	1055.44	1.98477e+06	1.69147e+06	0.575192	0.492455	0.449562	1.1734	0.230698
268						123.902	1053.99	1.20506e+06	1.35273e+06	0.960861	0.287866	0.351719	0.890831	-0.166776
5353						714.863	1047.38	737000	739876	0.0323562	0.971296	0.599933	0.996113	-0.00561819
2462						437.897	1037.92	630080	479847	0.764472	0.0862708	0.216667	1.31309	0.392962
555						175.96	1037.75	1.05825e+06	1.12111e+06	0.306747	0.360866	0.39131	0.943935	-0.0832411
3411						530.882	1035.1	370116	375191	0.104183	0.857233	0.569611	0.986473	-0.0196489
352						136.863	1033.39	818434	652735	0.825824	0.0925428	0.22134	1.25385	0.326369
537						172.958	1030.25	759892	899549	0.609689	0.0926643	0.221427	0.844747	-0.243408
265						123.902	1028.34	1.84548e+06	1.70127e+06	0.144018	0.490573	0.448857	1.08477	0.11739
886						248.974	1018.96	3.48938e+07	3.73204e+07	0.100435	0.597179	0.486388	0.934979	-0.0969947
427						155.874	1018.31	407395	373449	0.739146	0.546245	0.468454	1.0909	0.125518
4084						598.869	1015.41	1.04266e+06	1.12578e+06	0.0101764	0.479552	0.444663	0.926166	-0.110657
282						125.9	1012.01	554249	558908	0.492636	0.976418	0.601195	0.991664	-0.0120765
3089						505.883	1008.71	351431	420638	0.0474406	0.412026	0.416286	0.83547	-0.25934
3410						530.882	1006.37	486488	512420	0.423693	0.361055	0.39141	0.949394	-0.0749217
5351						714.863	1005.54	656598	756117	0.520615	0.329756	0.374645	0.868381	-0.2036
4833						666.858	1004.55	669866	724366	0.624966	0.287323	0.351419	0.924762	-0.112846
428						155.874	1003.3	539010	506528	0.194875	0.645849	0.50316	1.06413	0.08967
887						248.974	998.989	4.08732e+07	4.91511e+07	0.50006	0.21914	0.312271	0.831582	-0.266069
558						175.96	981.328	777886	838060	0.691337	0.525009	0.461276	0.928199	-0.107494
901						248.974	980.334	5.90869e+07	6.9584e+07	1.00356	0.150681	0.268943	0.849145	-0.235917
338						134.865	979.894	1.77562e+06	1.61304e+06	0.636384	0.410923	0.415783	1.10079	0.138543
277						125.9	977.883	582799	443169	0.740332	0.157952	0.274032	1.31507	0.39514
426						155.874	973.471	374490	372966	0.057747	0.965332	0.598454	1.00409	0.0058821
262						123.902	973.446	1.59185e+06	1.76797e+06	0.203211	0.577786	0.479709	0.900387	-0.151383
4088						598.869	968.438	1.23311e+06	1.11668e+06	0.202603	0.497756	0.451532	1.10427	0.143087
5349						714.863	964.884	910766	873711	0.458701	0.687024	0.516267	1.04241	0.0599241
2460						437.897	959.936	310774	383844	0.633939	0.0924196	0.22125	0.809637	-0.304652
557						175.96	959.399	900429	923837	0.673389	0.792688	0.550325	0.974662	-0.0370264
4083						598.869	945.06	999338	936341	0.377485	0.591679	0.48452	1.06728	0.0939392
5354						714.863	933.644	1.45254e+06	1.31754e+06	0.484209	0.693659	0.518292	1.10246	0.140729
350						136.863	928.14	952123	1.12193e+06	0.235312	0.151867	0.269793	0.848651	-0.236758
264						123.902	925.757	2.01458e+06	1.77336e+06	0.633876	0.298154	0.357287	1.13602	0.183989
4086						598.869	916.32	904124	1.1904e+06	0.133009	0.116633	0.242028	0.759514	-0.396851
620						185.945	914.987	1.22862e+06	1.1753e+06	0.360803	0.575884	0.47904	1.04537	0.0640143
3375						526.866	902.569	3.13927e+06	3.28145e+06	0.213801	0.532735	0.463928	0.956674	-0.0639003
9714						1145.72	902.075	59916.7	51573	0.581559	0.351048	0.386108	1.16179	0.216343
8113			TG(18:3(9Z,12Z,15Z)/20:1(11Z)/20:1(11Z))[iso3]	-23.0125		935.786	901.76	79135.7	91076.7	0.261318	0.156923	0.273329	0.868891	-0.202752
356						136.863	901.447	1.14135e+06	1.04895e+06	0.386383	0.533933	0.464335	1.08809	0.1218
7089						856.815	901.192	31975.3	30413.1	0.14789	0.724464	0.527967	1.05137	0.0722674
7847						914.791	901.06	65008	61159.5	0.111741	0.626886	0.496794	1.06292	0.088039
8271						948.786	900.767	86394.8	86371.7	0.239447	0.997798	0.606376	1.00027	0.000386669
5993						767.84	900.606	90126.4	95486.2	0.629337	0.609544	0.490778	0.943869	-0.0833412
8018						927.793	900.585	109682	97933.9	0.162762	0.304179	0.36045	1.11996	0.163446
8735						990.772	900.511	82264.4	79787.1	0.0487946	0.804431	0.553961	1.03105	0.0441134
2750						458.88	900.197	2.25273e+06	2.43615e+06	0.407129	0.604024	0.488822	0.924709	-0.112929
8368						956.781	900.103	80517.7	74120.1	0.29465	0.457938	0.436101	1.08631	0.119441
5588						733.844	899.972	258234	229652	0.636545	0.211889	0.308136	1.12446	0.169228
8515			TG(17:2(9Z,12Z)/22:3(10Z,13Z,16Z)/22:4(7Z,10Z,13Z,16Z))[iso6]	-11.9931		969.78	899.919	99708.6	97091.3	0.130088	0.780769	0.546573	1.02696	0.0383756
9600						1116.74	899.471	63759.1	77195.2	1.06722	0.124343	0.24783	0.825946	-0.27588
7203						864.814	899.186	101449	84617.6	0.698051	0.0943196	0.222607	1.19891	0.261723
5797						751.839	898.901	184880	195152	0.175969	0.627334	0.496947	0.947361	-0.0780138
4932						675.855	898.771	367410	369169	0.23165	0.959226	0.596928	0.995235	-0.00689158
9736						1150.73	898.487	75630.9	71211.9	0.0218107	0.568276	0.476338	1.06205	0.0868581
8165						940.795	898.439	94555.4	87878	0.338856	0.451039	0.43327	1.07598	0.105657
617						185.945	897.988	2.09346e+06	2.20599e+06	1.15676	0.143892	0.26392	0.948987	-0.0755395
484						164.947	897.784	2.38713e+06	2.35996e+06	0.0311077	0.643117	0.502256	1.01151	0.016514
5952			Glucoscilliroside	14.899		765.345	897.558	68376.5	72454.3	0.0683347	0.680529	0.514261	0.943719	-0.0835701
261						123.902	897.457	6.66828e+06	6.73788e+06	0.143603	0.918235	0.586377	0.98967	-0.0149811
776						232.935	897.384	123568	117827	0.0573563	0.656588	0.50667	1.04873	0.0686398
5950						764.84	897.173	445840	459345	0.0568419	0.639462	0.50104	0.970599	-0.0430521
310						129.976	896.711	1.20237e+07	1.24085e+07	1.22474	0.0345841	0.184408	0.968992	-0.0454427
7328						874.815	896.707	329882	341981	0.135644	0.617885	0.493695	0.96462	-0.0519671
6631						819.827	896.638	432566	403801	0.628721	0.38328	0.402689	1.07124	0.0992761
7624						895.808	896.449	188949	187620	0.216282	0.940149	0.592085	1.00708	0.0101839
523						168.955	896.084	834224	929743	1.35517	0.202474	0.302507	0.897263	-0.156398
5283						709.85	896.016	467128	466098	0.455896	0.979419	0.60193	1.00221	0.00318423
347						135.971	895.903	1.64687e+07	1.66733e+07	0.0827105	0.8415	0.565064	0.987726	-0.0178175
624						186.929	895.69	3.22948e+06	3.19968e+06	0.109694	0.682794	0.514963	1.00931	0.0133754
7053						853.824	895.67	450860	433971	0.167099	0.609407	0.49073	1.03892	0.0550792
6401						799.339	895.642	79224.5	73272.3	0.766343	0.542228	0.467123	1.08123	0.112679
952						254.917	895.552	3.27589e+06	3.16843e+06	0.846912	0.288321	0.35197	1.03391	0.0481154
1409						322.904	895.445	2.27021e+06	2.24785e+06	0.0707308	0.87308	0.574096	1.00995	0.0142841
674						198.897	895.317	439364	441812	0.16402	0.953592	0.59551	0.994458	-0.00801784
375						144.924	895.024	917874	705519	1.24797	0.0323983	0.184354	1.30099	0.379612
213						115.921	894.613	1.12207e+07	1.07088e+07	0.43966	0.682151	0.514764	1.0478	0.0673688
6395						798.841	894.48	1.82327e+06	2.14482e+06	0.812208	0.0475874	0.190056	0.85008	-0.23433
9505						1094.76	894.309	123541	114818	0.225895	0.485691	0.447013	1.07597	0.105643
9167						1039.78	894.135	107118	107839	0.349508	0.949442	0.594459	0.993315	-0.00967662
260						122.969	894.033	2.33232e+06	2.31137e+06	0.0885332	0.871548	0.573666	1.00906	0.0130122
9369						1073.77	894.018	149609	143627	0.215728	0.664006	0.509056	1.04165	0.0588747
6126						778.346	893.753	131167	102974	0.737009	0.0205002	0.183864	1.27379	0.349123
8192						942.808	893.566	499892	490081	0.322115	0.675172	0.51259	1.02002	0.028595
7509			TG(17:0/17:1(9Z)/20:0)[iso6]	15.4529		887.821	893.547	663148	663730	0.303066	0.985328	0.60337	0.999123	-0.00126618
7233						867.33	893.316	156871	147058	0.404709	0.450943	0.43323	1.06673	0.0931891
5456						722.858	893.287	1.16844e+06	1.11357e+06	0.298151	0.49429	0.450247	1.04927	0.0693905
6866			PS(18:2(9Z,12Z)/22:2(13Z,16Z))	0.986903		838.561	893.241	177099	120914	1.78663	0.0240524	0.184061	1.46467	0.550571
6784						832.833	893.212	717077	715577	0.339682	0.964666	0.598288	1.0021	0.00302045
6123						777.846	893.046	920382	876041	0.387125	0.322168	0.370374	1.05062	0.0712346
7944						921.816	893.029	702679	720414	0.609791	0.661758	0.508337	0.975382	-0.0359606
9240						1052.78	892.945	297422	264713	1.15715	0.156274	0.272883	1.12356	0.168081
6944						846.335	892.938	166167	167985	0.0832458	0.915462	0.585643	0.989178	-0.0156985
9654						1128.76	892.898	259150	154128	1.23636	0.116425	0.241865	1.6814	0.749659
4843						667.869	892.56	1.18617e+06	1.09633e+06	0.83562	0.201163	0.301701	1.08195	0.113636
7226						866.83	892.543	1.26169e+06	1.20675e+06	0.184115	0.153613	0.27103	1.04553	0.0642386
8592						976.802	892.509	625326	633326	0.529164	0.846645	0.566562	0.987368	-0.0183398
6558						811.84	892.508	1.07446e+06	1.06376e+06	0.141298	0.680786	0.514341	1.01006	0.0144412
8356						955.808	892.496	665224	649683	0.192907	0.562662	0.474318	1.02392	0.0341052
5851						756.854	892.473	1.94824e+06	1.92312e+06	0.252602	0.750482	0.536751	1.01306	0.0187238
9784						1162.76	892.463	230811	171199	1.39027	0.146367	0.265783	1.34821	0.431042
7684						900.822	892.459	880870	911166	0.339882	0.344874	0.38286	0.96675	-0.048785
5861			LPIM1(18:2(9Z,12Z)/0:0)	15.0861		757.353	892.426	214418	212433	0.233466	0.922088	0.587392	1.00935	0.0134202
8925						1010.8	892.402	488687	471030	0.0829577	0.571703	0.47756	1.03749	0.0530915
6559						812.34	892.387	166343	167994	0.261697	0.901087	0.581797	0.990174	-0.0142466
5208						701.864	892.254	1.52541e+06	1.63552e+06	0.583514	0.0641011	0.199391	0.932675	-0.100553
9854						1183.75	892.076	172020	188802	0.277706	0.824587	0.560068	0.911112	-0.134299
6941						845.834	892.03	1.12783e+06	1.0911e+06	0.317573	0.283773	0.349445	1.03367	0.0477725
4233						612.882	891.987	1.07449e+06	1.06854e+06	0.420111	0.91089	0.584428	1.00556	0.00800425
6687						824.839	891.968	9.5615e+06	9.5589e+06	0.103511	0.996142	0.60598	1.00027	0.000392322
8725						989.803	891.965	443038	418246	0.728183	0.306029	0.361408	1.05928	0.0830779
6292						790.846	891.962	1.52598e+06	1.53109e+06	0.0160009	0.930179	0.589508	0.996657	-0.0048313
7406						879.828	891.959	812431	851878	0.620752	0.199434	0.300636	0.953694	-0.0684013
6704						825.844	891.942	964120	957710	0.426466	0.918963	0.586569	1.00669	0.00962416
3654						557.893	891.942	809416	818866	0.261116	0.84353	0.565656	0.988459	-0.0167464
9194						1044.79	891.929	472795	463780	0.140838	0.74293	0.534235	1.01944	0.0277752
5607						735.858	891.906	1.75754e+06	1.6373e+06	1.23735	0.0510467	0.192286	1.07344	0.102244
8104						934.814	891.903	1.14052e+06	1.1278e+06	0.66575	0.696121	0.519038	1.01128	0.0161777
4576						646.878	891.538	2.37746e+06	2.31604e+06	0.129278	0.481931	0.445578	1.02652	0.0377621
805						239.078	891.49	5.5614e+06	5.14464e+06	0.738096	0.2219	0.313801	1.08101	0.112378
4977						680.869	891.427	2.11473e+06	2.04904e+06	0.776837	0.379103	0.400623	1.03206	0.0455282
8496						968.809	891.427	369021	355618	0.471741	0.593788	0.485238	1.03769	0.053377
9395						1078.78	891.408	203279	188709	0.137099	0.328137	0.373742	1.07721	0.107298
6017						769.853	891.397	1.38533e+06	1.38684e+06	0.0468033	0.974349	0.600686	0.998909	-0.00157466
6695						825.341	891.394	153168	143024	0.203458	0.487707	0.447777	1.07093	0.0988642
9029						1023.8	891.387	253930	235292	0.536725	0.363612	0.392744	1.07921	0.109982
9628						1120.77	891.356	263163	357913	0.0964057	0.36805	0.395036	0.73527	-0.443653
7835			TG(18:0/18:2(9Z,12Z)/20:0)[iso6]	-3.13869		913.82	891.348	499842	527325	0.571575	0.261393	0.337512	0.947882	-0.0772202
8858			LacCer(d18:0/26:0)	20.0005		1002.8	891.319	919490	995885	0.928179	0.0408528	0.184857	0.923289	-0.115146
4375						625.881	890.92	2.63221e+06	2.65437e+06	0.0801713	0.840487	0.564768	0.991654	-0.012091
9585						1112.77	890.903	286719	270245	0.112549	0.422665	0.421089	1.06096	0.0853669
7112			1-O-behenoyl-Cer(d18:1/16:0)	6.82156		858.834	890.897	705776	725622	0.566367	0.557133	0.472305	0.972649	-0.0400084
4376						626.383	890.893	342282	382338	0.882325	0.137088	0.258599	0.895235	-0.159662
8259			TG(17:0/20:3(8Z,11Z,14Z)/22:3(10Z,13Z,16Z))[iso6]	7.87369		947.815	890.816	309635	281882	0.972349	0.127997	0.250999	1.09845	0.135473
9363						1070.79	890.74	760619	780392	0.196199	0.542221	0.46712	0.974663	-0.0370251
9848						1180.76	890.582	202813	199030	0.546473	0.821639	0.559185	1.01901	0.0271621
7580						892.827	890.372	3.60237e+06	3.33018e+06	1.10929	0.0724508	0.205861	1.08173	0.113347
6454						803.844	890.354	971520	976669	0.208095	0.882782	0.576795	0.994728	-0.00762655
4734						659.875	890.309	2.37051e+06	2.47576e+06	1.1248	0.213799	0.309242	0.957486	-0.0626764
9488						1091.78	890.305	124989	117778	0.0878124	0.579868	0.480438	1.06123	0.0857378
9695						1138.78	890.288	417547	382829	0.207901	0.298618	0.357533	1.09069	0.125238
5759						748.857	890.262	1.2083e+06	1.25496e+06	0.464567	0.314331	0.365856	0.962822	-0.0546597
8649			TG(20:2(11Z,14Z)/20:5(5Z,8Z,11Z,14Z,17Z)/22:3(10Z,13Z,16Z))[iso6]	15.6763		981.807	890.261	200683	184560	0.192697	0.381921	0.402019	1.08736	0.120828
3763						570.893	890.25	1.66549e+06	1.76796e+06	0.852627	0.182156	0.289671	0.942038	-0.0861426
6858						837.84	890.245	566681	579101	0.265181	0.673256	0.511989	0.978554	-0.031277
8405						960.816	889.822	2.49926e+06	2.50292e+06	0.15358	0.971314	0.599937	0.998535	-0.00211489
5114						693.87	889.759	1.72136e+06	1.74003e+06	0.360832	0.76962	0.543006	0.98927	-0.0155638
6197						782.85	889.757	1.02938e+07	1.04625e+07	0.402135	0.509727	0.455889	0.983876	-0.0234522
8006						926.82	889.752	267458	287762	0.365618	0.35182	0.38651	0.929441	-0.105565
9073						1028.8	889.749	1.39029e+06	1.34358e+06	0.70375	0.186389	0.292238	1.03476	0.0493021
7286						871.833	889.728	404321	413964	0.0306518	0.673732	0.512138	0.976706	-0.0340039
4152						604.888	889.723	1.54264e+07	1.55233e+07	0.170765	0.738572	0.532771	0.993762	-0.00902711
6247			PS(18:1(9Z)/18:1(9Z))	1.50921		786.53	889.718	1.73057e+06	1.78909e+06	0.593756	0.687676	0.516467	0.967294	-0.0479732
7749						905.825	889.227	321784	286118	0.685018	0.142301	0.262703	1.12465	0.169479
9512						1096.79	889.214	634692	634166	0.269069	0.985403	0.603389	1.00083	0.00119562
3568						549.899	889.205	431451	426433	0.166788	0.914497	0.585387	1.01177	0.0168771
8153			TG(18:3(9Z,12Z,15Z)/20:0/20:0)[iso3]	-21.0417		939.819	889.201	237667	254871	0.366071	0.47375	0.442409	0.932501	-0.100822
6269			PS(18:0/18:1(9Z))	2.79826		788.547	889.192	2.5506e+06	2.22069e+06	1.33466	0.13526	0.257118	1.14856	0.199829
6602						816.844	889.188	608975	576393	0.143888	0.526535	0.461803	1.05653	0.0793317
5519						727.862	889.185	1.10556e+06	1.13414e+06	0.103453	0.483996	0.446368	0.974806	-0.036813
9307						1062.79	888.948	138906	151097	0.60316	0.505229	0.454266	0.919313	-0.121371
8571			TG(17:1(9Z)/22:3(10Z,13Z,16Z)/22:3(10Z,13Z,16Z))[iso3]	-11.781		973.811	888.712	204057	209096	0.179052	0.722459	0.527277	0.975901	-0.0351927
4513						638.881	888.684	1.9718e+06	1.93792e+06	0.048588	0.661099	0.508125	1.01748	0.0250011
7463						884.832	888.679	353330	406081	0.2669	0.138991	0.260117	0.870098	-0.20075
8893			TG(20:5(5Z,8Z,11Z,14Z,17Z)/22:3(10Z,13Z,16Z)/22:3(10Z,13Z,16Z))[iso3]	-1.75232		1007.81	888.643	185806	219608	0.570851	0.116667	0.242055	0.846081	-0.241133
6359						795.851	888.635	721269	671024	0.579366	0.316875	0.367335	1.07488	0.104172
7005						850.839	888.173	4.94465e+06	4.91917e+06	0.253678	0.895685	0.580334	1.00518	0.00745292
9468						1088.79	887.685	173761	214119	0.554874	0.0565333	0.195372	0.811518	-0.301305
8835						999.811	887.086	472248	442293	0.501311	0.584448	0.482032	1.06773	0.0945405
2348						424.927	886.02	304934	316259	0.0632635	0.843123	0.565537	0.964192	-0.0526083
4004						591.888	884.979	1.10931e+06	1.25295e+06	0.148551	0.366452	0.394214	0.885359	-0.175665
2954						488.894	883.311	941329	848456	0.902387	0.44693	0.43156	1.10946	0.149858
9453						1086.81	882.885	1.79867e+06	1.56642e+06	1.03037	0.281468	0.348238	1.14827	0.199458
2157						400.909	882.878	3.7097e+06	4.02422e+06	0.427574	0.17545	0.285604	0.921844	-0.117406
853						242.943	882.851	6.40858e+06	6.37366e+06	0.00916491	0.943597	0.592969	1.00548	0.00788333
3685						562.899	882.798	2.5677e+08	2.63434e+08	0.926593	0.0784719	0.210899	0.974703	-0.036965
1742						362.941	882.616	461705	636051	0.589629	0.00863546	0.182051	0.725894	-0.46217
4447						631.888	882.598	2.42025e+07	2.27921e+07	0.649965	0.133463	0.255639	1.06188	0.0866201
2063						387.943	882.586	527913	562212	0.398323	0.663168	0.508789	0.938993	-0.0908135
9098			TG(22:3(10Z,13Z,16Z)/22:5(7Z,10Z,13Z,16Z,19Z)/22:5(7Z,10Z,13Z,16Z,19Z))[iso3]	9.42548		1031.82	882.373	2.00148e+06	2.11271e+06	0.17784	0.474975	0.442888	0.947348	-0.0780332
3694						563.9	882.367	2.10661e+07	2.29482e+07	0.665135	0.109539	0.236252	0.917985	-0.123458
587						180.973	882.365	4.48403e+08	4.47155e+08	0.50658	0.852247	0.56818	1.00279	0.0040202
2814						468.897	882.347	4.27073e+06	4.71681e+06	0.183635	0.0948603	0.222986	0.905427	-0.14333
8448			TG(20:1(11Z)/20:2(11Z,14Z)/20:2(11Z,14Z))[iso3]	-7.91449		963.831	882.344	3.24118e+06	3.07775e+06	0.351814	0.247325	0.32942	1.0531	0.074643
3465						536.884	882.341	3.17432e+06	3.20723e+06	0.0286134	0.858118	0.569864	0.989738	-0.0148814
3709						564.903	882.337	8.97456e+06	8.25975e+06	0.523261	0.266221	0.340176	1.08654	0.119744
4802						664.879	882.334	1.80421e+07	1.86408e+07	0.201555	0.498213	0.4517	0.967882	-0.0470968
10021						1229.77	882.334	2.54319e+06	1.88388e+06	1.03824	0.0829121	0.214279	1.34997	0.432928
4425						630.885	882.333	2.17915e+08	2.22878e+08	1.09976	0.0449774	0.188188	0.977734	-0.0324857
5579						732.869	882.332	2.33773e+07	2.34019e+07	0.00372352	0.946552	0.593724	0.998951	-0.00151476
1267			3,3-Dibromo-2-n-hexylacrylic acid	5.87374		310.931	882.325	6.24853e+06	6.67319e+06	1.03486	0.134748	0.256699	0.936364	-0.0948592
3004						494.91	882.323	2.547e+08	2.63989e+08	0.51065	0.368915	0.39548	0.964815	-0.0516763
4043						596.893	882.317	6.22359e+06	6.16244e+06	0.382029	0.871649	0.573694	1.00992	0.0142451
892						248.96	882.316	1.0363e+09	1.04691e+09	0.253641	0.375317	0.398729	0.989873	-0.014685
1352						316.948	882.316	1.40539e+09	1.42985e+09	0.422705	0.0558521	0.195012	0.982891	-0.024897
1383						318.952	882.312	3.02909e+07	3.01469e+07	0.243358	0.77432	0.544517	1.00478	0.00687517
910						249.964	882.307	4.79726e+07	4.70985e+07	0.822473	0.27267	0.34365	1.01856	0.0265319
597						181.976	882.304	1.50393e+07	1.60954e+07	0.414927	0.206254	0.304804	0.934388	-0.0979065
1375						317.951	882.298	8.40639e+07	8.58277e+07	0.840304	0.0455306	0.188599	0.97945	-0.0299568
6427						800.858	882.295	2.04927e+07	2.04923e+07	0.213316	0.999491	0.606781	1.00002	2.87469e-05
929						250.965	882.293	1.69975e+07	1.72298e+07	0.267415	0.664554	0.509232	0.98652	-0.0195804
2007						384.936	882.292	1.18406e+09	1.19683e+09	0.584131	0.197777	0.299605	0.989329	-0.0154781
2648						452.923	882.292	9.56998e+08	9.62868e+08	0.194157	0.391449	0.406662	0.993904	-0.00882164
4949						678.382	882.292	9.52262e+06	9.70292e+06	0.491547	0.365422	0.393682	0.981418	-0.0270603
1951						378.919	882.289	7.69773e+06	7.75372e+06	0.396388	0.736552	0.532089	0.992779	-0.0104562
4193						609.893	882.287	1.58835e+07	1.57965e+07	0.0722063	0.783729	0.547511	1.00551	0.00792247
2030						385.939	882.273	8.15485e+07	8.29284e+07	0.504172	0.11848	0.243462	0.983361	-0.0242065
3292						520.91	882.273	8.04231e+08	8.03654e+08	0.226656	0.881209	0.57636	1.00072	0.00103382
3314						521.912	882.273	7.14812e+07	7.25592e+07	0.591754	0.0516616	0.192656	0.985143	-0.0215944
4464						632.892	882.273	7.97544e+06	8.99698e+06	0.917779	0.0128209	0.183069	0.886458	-0.173876
8869			PC(20:4(5Z,8Z,11Z,14Z)/32:0)	12.2786		1004.82	882.273	1.10781e+07	1.09859e+07	0.0545517	0.753453	0.537733	1.00839	0.0120518
9648						1127.79	882.273	3.98321e+06	4.01823e+06	0.447726	0.922651	0.58754	0.991284	-0.0126291
2713						454.927	882.258	3.0049e+07	3.05611e+07	1.19243	0.176056	0.28598	0.983241	-0.0243827
8741						991.817	882.258	6.2077e+06	6.44805e+06	0.549032	0.529626	0.462866	0.962725	-0.0548041
173						113.989	881.863	3.89221e+07	3.77777e+07	0.182887	0.80713	0.554789	1.03029	0.0430531
2552						446.905	881.862	5.89241e+06	5.86007e+06	0.119762	0.7279	0.529146	1.00552	0.00793861
2691						453.926	881.862	8.12169e+07	8.14562e+07	0.315482	0.761836	0.540483	0.997062	-0.00424475
4561						643.887	881.862	2.98622e+07	3.03672e+07	1.0156	0.178579	0.287526	0.983372	-0.0241907
5162						698.876	881.862	1.75347e+08	1.74915e+08	0.385375	0.792359	0.550222	1.00247	0.0035614
3332						522.914	881.856	2.87272e+07	2.88835e+07	0.257426	0.651045	0.504867	0.994589	-0.00782825
10134						1276.76	881.851	4.1178e+06	3.61269e+06	0.579438	0.123841	0.247466	1.13981	0.188799
3967						588.898	881.849	6.64166e+08	6.65998e+08	0.0708107	0.592182	0.484691	0.997248	-0.00397514
9500						1093.8	881.849	4.30555e+06	4.84807e+06	0.760251	0.150635	0.26891	0.888096	-0.171212
2040						386.94	881.847	3.00828e+07	3.0361e+07	0.0639863	0.48895	0.448247	0.990835	-0.013283
9697						1140.79	881.847	7.87434e+06	7.70371e+06	0.554346	0.427151	0.423074	1.02215	0.0316063
9898						1195.78	881.847	3.06215e+06	3.07934e+06	0.878504	0.949	0.594347	0.994416	-0.0080791
8123			TG(20:2(11Z,14Z)/18:3(6Z,9Z,12Z)/20:2(11Z,14Z)) (d5)	24.207		936.83	881.841	1.36815e+07	1.3964e+07	0.497673	0.278193	0.34655	0.97977	-0.0294849
9872						1188.29	881.84	3.20105e+06	3.11499e+06	0.147418	0.704806	0.521644	1.02763	0.0393196
3190						514.893	881.838	6.09864e+06	6.08328e+06	0.141287	0.895365	0.580246	1.00252	0.00363776
3992						590.903	881.838	2.6968e+07	2.69198e+07	0.042401	0.881518	0.576446	1.00179	0.00258099
4946						677.88	881.838	4.01026e+07	4.00001e+07	0.0866804	0.837343	0.563846	1.00256	0.00369241
7249						868.846	881.838	1.74423e+07	1.72189e+07	0.236567	0.398812	0.410168	1.01298	0.0186009
8982						1017.82	881.838	1.71833e+07	1.70463e+07	0.0170605	0.635854	0.499832	1.00804	0.0115504
8676			PC(34:0/16:0)	-10.4394		984.826	881.837	2.67267e+06	2.49532e+06	0.646648	0.426571	0.422819	1.07107	0.0990595
6715						826.853	881.836	4.11443e+07	4.15322e+07	0.187375	0.340889	0.380731	0.990661	-0.0135367
9332						1065.81	881.836	6.43327e+06	6.54628e+06	0.120463	0.439812	0.428556	0.982737	-0.0251233
3980						589.902	881.833	6.84046e+07	6.83758e+07	0.160344	0.969745	0.599549	1.00042	0.000607584
9281						1059.8	881.833	5.2582e+06	5.0283e+06	0.134849	0.527449	0.462118	1.04572	0.0644972
5183						699.878	881.832	2.0894e+07	2.03476e+07	0.602859	0.198095	0.299804	1.02686	0.0382345
5725						745.867	881.832	4.34733e+07	4.3566e+07	0.326728	0.831373	0.562086	0.997871	-0.0030744
6154						779.862	881.832	4.20403e+07	4.24033e+07	0.479196	0.3927	0.407263	0.99144	-0.012402
9944						1208.78	881.832	5.68168e+06	5.8325e+06	0.0377879	0.462092	0.437782	0.974142	-0.0377959
4351			PG(12:0/13:0)	1.23523		623.394	881.831	5.41576e+06	5.26741e+06	0.293339	0.393619	0.407703	1.02816	0.0400689
10028						1235.28	881.831	1.46129e+06	1.36102e+06	0.564429	0.527463	0.462123	1.07367	0.102555
4562						644.387	881.83	6.51195e+06	6.46621e+06	0.572549	0.83769	0.563948	1.00707	0.0101682
8985						1018.32	881.827	5.65963e+06	5.52082e+06	0.334682	0.367567	0.394788	1.02514	0.0358239
4957						678.884	881.827	3.40286e+06	3.32302e+06	0.200153	0.784194	0.547658	1.02403	0.0342526
8379						957.823	881.827	7.11295e+06	7.23078e+06	0.245898	0.765727	0.541747	0.983704	-0.0237033
3895						582.88	881.825	4.82301e+06	4.83932e+06	0.221807	0.904835	0.582807	0.99663	-0.00486943
4349						622.892	881.825	2.49807e+07	2.53617e+07	0.442022	0.312757	0.364935	0.984977	-0.0218378
5087						690.881	881.825	5.69974e+07	5.73829e+07	0.863785	0.462317	0.437873	0.993282	-0.00972521
7621						895.846	881.825	4.37995e+06	4.26157e+06	0.209734	0.529552	0.462841	1.02778	0.0395301
6579						814.358	881.824	1.12201e+07	1.10713e+07	0.257626	0.457275	0.435831	1.01344	0.0192588
7862			TG(16:1(9Z)/20:0/20:0)[iso3]	-0.0448357		915.839	881.824	2.53704e+07	2.53357e+07	0.197827	0.900783	0.581715	1.00137	0.00197938
9049						1025.81	881.824	5.7558e+06	5.77509e+06	0.0298597	0.948011	0.594095	0.99666	-0.00482637
9679						1133.8	881.823	4.12132e+06	3.89525e+06	0.251532	0.184293	0.290928	1.05804	0.0813922
5728						746.369	881.822	1.1682e+07	1.21307e+07	1.12296	0.0347346	0.184411	0.963011	-0.0543761
8669						984.329	881.822	6.53018e+06	6.52945e+06	0.258087	0.996106	0.605971	1.00011	0.000161072
9521						1099.31	881.822	3.9529e+06	3.86035e+06	0.145039	0.550263	0.469774	1.02397	0.0341793
9673						1133.3	881.822	3.17983e+06	3.30561e+06	0.146777	0.45114	0.433312	0.961949	-0.0559683
9780						1161.78	881.822	3.75855e+06	3.65677e+06	0.0576338	0.659147	0.507497	1.02783	0.0396072
10027						1234.78	881.822	5.65464e+06	5.74819e+06	0.116021	0.64017	0.501276	0.983725	-0.0236735
5089						691.381	881.822	1.34802e+07	1.37666e+07	0.441902	0.243934	0.327392	0.979199	-0.0303254
5096						691.883	881.822	6.10291e+06	5.81184e+06	0.717851	0.109724	0.236408	1.05008	0.0705021
5302						711.876	881.822	4.42581e+07	4.49962e+07	0.559878	0.146191	0.265651	0.983595	-0.0238644
6966						847.849	881.822	3.43025e+07	3.44967e+07	0.174323	0.641417	0.501692	0.99437	-0.00814522
6970						848.353	881.822	1.02474e+07	1.04302e+07	0.260745	0.358743	0.390195	0.982469	-0.0255167
7433						882.347	881.822	8.99338e+06	8.97985e+06	0.450705	0.945408	0.593432	1.00151	0.00217176
8276			TG(17:0/20:2(11Z,14Z)/22:3(10Z,13Z,16Z))[iso6]	9.9078		949.832	881.822	2.30812e+07	2.30426e+07	0.0232958	0.906783	0.58333	1.00168	0.00241653
9094						1031.32	881.822	5.2052e+06	5.22957e+06	0.169208	0.909805	0.584138	0.995339	-0.00673956
9232						1051.81	881.822	1.50768e+07	1.52283e+07	0.232025	0.566566	0.475726	0.990055	-0.0144201
10158						1289.76	881.822	5.13264e+06	4.99196e+06	0.154697	0.504404	0.453967	1.02818	0.0400932
10178						1302.76	881.822	3.57618e+06	3.37749e+06	0.364375	0.263962	0.338937	1.05883	0.0824677
5315						712.876	881.819	4.51886e+06	4.49332e+06	0.0846508	0.896908	0.580666	1.00569	0.00817916
5490						725.377	881.819	1.53073e+07	1.52071e+07	0.197306	0.681308	0.514503	1.00659	0.00947285
7607						894.845	881.819	3.03051e+07	3.00054e+07	0.718069	0.353347	0.387328	1.00999	0.0143379
7865						916.34	881.819	8.48414e+06	8.55452e+06	0.34645	0.710857	0.523437	0.991772	-0.011919
8279						950.332	881.819	7.4905e+06	7.53125e+06	0.189557	0.819465	0.558532	0.994589	-0.00782726
9871						1187.78	881.819	8.73226e+06	8.87361e+06	0.24538	0.48051	0.445032	0.984071	-0.0231658
9927						1201.29	881.819	1.97884e+06	2.00197e+06	0.0197478	0.892329	0.579419	0.988444	-0.0167688
9987						1221.78	881.819	7.56577e+06	7.54442e+06	0.189885	0.915126	0.585554	1.00283	0.00407746
9748						1154.29	881.818	3.41523e+06	3.73233e+06	1.02986	0.0893308	0.218961	0.91504	-0.128093
9623						1120.3	881.816	4.12866e+06	4.3411e+06	0.682431	0.220705	0.313142	0.951064	-0.0723856
8666			TG(20:1(11Z)/20:5(5Z,8Z,11Z,14Z,17Z)/22:3(10Z,13Z,16Z))[iso6]	17.1291		983.824	881.814	1.98367e+07	2.00505e+07	0.618934	0.542661	0.467267	0.989339	-0.0154636
9234						1052.31	881.814	5.22859e+06	5.08765e+06	0.377552	0.576007	0.479083	1.0277	0.039423
10252						1370.75	881.814	1.78874e+06	1.75596e+06	0.402063	0.840925	0.564896	1.01867	0.0266918
6578						813.857	881.811	3.8142e+07	3.85266e+07	0.564697	0.430426	0.424509	0.990018	-0.0144728
9325						1065.31	881.811	4.43823e+06	4.45189e+06	0.141689	0.957138	0.596404	0.996931	-0.00443383
9747						1153.79	881.811	1.03401e+07	1.0003e+07	0.786519	0.178607	0.287542	1.0337	0.0478237
9788						1166.79	881.811	8.47386e+06	8.06748e+06	0.726999	0.0213886	0.183919	1.05037	0.0709019
9790						1167.29	881.811	2.66491e+06	2.87651e+06	0.555525	0.163685	0.277984	0.926438	-0.110233
5883			LPIM1(18:1(9Z)/0:0)	17.136		759.37	881.81	1.45174e+07	1.45069e+07	0.589651	0.960361	0.597212	1.00072	0.0010449
6157						780.363	881.81	1.14368e+07	1.16161e+07	0.635236	0.395545	0.408621	0.984565	-0.0224414
5894						759.87	881.808	6.52503e+06	6.67012e+06	0.387997	0.444301	0.430457	0.978248	-0.031728
6261						787.854	881.808	1.05333e+07	1.0641e+07	0.132496	0.875307	0.574719	0.989872	-0.014686
9622						1119.8	881.808	1.14958e+07	1.14305e+07	0.187665	0.815207	0.557247	1.00571	0.00821599
7076						855.842	881.807	9.18434e+06	9.1565e+06	0.508219	0.968302	0.599192	1.00304	0.00438125
4696						657.387	881.806	1.03236e+07	1.03706e+07	0.852889	0.829122	0.561419	0.995465	-0.00655688
6657						821.848	881.806	8.5881e+06	9.9494e+06	1.59025	0.0769024	0.209639	0.863178	-0.21227
6717						827.356	881.806	1.21795e+07	1.24624e+07	0.545412	0.192824	0.296463	0.977302	-0.0331231
7144						861.353	881.806	1.07193e+07	1.07304e+07	0.0641247	0.958616	0.596775	0.998963	-0.00149661
7431						881.845	881.806	3.02791e+07	3.00148e+07	0.446696	0.4756	0.443131	1.00881	0.0126509
7612						895.347	881.806	9.42252e+06	9.57447e+06	0.309256	0.486357	0.447266	0.984129	-0.0230805
9090						1030.82	881.806	1.52596e+07	1.5437e+07	0.207716	0.392636	0.407232	0.988507	-0.0166773
9366						1072.81	881.806	9.00034e+06	9.21557e+06	0.284069	0.323569	0.37117	0.976645	-0.0340937
10080						1255.77	881.806	6.29816e+06	6.51084e+06	0.337237	0.218858	0.312114	0.967334	-0.0479133
8813			TG(19:0/22:3(10Z,13Z,16Z)/22:6(4Z,7Z,10Z,13Z,16Z,19Z))[iso6]	5.82417		997.829	881.806	1.04493e+07	1.05391e+07	0.266586	0.519245	0.459266	0.99148	-0.012344
4566						644.888	881.805	1.14168e+06	1.32358e+06	0.982382	0.222583	0.314176	0.862571	-0.213284
5304						712.376	881.803	1.14209e+07	1.15997e+07	0.562686	0.45685	0.435658	0.984586	-0.0224112
5739						746.871	881.803	4.89546e+06	4.81192e+06	0.313522	0.667358	0.510125	1.01736	0.0248315
8801						997.328	881.803	5.87294e+06	6.28877e+06	1.58677	0.00328555	0.177139	0.933878	-0.0986945
8440			Epimedin K	21.5149		963.335	881.8	7.22782e+06	6.97859e+06	0.266274	0.187706	0.293116	1.03571	0.0506257
9445						1085.81	881.8	1.35077e+07	1.35345e+07	0.405956	0.8979	0.580935	0.998023	-0.00285444
4683						656.887	881.799	4.21724e+08	4.23505e+08	0.1325	0.625782	0.496417	0.995795	-0.00607867
7968			TG(17:2(9Z,12Z)/20:1(11Z)/20:1(11Z))[iso3]	23.8225		923.829	881.797	7.97657e+06	7.73254e+06	0.672399	0.570819	0.477246	1.03156	0.0448251
4624						650.869	881.795	3.1319e+06	3.11163e+06	0.240086	0.924745	0.588089	1.00651	0.0093644
6168						780.864	881.795	4.82857e+06	5.04066e+06	0.812664	0.145232	0.264933	0.957925	-0.0620151
6587						814.859	881.795	4.8521e+06	4.58171e+06	0.744184	0.291853	0.353901	1.05902	0.0827251
10202						1323.75	881.795	3.93129e+06	3.87695e+06	0.0257664	0.782864	0.547237	1.01402	0.0200799
10244						1357.75	881.795	3.2507e+06	3.40423e+06	0.304636	0.299917	0.35822	0.954902	-0.066576
4707						657.89	881.794	4.98942e+07	4.98036e+07	0.311732	0.875755	0.574844	1.00182	0.0026225
5881						758.867	881.794	5.40189e+07	5.48502e+07	1.17646	0.111227	0.237668	0.984845	-0.0220317
6728						827.857	881.794	5.7628e+06	5.73783e+06	0.00569172	0.894367	0.579975	1.00435	0.00626365
8036						929.341	881.794	8.14123e+06	8.27941e+06	0.413187	0.383294	0.402696	0.98331	-0.0242814
9520						1098.81	881.791	1.11957e+07	1.11735e+07	0.394371	0.931317	0.589804	1.00199	0.00286744
8435						962.832	881.789	2.16127e+07	2.20085e+07	1.14962	0.1086	0.235453	0.982019	-0.0261771
190						114.99	881.788	1.11217e+07	1.12665e+07	0.162202	0.874048	0.574367	0.987151	-0.0186566
10122						1269.77	881.787	829249	968017	0.0973997	0.239923	0.324954	0.856647	-0.223227
6981						848.852	881.783	4.16854e+06	4.24168e+06	0.214201	0.768786	0.542737	0.982757	-0.0250927
9829						1175.29	881.782	2.94633e+06	2.90895e+06	0.0160847	0.849531	0.567397	1.01285	0.0184204
95						106.984	881.78	343011	305067	0.0945056	0.361757	0.391777	1.12438	0.169129
4724						658.892	881.78	1.73393e+07	1.752e+07	0.00232843	0.468496	0.440341	0.989688	-0.0149544
9241						1052.81	881.78	2.01526e+06	1.99438e+06	0.227325	0.911333	0.584546	1.01047	0.0150308
10231						1344.75	881.779	2.21602e+06	2.22945e+06	0.0725814	0.947815	0.594045	0.993976	-0.00871744
6324						793.362	881.777	1.3637e+07	1.34234e+07	0.669231	0.342014	0.381335	1.01591	0.0227788
9447						1086.31	881.771	4.60363e+06	4.75415e+06	0.203262	0.54366	0.467598	0.968339	-0.046416
5970						766.865	881.745	130143459	1.29022e+08	0.346228	0.378536	0.400341	1.00869	0.0124836
5197						700.879	881.538	6.96314e+06	7.05767e+06	0.238401	0.660444	0.507915	0.986607	-0.0194528
8871						1005.32	881.329	5.59929e+06	5.37373e+06	0.728983	0.522086	0.46026	1.04198	0.0593214
10050						1242.77	881.328	8.64883e+06	8.86591e+06	0.671069	0.257907	0.335553	0.975515	-0.0357635
10190						1310.76	881.326	5.48563e+06	5.41553e+06	0.55595	0.551799	0.470342	1.01294	0.0185549
5476						724.872	881.326	3.06066e+08	3.06695e+08	0.265095	0.749144	0.536307	0.997952	-0.00295796
609						182.977	881.323	3.89044e+06	3.61262e+06	0.252483	0.410075	0.415396	1.0769	0.106889
10222						1336.76	881.322	4.36238e+06	4.11088e+06	0.72374	0.04718	0.189776	1.06118	0.0856708
10204						1324.26	881.319	1.0721e+06	1.10342e+06	0.295419	0.747738	0.53584	0.971615	-0.0415428
5497						725.877	881.315	4.1545e+07	4.12682e+07	0.397921	0.541475	0.466872	1.00671	0.00964274
9946						1209.28	881.313	2.44307e+06	2.4398e+06	0.217083	0.984473	0.603163	1.00134	0.00193213
4628						651.879	881.31	8.85245e+06	8.66571e+06	0.187408	0.826195	0.560548	1.02155	0.0307586
8535						971.326	881.31	6.14028e+06	5.8267e+06	0.809457	0.0906115	0.219923	1.05382	0.0756267
9931						1201.78	881.308	2.16795e+06	2.06778e+06	0.265192	0.547115	0.468741	1.04844	0.0682444
6316						792.864	881.306	2.21985e+08	2.22172e+08	0.239412	0.929584	0.589353	0.999158	-0.00121544
8128						937.331	881.306	7.0139e+06	7.00058e+06	0.27997	0.936759	0.591212	1.0019	0.00274185
10118						1268.77	881.306	7.77019e+06	8.12814e+06	0.956058	0.0379438	0.184478	0.955962	-0.0649748
9367						1073.31	881.305	4.38302e+06	4.58346e+06	0.071594	0.37881	0.400477	0.956269	-0.0645114
9926						1200.79	881.305	1.34238e+07	1.35312e+07	0.185755	0.686256	0.516031	0.992068	-0.0114886
5512						726.881	881.303	1.33186e+07	1.3543e+07	0.404707	0.301581	0.359095	0.983434	-0.0240998
10278						1404.74	881.302	2.03975e+06	2.16903e+06	0.728493	0.401463	0.411413	0.940394	-0.0886621
6337						793.865	881.294	3.21002e+07	3.24575e+07	0.464392	0.429255	0.423998	0.988991	-0.01597
6006						768.867	881.289	5.42185e+06	5.54063e+06	0.525094	0.571951	0.477649	0.978562	-0.0312642
6808						834.848	881.289	9.47196e+07	9.6789e+07	1.01027	0.114671	0.240475	0.978619	-0.0311815
8798						996.825	881.289	5.75023e+07	5.71536e+07	0.322288	0.41045	0.415568	1.0061	0.00877473
9322						1064.81	881.288	3.60297e+07	3.64646e+07	0.602978	0.386158	0.404099	0.988074	-0.017309
5413						718.857	881.288	1.80358e+06	1.91608e+06	0.209969	0.500606	0.45258	0.941288	-0.0872923
7253						869.345	881.288	8.63177e+06	8.68712e+06	0.0398007	0.737805	0.532512	0.993628	-0.00922229
9160						1039.31	881.288	4.73396e+06	4.91935e+06	0.123444	0.520446	0.459687	0.962315	-0.0554184
9672						1132.8	881.288	2.26053e+07	2.29626e+07	0.321515	0.276337	0.345583	0.984437	-0.0226286
55						103.207	881.285	4.55478e+06	4.572e+06	0.267525	0.806459	0.554583	0.996233	-0.00544429
9826						1174.79	881.284	1.34297e+07	1.34908e+07	0.452178	0.782548	0.547137	0.995471	-0.00654876
133						110.761	881.283	2.481e+06	2.51157e+06	0.0863313	0.517903	0.458795	0.987828	-0.0176678
225						118.316	881.282	1.03236e+06	1.06599e+06	0.368468	0.523378	0.46071	0.968452	-0.0462474
8050			TG(17:1(9Z)/20:0/20:0)[iso3]	-17.2454		929.838	881.282	1.57949e+07	1.57004e+07	0.487097	0.730997	0.530204	1.00601	0.00865115
9555						1106.8	881.282	1.96094e+07	1.95462e+07	0.189048	0.817528	0.557948	1.00323	0.00465589
9699						1141.29	881.279	3.57797e+06	3.10313e+06	0.727775	0.0986583	0.226452	1.15302	0.205418
6349						794.869	881.277	9.9645e+06	1.00353e+07	0.293755	0.653267	0.505592	0.992942	-0.0102179
10232						1345.25	881.277	843480	934893	0.190817	0.401053	0.411221	0.90222	-0.148449
6820						835.351	881.272	9.53594e+06	9.51818e+06	0.310446	0.930238	0.589523	1.00187	0.00268904
7157						861.852	881.269	2.25566e+07	2.25694e+07	0.0178132	0.970822	0.599816	0.999433	-0.000818844
10191						1311.26	881.24	1.12648e+06	1.11605e+06	0.198498	0.927456	0.588798	1.00935	0.0134279
7718						903.34	881.237	7.86948e+06	7.93762e+06	0.138406	0.751161	0.536976	0.991415	-0.0124384
10312						1459.73	881.231	925446	896071	0.177319	0.766477	0.54199	1.03278	0.0465353
7175						862.855	881.015	7.26577e+06	7.41203e+06	0.573587	0.337096	0.37868	0.980266	-0.0287542
9649						1128.29	880.987	2.12653e+06	1.90015e+06	0.834781	0.243471	0.327113	1.11914	0.162389
10281						1412.74	880.797	1.14423e+06	1.14676e+06	0.133289	0.985496	0.603411	0.99779	-0.00319155
7709						902.838	880.794	6.92667e+07	6.91594e+07	0.0326547	0.887026	0.577966	1.00155	0.00223622
4806						665.383	880.785	7.9469e+06	7.82806e+06	0.483382	0.641458	0.501705	1.01518	0.0217367
9158						1038.81	880.784	3.06188e+07	3.08372e+07	0.132567	0.631638	0.49841	0.992917	-0.0102553
5581						733.37	880.783	1.02874e+07	1.04655e+07	0.108076	0.309299	0.363084	0.982981	-0.0247643
10298						1446.73	880.782	1.20958e+06	1.29816e+06	0.0523732	0.44501	0.430755	0.93177	-0.101954
5175						699.375	880.78	1.02398e+07	1.01311e+07	0.0536382	0.59415	0.485362	1.01073	0.0153919
9566			Cholesteryl-6-O-(dimyristoyl-glycerophospho)-alpha-D-glucoside	14.8876		1107.8	880.78	3.78201e+06	3.72184e+06	0.147132	0.810842	0.555922	1.01617	0.0231372
5983						767.364	880.779	1.08637e+07	1.08243e+07	0.0318824	0.830068	0.561699	1.00364	0.00523725
6431						801.358	880.778	1.03839e+07	1.03828e+07	0.357644	0.99478	0.605653	1.00011	0.000156756
8825						998.828	880.776	2.71899e+06	2.79163e+06	0.00409913	0.596142	0.486037	0.97398	-0.0380356
8529						970.828	880.773	4.58585e+07	4.53979e+07	0.290271	0.652999	0.505505	1.01015	0.014565
8545			TG(17:2(9Z,12Z)/22:3(10Z,13Z,16Z)/22:3(10Z,13Z,16Z))[iso3]	20.6099		971.827	880.771	8.39884e+06	7.95084e+06	1.4193	0.00170223	0.170242	1.05635	0.0790825
5991						767.867	880.77	1.86625e+07	1.91062e+07	0.140305	0.423448	0.421437	0.976776	-0.0338999
2733						455.93	880.769	796823	783501	0.150642	0.894697	0.580065	1.017	0.0243246
8064						930.84	880.769	4.86139e+06	4.94543e+06	0.226504	0.611927	0.491616	0.983007	-0.0247261
6834						835.854	880.768	1.51696e+07	1.4709e+07	1.24817	0.0623654	0.198175	1.03131	0.0444819
7728			TG(17:0/18:0/20:0)[iso6]	3.35295		903.842	880.764	1.13506e+07	1.1618e+07	0.980642	0.0907938	0.220059	0.976985	-0.0335915
9166						1039.81	880.764	5.73519e+06	5.8133e+06	0.298923	0.539452	0.466195	0.986564	-0.0195152
9833						1175.79	880.762	2.26896e+06	1.9669e+06	1.33298	0.106066	0.233255	1.15357	0.206104
9340			PS-NAc(18:1(9Z)/18:1(9Z)/19:0)	7.06178		1066.81	880.743	1.38106e+06	1.35091e+06	0.643088	0.786901	0.548511	1.02232	0.0318442
4438			oleanolic acid 3-O-beta-D-glucosiduronic acid	5.82451		631.389	880.277	4.29421e+06	4.34575e+06	0.533497	0.867658	0.572572	0.98814	-0.0172126
5587						733.871	880.277	2.49424e+06	2.48161e+06	0.429398	0.965323	0.598451	1.00509	0.00732534
7739						904.841	880.273	2.79387e+06	2.74138e+06	0.403351	0.784818	0.547855	1.01915	0.0273616
9283						1060.3	880.266	2.51789e+06	2.53725e+06	0.147479	0.949595	0.594497	0.992371	-0.011049
8382						958.327	880.265	4.43653e+06	3.99785e+06	0.656665	0.063452	0.19893	1.10973	0.150205
101						107.872	880.251	1.27477e+06	1.1685e+06	0.847631	0.136773	0.258346	1.09094	0.125577
7						100.318	880.249	2.63527e+06	2.55733e+06	0.767072	0.11561	0.241222	1.03048	0.0433133
7972						924.331	880.249	4.71615e+06	4.803e+06	0.0274381	0.778271	0.545779	0.981918	-0.0263253
6846						836.854	880.244	4.16996e+06	3.81835e+06	0.425875	0.167393	0.280456	1.09208	0.127084
1727						359.953	880.231	1.93591e+06	1.73628e+06	0.122183	0.729479	0.529686	1.11498	0.157012
7078						856.346	880.227	5.79079e+06	5.92689e+06	0.00967453	0.596884	0.486288	0.977036	-0.0335163
8561						972.828	880.155	1.43484e+06	1.26309e+06	0.45924	0.204063	0.303479	1.13598	0.183939
8613						978.816	879.986	2.04876e+06	1.62075e+06	0.936267	0.0529091	0.193385	1.26408	0.338085
9054			CoA(18:3(6Z,9Z,12Z))	-8.4218		1026.31	879.774	2.66631e+06	2.98331e+06	0.694906	0.380015	0.401076	0.893743	-0.162068
9502						1094.3	879.735	2.24978e+06	1.94169e+06	0.358735	0.155831	0.272577	1.15868	0.212476
7544						890.338	879.728	5.18146e+06	5.32566e+06	0.728579	0.496109	0.450923	0.972924	-0.0396008
9727						1148.78	879.723	6.30587e+06	5.71133e+06	0.567995	0.0641274	0.19941	1.1041	0.142868
5904						760.852	879.722	835255	896448	0.600429	0.479852	0.444779	0.931738	-0.102003
6661						822.35	879.719	6.27166e+06	6.54618e+06	0.382306	0.423628	0.421517	0.958065	-0.0618045
9900						1196.28	879.709	1.40102e+06	1.39504e+06	0.262911	0.972223	0.600162	1.00429	0.00617557
7088						856.843	879.461	1.20247e+06	1.3783e+06	0.470862	0.24968	0.33081	0.872426	-0.196895
8754						992.818	879.443	807937	777649	0.102499	0.759676	0.539777	1.03895	0.055124
5823						754.363	879.209	6.64374e+06	6.85137e+06	0.198827	0.429048	0.423907	0.969695	-0.0443972
8394						958.825	879.197	725890	932406	0.612281	0.0370881	0.184462	0.778512	-0.361209
6262						788.357	879.184	6.75721e+06	6.43191e+06	0.820367	0.309129	0.362998	1.05058	0.0711794
9409						1080.8	879.183	1.00178e+07	9.8709e+06	0.381576	0.789294	0.549263	1.01488	0.0213052
7557						890.836	879.167	1.01562e+06	981720	0.139463	0.664818	0.509316	1.03453	0.048973
5834						754.86	879.166	1.03003e+06	839369	0.615194	0.0546395	0.194353	1.22715	0.295314
7797						910.827	878.937	2.79955e+06	3.17266e+06	0.459617	0.228871	0.317997	0.882398	-0.180499
8250						946.826	878.927	1.07737e+06	1.01859e+06	0.266382	0.624034	0.495818	1.05771	0.0809474
9174						1040.81	878.687	745661	740048	0.211018	0.936259	0.591083	1.00759	0.0109025
8952						1013.81	878.685	5.30849e+06	5.29867e+06	0.0932344	0.948695	0.594269	1.00185	0.00267287
8232						945.827	878.678	8.57073e+06	8.42083e+06	0.211353	0.606244	0.489611	1.0178	0.0254557
6076						774.853	878.665	4.86973e+06	4.3632e+06	0.451527	0.200196	0.301106	1.11609	0.158455
5026						686.376	878.628	5.64134e+06	5.51041e+06	0.349635	0.691747	0.517711	1.02376	0.0338774
9419						1081.8	878.621	3.03471e+06	3.10577e+06	0.363115	0.649284	0.50429	0.977122	-0.0333891
9975						1217.77	878.621	752979	824518	0.717429	0.25702	0.33505	0.913236	-0.130941
8940						1012.81	878.579	1.78434e+07	1.75256e+07	0.0250982	0.799195	0.552347	1.01813	0.0259264
9413						1081.3	878.151	940481	1.01617e+06	0.115424	0.443315	0.430041	0.925515	-0.111672
7800						911.33	878.145	2.04663e+06	2.23067e+06	0.235556	0.313741	0.365511	0.917495	-0.124228
7377						877.841	878.139	1.32113e+07	1.3483e+07	0.00239121	0.679328	0.513888	0.979845	-0.0293738
6534						809.853	878.115	1.83305e+07	1.79084e+07	0.248418	0.673847	0.512174	1.02357	0.0336061
4577						646.856	878.107	1.87493e+07	1.95914e+07	0.527241	0.551297	0.470157	0.957019	-0.0633813
5251						706.864	878.106	4.55731e+06	4.86878e+06	0.36772	0.499795	0.452283	0.936027	-0.0953782
6920						843.842	878.101	694186	662568	0.272315	0.695075	0.518722	1.04772	0.0672535
6749						829.839	877.883	1.41709e+06	1.52042e+06	0.43583	0.549267	0.469448	0.932035	-0.101544
9592						1115.29	877.876	824668	779548	0.244939	0.609329	0.490702	1.05788	0.0811751
4630						652.381	877.636	3.57572e+06	3.47939e+06	0.466425	0.690401	0.517301	1.02769	0.0393991
5679						741.864	877.619	2.10987e+07	2.28375e+07	0.945528	0.21281	0.308671	0.92386	-0.114254
7366						877.337	877.616	2.41035e+06	2.11467e+06	0.30149	0.0951112	0.22316	1.13982	0.188808
5696						742.866	877.592	2.75176e+06	2.7043e+06	0.632055	0.854085	0.568709	1.01755	0.0251003
6524						809.35	877.591	2.91625e+06	2.91033e+06	0.317403	0.98041	0.602172	1.00203	0.00293284
6912						843.344	877.577	2.59898e+06	2.56096e+06	0.172653	0.819409	0.558515	1.01484	0.0212592
8839						1000.31	877.097	467623	505534	0.630125	0.567399	0.476024	0.925007	-0.112464
4157						605.887	877.083	3.68293e+07	3.16283e+07	1.29596	0.0188963	0.183751	1.16444	0.219635
6079						775.357	877.083	3.04054e+06	3.23467e+06	0.537986	0.403612	0.412415	0.939985	-0.0892908
7648						898.331	877.05	902417	1.01798e+06	0.207472	0.317686	0.367804	0.886475	-0.173848
3867						580.866	876.785	8.24633e+06	7.29282e+06	0.950752	0.163091	0.277581	1.13075	0.177274
5658						740.864	876.609	7.71661e+07	8.4429e+07	0.390887	0.173481	0.284373	0.913977	-0.12977
5671						741.362	876.586	2.99596e+06	2.84075e+06	0.0771093	0.365945	0.393953	1.05464	0.0767441
5334						713.862	876.567	619661	592912	0.0755289	0.673442	0.512047	1.04511	0.0636613
3486						537.9	876.557	4.4253e+07	4.17469e+07	0.582847	0.398728	0.410128	1.06003	0.0841034
8090						932.817	876.549	819636	820800	0.012333	0.987742	0.603956	0.998582	-0.00204682
9252						1054.8	876.548	4.69481e+06	5.07963e+06	0.0467282	0.515074	0.457795	0.924244	-0.113654
5390						716.842	876.533	3.82724e+06	3.31034e+06	0.776293	0.10658	0.233706	1.15615	0.209323
7917						919.829	876.527	5.28934e+06	5.20842e+06	0.201979	0.801757	0.553138	1.01554	0.022242
3130						510.881	876.526	3.87909e+07	3.45731e+07	0.753082	0.151566	0.269578	1.122	0.166069
6361						796.35	875.995	1.46216e+06	1.60642e+06	0.123334	0.368063	0.395043	0.910196	-0.135751
7024						851.841	875.986	7.24892e+06	7.60054e+06	0.404792	0.454034	0.434505	0.953737	-0.0683366
2825						469.912	875.559	5.20534e+07	5.28261e+07	0.113855	0.844357	0.565897	0.985373	-0.021258
6372						796.843	875.523	1.02917e+06	906605	0.775534	0.205964	0.304629	1.13519	0.182939
4514						638.877	875.497	2.59625e+06	2.91387e+06	0.313761	0.199806	0.300866	0.890997	-0.166507
4903						673.375	875.495	2.0143e+06	2.35898e+06	0.967431	0.0883154	0.218184	0.853888	-0.227881
4884						672.876	875.49	7.35629e+07	4.45858e+07	1.24998	0.0158274	0.183471	1.64992	0.722393
5530						728.856	875.475	806471	711861	0.602984	0.337255	0.378767	1.13291	0.180028
7581						892.813	875.466	5.15982e+06	4.02293e+06	1.1345	0.0457658	0.188771	1.2826	0.359075
5916						762.356	875.456	1.77145e+06	1.67465e+06	0.756018	0.564012	0.474806	1.05781	0.081074
3507						538.904	875.434	2.45818e+06	2.44087e+06	0.52785	0.92676	0.588616	1.00709	0.010196
6212						783.854	875.059	1.01545e+07	1.0821e+07	1.0352	0.427901	0.423404	0.938406	-0.0917158
5850						756.832	874.996	8.36834e+06	8.72636e+06	0.182448	0.646824	0.503482	0.958973	-0.0604386
4374						625.874	874.994	914273	1.08608e+06	0.62857	0.124378	0.247855	0.841806	-0.248439
5523						728.362	874.966	1.45385e+06	1.66879e+06	1.11592	0.0592359	0.19673	0.8712	-0.198924
5370						715.866	874.957	1.29365e+07	1.26537e+07	0.520663	0.724611	0.528018	1.02235	0.0318914
8406						960.806	874.673	3.52145e+06	3.77241e+06	0.22037	0.573395	0.478161	0.933474	-0.0993183
7004						850.839	874.438	1.14196e+07	1.14938e+07	0.412826	0.958853	0.596834	0.993548	-0.00933771
6688						824.822	874.435	5.28351e+06	5.87435e+06	0.181678	0.574126	0.478419	0.899421	-0.152932
4592						647.877	874.002	1.7016e+07	1.92256e+07	0.903641	0.1104	0.236977	0.885072	-0.176133
7595						893.828	873.979	3.09146e+06	2.72697e+06	0.793009	0.147902	0.26692	1.13366	0.180988
5056						688.846	873.928	1.53135e+07	1.32968e+07	0.095398	0.305848	0.361314	1.15167	0.203722
8105						934.798	872.879	2.22017e+06	2.28872e+06	0.119636	0.82009	0.55872	0.970053	-0.0438651
1489						333.938	872.862	9.48118e+07	1.09717e+08	0.898211	0.0856603	0.216243	0.864149	-0.210648
3835						579.889	872.835	2.63927e+07	2.31191e+07	0.698948	0.0990827	0.226858	1.1416	0.191052
8859			LacCer(d18:0/26:0)	5.08611		1002.79	872.347	1.08035e+06	1.24075e+06	0.688542	0.385618	0.403836	0.870726	-0.199709
1706						358.936	871.822	1.64958e+08	1.62666e+08	0.299835	0.903529	0.582456	1.01409	0.0201865
4783						663.847	871.808	2.27621e+06	2.10907e+06	0.149397	0.614049	0.492359	1.07925	0.110026
655						197.963	870.185	3.47939e+07	3.94153e+07	0.724341	0.244364	0.327651	0.882752	-0.17992
4220						611.85	869.696	168892	202268	0.196925	0.272479	0.343548	0.834994	-0.260163
2506						443.914	869.656	3.16113e+07	3.89059e+07	0.943626	0.0386148	0.184491	0.812507	-0.299548
7779						908.797	869.21	1.85169e+06	1.59141e+06	0.224184	0.273025	0.343839	1.16355	0.218533
5458						723.351	867.87	267182	206793	0.791664	0.0600479	0.197117	1.29203	0.369636
1250						308.916	867.619	3.13272e+07	3.61989e+07	0.552333	0.241772	0.326084	0.865419	-0.20853
3467						536.899	867.278	4.79353e+07	5.00178e+07	0.212123	0.709362	0.522996	0.958365	-0.0613524
1881						375.926	867.125	1.57592e+07	1.73416e+07	0.2559	0.493794	0.450063	0.90875	-0.138045
3587						552.87	866.583	3.86172e+07	4.08029e+07	0.568775	0.496558	0.451089	0.946432	-0.0794292
1756						364.878	866.226	2.52832e+06	2.3913e+06	0.192117	0.476614	0.443526	1.0573	0.0803816
1243						307.939	865.412	1.06201e+07	1.20715e+07	0.835474	0.316742	0.367258	0.87977	-0.184802
2816						468.911	864.928	2.23121e+07	2.44668e+07	0.168468	0.303996	0.360355	0.911934	-0.132999
1125						288.953	864.366	2.56968e+07	2.39859e+07	0.362139	0.597554	0.486515	1.07133	0.099397
4756						662.847	863.879	1.79787e+07	1.70535e+07	0.608536	0.636857	0.500169	1.05426	0.0762241
1934						377.289	863.868	3.66412e+07	4.65106e+07	0.121731	0.119173	0.243992	0.787803	-0.344094
2289						416.895	863.859	4.73314e+07	5.26414e+07	0.156489	0.181546	0.289309	0.899128	-0.153402
2939						486.879	863.859	1.13933e+07	1.29299e+07	0.365525	0.306937	0.361875	0.88116	-0.182524
1065						282.917	863.858	5.71798e+06	6.00609e+06	0.150066	0.783937	0.547576	0.95203	-0.0709207
3750						569.86	863.276	4.38316e+06	5.15524e+06	1.16695	0.278313	0.346613	0.850234	-0.234068
762						226.963	862.362	8.27461e+06	7.31222e+06	0.0295733	0.438057	0.427806	1.13161	0.178382
2919						484.882	861.785	3.64726e+07	4.65467e+07	0.917624	0.0904204	0.219781	0.783569	-0.351867
2255						411.169	859.631	7.48779e+06	6.88094e+06	0.886059	0.480875	0.445172	1.08819	0.121935
4503						637.848	859.11	2.03306e+06	2.98894e+06	0.689761	0.0928677	0.221574	0.680197	-0.555976
3013						494.91	858.522	1.06649e+08	1.23363e+08	0.80984	0.0734674	0.206752	0.864516	-0.210035
1595						351.203	857.998	7.1398e+07	7.28422e+07	0.0724103	0.746733	0.535506	0.980173	-0.0288924
183						113.989	857.25	1.60734e+07	1.71074e+07	0.462863	0.46432	0.438677	0.939557	-0.089948
6521						808.849	857.25	1.48519e+07	1.65433e+07	0.918017	0.191901	0.295867	0.897757	-0.155603
7010						850.84	856.939	5.93609e+06	6.82202e+06	0.714761	0.101558	0.229185	0.870136	-0.200687
2378						426.924	856.511	1.25653e+08	1.6267e+08	1.33879	0.0595958	0.196903	0.77244	-0.372504
3713						564.903	856.495	2.25407e+06	2.46587e+06	0.411494	0.224268	0.315096	0.914104	-0.12957
921						249.964	855.148	2.18975e+07	2.3258e+07	0.19635	0.583582	0.481732	0.941505	-0.0869588
607						181.976	854.886	6.57742e+06	6.61784e+06	0.19275	0.9691	0.599389	0.993892	-0.00883967
4433						630.886	854.121	5.03052e+07	6.2538e+07	0.478329	0.128659	0.251573	0.804394	-0.314025
3323						521.913	854.111	1.82301e+07	1.97628e+07	0.777608	0.268657	0.3415	0.922447	-0.116462
3872						580.866	853.878	3.76069e+06	3.58426e+06	0.231669	0.671258	0.511359	1.04922	0.0693218
5500						725.877	853.867	4.59555e+06	4.73455e+06	0.113128	0.803277	0.553607	0.970642	-0.0429886
4148						604.888	853.856	2.6645e+07	2.72978e+07	0.272744	0.729427	0.529668	0.976087	-0.0349185
590						180.973	853.787	2.30984e+08	2.18659e+08	0.226164	0.732862	0.530839	1.05637	0.079109
2703						453.926	853.303	1.64433e+07	1.7287e+07	0.165941	0.749825	0.536533	0.951191	-0.0721936
3180						512.877	852.863	4.10343e+06	4.5704e+06	0.93917	0.183845	0.290666	0.897828	-0.155489
1379						317.951	852.34	3.03558e+07	3.05001e+07	0.399684	0.975779	0.601038	0.99527	-0.00684073
6538						809.853	851.74	3.77963e+06	4.56422e+06	1.32767	0.0322852	0.184351	0.828098	-0.272126
4686						656.887	851.175	3.9994e+07	5.28644e+07	0.82746	0.171445	0.283082	0.756541	-0.40251
2495						442.894	850.639	1.98703e+07	2.00832e+07	0.0799877	0.885536	0.577556	0.9894	-0.015374
4455						631.889	850.633	6.04914e+06	5.00639e+06	0.750494	0.140861	0.261587	1.20828	0.27296
2832						469.912	850.597	2.23348e+07	2.07517e+07	0.146714	0.499984	0.452352	1.07629	0.106066
10245						1358.21	850.119	1.05381e+06	706520	1.28699	0.0511584	0.192354	1.49154	0.576806
10246						1359.21	850.117	1.14255e+06	739064	1.31743	0.0230751	0.184013	1.54595	0.62849
4784						663.847	850.097	1.63413e+06	1.85983e+06	1.64284	0.00133613	0.167002	0.878642	-0.186653
10248						1360.22	850.038	516212	247967	1.73617	0.0105268	0.18261	2.08178	1.05781
4584						646.853	849.09	7.76184e+06	6.60991e+06	0.36323	0.078174	0.210663	1.17427	0.231767
2515						443.914	849.051	1.68897e+07	1.59163e+07	0.0543242	0.427183	0.423088	1.06116	0.0856382
1499						333.938	848.504	4.16293e+07	3.89912e+07	0.359657	0.480301	0.444952	1.06766	0.0944504
5063						688.846	848.016	7.51575e+06	7.14043e+06	0.434206	0.50903	0.455638	1.05256	0.0739059
958						255.922	847.641	1.50833e+06	1.60965e+06	0.75545	0.229544	0.318432	0.937056	-0.0937934
3157						511.901	847.452	1.3308e+07	1.38478e+07	0.0747121	0.58517	0.482282	0.961016	-0.0573677
4164						605.887	847.431	1.0715e+07	1.10757e+07	0.58441	0.739355	0.533035	0.967433	-0.0477671
1996						384.936	847.265	2.7631e+08	2.94248e+08	0.392021	0.669572	0.510827	0.939039	-0.0907428
7231						866.808	846.952	3.13523e+06	3.05996e+06	0.248687	0.743829	0.534536	1.0246	0.0350591
3842						579.889	846.897	1.33821e+07	1.25615e+07	0.0172106	0.429161	0.423957	1.06533	0.0912979
670						197.963	846.384	1.31435e+07	1.45141e+07	0.984507	0.0450512	0.188243	0.905566	-0.143108
5077						689.868	845.313	3.65426e+06	3.97734e+06	1.20131	0.261066	0.33733	0.918769	-0.122225
3753						569.86	844.332	2.28014e+06	2.36965e+06	0.422921	0.567127	0.475927	0.96223	-0.0555459
8533						970.828	841.687	3.71626e+06	4.10031e+06	0.204287	0.611932	0.491618	0.906337	-0.141881
3485						537.9	841.127	1.78243e+07	1.48547e+07	0.688212	0.225112	0.315553	1.19991	0.262925
1926						376.904	840.112	8.31005e+06	7.82033e+06	0.475778	0.436713	0.42723	1.06262	0.0876267
7360						876.838	840.011	1.28038e+07	8.6664e+06	1.19612	0.0428227	0.186505	1.4774	0.563063
1878						375.294	838.523	6.9089e+07	6.52451e+07	0.653059	0.394358	0.408056	1.05892	0.0825875
1343						316.948	838.507	3.35853e+08	3.3266e+08	0.120782	0.919414	0.586688	1.0096	0.0137826
3006						494.91	838.439	1.13335e+08	1.00738e+08	0.321536	0.503695	0.453709	1.12504	0.169981
2372						426.924	838.437	1.17396e+08	1.367e+08	0.216966	0.404544	0.412848	0.858784	-0.219632
1614						351.203	838.261	2.39154e+07	2.17689e+07	0.877882	0.117485	0.242693	1.0986	0.135671
4613						648.854	838.201	2.8842e+06	3.338e+06	0.717001	0.286854	0.35116	0.864052	-0.210811
10001						1224.13	837.388	475052	197400	2.27466	0.0176861	0.183652	2.40655	1.26696
9996						1223.12	837.384	600396	298938	2.13387	0.0355576	0.18443	2.00843	1.00607
1149						290.948	837.372	6.51156e+07	7.16616e+07	0.406997	0.439348	0.428358	0.908654	-0.138197
4147						604.888	836.341	2.76819e+07	2.61142e+07	0.487325	0.645249	0.502962	1.06003	0.0841084
9912						1198.11	836.333	452941	189117	1.80115	0.00903119	0.182187	2.39503	1.26004
9906						1197.11	835.791	619770	258505	2.04261	0.0081809	0.181879	2.39752	1.26154
4890						672.877	834.839	2.34069e+07	2.53579e+07	0.11356	0.636408	0.500018	0.923061	-0.115501
4432						630.886	834.5	4.77341e+07	4.34274e+07	0.513299	0.525972	0.461609	1.09917	0.136417
5997						767.867	834.486	2.11713e+06	3.11345e+06	0.867742	0.0824311	0.213925	0.679994	-0.556405
3179						512.877	834.193	4.93983e+06	4.99869e+06	0.0550651	0.823798	0.559832	0.988226	-0.0170878
246						119.947	833.699	4.12259e+06	4.20885e+06	0.243866	0.777538	0.545545	0.979505	-0.0298746
2985						492.915	833.179	2.55597e+06	2.56343e+06	0.0897047	0.966928	0.59885	0.997086	-0.00420997
4340						621.88	832.936	3.06476e+06	3.71082e+06	0.314196	0.177752	0.287021	0.825899	-0.275963
5479						724.873	832.634	2.01005e+07	1.9215e+07	0.505685	0.738033	0.532589	1.04608	0.0649973
4454						631.889	831.577	6.12476e+06	6.03616e+06	0.228359	0.940061	0.592063	1.01468	0.0210217
7584						892.825	830.931	3.05678e+06	2.61196e+06	0.0488371	0.241702	0.326041	1.1703	0.226879
3153						511.901	830.42	1.49342e+07	1.68534e+07	0.324038	0.402709	0.411994	0.886124	-0.174419
4596						647.877	830.048	7.52981e+06	9.3596e+06	0.931039	0.116886	0.242226	0.804501	-0.313833
5870						757.854	829.943	2.11734e+06	2.36871e+06	0.764003	0.492196	0.449466	0.89388	-0.161846
1914						376.298	829.457	1.31382e+07	1.32258e+07	0.223075	0.936454	0.591134	0.993382	-0.00957966
10162						1291.15	828.956	240935	110967	1.67002	0.0304531	0.1843	2.17122	1.11851
4785						663.847	828.948	1.45945e+06	1.75549e+06	1.79215	0.00996978	0.182467	0.831367	-0.266443
8031						928.837	828.921	2.07465e+06	2.4484e+06	0.671482	0.35697	0.389258	0.847347	-0.238976
4504						637.848	827.908	1.49273e+06	1.55784e+06	0.935721	0.782873	0.54724	0.958203	-0.0615968
9989						1222.11	824.6	459545	256848	2.1299	0.0830494	0.214379	1.78917	0.839293
3222						519.391	824.527	3.91735e+07	4.13831e+07	0.178931	0.562836	0.474381	0.946606	-0.0791644
180						113.989	824.178	1.4053e+07	1.29054e+07	0.462839	0.317827	0.367885	1.08893	0.122905
9982						1221.11	824.165	618645	319224	2.11584	0.0294279	0.184269	1.93797	0.954543
6318						792.864	823.6	1.42134e+07	2.2799e+07	1.58034	0.0671584	0.201516	0.623423	-0.681716
1613						351.203	823.541	2.48709e+07	2.13545e+07	1.54548	0.00417328	0.178795	1.16467	0.219924
9899						1196.1	823.312	611954	302696	1.91481	0.0241133	0.184064	2.02168	1.01555
9895						1195.09	823.142	746039	405656	1.78706	0.0416001	0.185493	1.83909	0.878993
1877						375.294	823.074	7.13004e+07	6.12126e+07	0.777743	0.138737	0.259917	1.1648	0.220081
1146						290.948	823.064	7.18089e+07	8.32759e+07	0.622084	0.154221	0.271457	0.862302	-0.213735
9591						1114.96	823.01	250195	128199	1.55035	0.107691	0.234671	1.95162	0.964673
2374						426.924	823.008	1.13868e+08	1.17312e+08	0.0863903	0.800392	0.552717	0.970636	-0.0429974
9796						1169.08	822.228	392706	192375	1.83122	0.0483003	0.190538	2.04136	1.02953
9801						1170.08	822.108	290950	107117	2.24153	0.00613679	0.180798	2.71618	1.44158
940						250.965	821.526	4.56478e+06	4.24733e+06	0.833455	0.311311	0.364111	1.07474	0.103989
453						158.975	818.402	4.09499e+07	5.46536e+07	0.914622	0.0238979	0.184053	0.749262	-0.416457
7713						902.838	818.341	5.41117e+06	1.12048e+07	2.0765	0.0185871	0.183727	0.482934	-1.0501
3616						554.868	817.872	7.61727e+06	6.31971e+06	0.365351	0.291398	0.353653	1.20532	0.269416
4915						673.877	817.811	8.88641e+06	1.45604e+07	1.20296	0.0874715	0.217529	0.610314	-0.712377
7585						892.823	817.811	2.48868e+06	2.86929e+06	1.45323	0.344778	0.382809	0.867349	-0.205316
7140						860.851	817.769	7.29167e+06	6.82395e+06	0.403431	0.833592	0.562742	1.06854	0.0956409
2800						466.915	817.504	2.06684e+06	2.45691e+06	0.867301	0.22955	0.318435	0.841237	-0.249415
5377						715.866	817.285	5.83128e+06	6.53737e+06	0.652745	0.614164	0.492399	0.891992	-0.164898
5683						741.864	817.284	5.61389e+06	5.82224e+06	1.25469	0.889029	0.578516	0.964215	-0.0525738
4597						647.877	817.283	6.40544e+06	7.05901e+06	1.37883	0.447054	0.431612	0.907414	-0.140167
7359						876.838	817.28	7.38319e+06	7.52151e+06	0.736178	0.886928	0.577939	0.98161	-0.026778
5660						740.864	817.261	2.80133e+07	3.35083e+07	1.12938	0.422831	0.421162	0.836012	-0.258404
4162						605.887	816.742	1.30133e+07	1.71774e+07	1.57632	0.21733	0.311255	0.757586	-0.400518
4341						621.88	816.652	3.08919e+06	2.54835e+06	1.15745	0.492028	0.449403	1.21223	0.277668
1882						375.926	816.513	1.1583e+07	1.37569e+07	0.630884	0.379949	0.401043	0.841979	-0.248144
243						119.947	816.242	5.58899e+06	5.2295e+06	0.30261	0.680464	0.514241	1.06874	0.0959148
5078						689.867	816.242	2.01658e+06	3.08822e+06	1.70442	0.020561	0.183868	0.65299	-0.614868
868						243.953	816.154	2.1078e+06	2.19676e+06	1.00777	0.737778	0.532503	0.959502	-0.0596429
3984						589.902	816.146	1.04545e+07	1.39673e+07	0.576262	0.274885	0.344821	0.748497	-0.417931
3994						590.903	816.138	3.65097e+06	3.82786e+06	0.0060571	0.876625	0.575086	0.953787	-0.068261
5994						767.867	816.097	2.34275e+06	1.78771e+06	0.759545	0.220949	0.313277	1.31047	0.390086
6537						809.853	815.628	2.70778e+06	2.85066e+06	1.01904	0.739387	0.533046	0.94988	-0.0741831
5855						756.831	815.616	4.06238e+06	3.78172e+06	1.0454	0.751605	0.537123	1.07421	0.10328
3752						569.86	815.087	1.50467e+06	2.31348e+06	1.51362	0.0250278	0.184105	0.650392	-0.620618
1255						308.916	813.54	1.97084e+07	1.57733e+07	0.555768	0.283785	0.349451	1.24948	0.321325
9887						1193.08	811.892	346940	188401	2.08774	0.0529797	0.193425	1.84149	0.880876
5347						714.865	810.851	2.02107e+07	1.8426e+07	0.117001	0.654834	0.506101	1.09686	0.13338
1120						287.079	810.807	7.47234e+06	6.77102e+06	0.31894	0.493848	0.450082	1.10358	0.142189
9455						1086.93	810.235	343840	187537	1.43881	0.0927347	0.221478	1.83345	0.874562
1913						376.298	809.798	2.23016e+07	1.751e+07	1.34241	0.0830799	0.214401	1.27365	0.348974
9300						1061.91	809.762	259504	147897	1.60195	0.0537685	0.19387	1.75463	0.811164
1608						351.203	809.758	2.88917e+07	2.74779e+07	0.314672	0.573515	0.478203	1.05145	0.0723799
9195						1044.93	809.317	551065	227443	1.49771	0.109431	0.236161	2.42287	1.27672
9124						1034.9	809.302	402046	285207	1.25644	0.146013	0.265519	1.40967	0.495353
185						113.989	809.27	1.48318e+07	1.38702e+07	0.292063	0.536571	0.465227	1.06932	0.0966994
9190			TG(22:1(13Z)/22:3(10Z,13Z,16Z)/22:3(10Z,13Z,16Z))[iso3]	19.8796		1043.92	809.255	780697	308182	1.39372	0.0795117	0.211715	2.53324	1.34098
9359						1069.94	809.253	843030	302598	1.57367	0.139966	0.260887	2.78598	1.47818
9364						1070.94	809.222	589984	213161	1.42418	0.148846	0.267612	2.76779	1.46873
2163						400.924	809.216	6.1822e+06	5.48388e+06	0.305522	0.315835	0.366732	1.12734	0.172923
10092						1263.01	806.6	396849	271499	1.78374	0.278016	0.346458	1.46169	0.547642
10097						1264.02	806.566	147138	113748	1.8017	0.491719	0.449287	1.29355	0.371336
10090						1262.01	806.323	339067	217389	1.58246	0.237375	0.323381	1.55973	0.641293
763						226.963	805.549	3.33976e+06	3.83138e+06	0.871916	0.321791	0.37016	0.871686	-0.198119
2048						386.94	805.517	6.42552e+06	9.59769e+06	0.981344	0.0792443	0.211506	0.669486	-0.578874
1340						316.948	805.501	4.32421e+08	4.85133e+08	0.487741	0.448606	0.43226	0.891344	-0.165945
306						129.976	804.423	7.60601e+07	8.78351e+07	0.279114	0.217005	0.311071	0.865942	-0.207657
2531						444.891	804.389	4.8741e+06	7.48181e+06	1.60995	0.041523	0.185429	0.651461	-0.61825
3594						552.87	804.033	7.325e+06	1.05716e+07	1.7649	0.0111588	0.182755	0.692892	-0.529298
5663						740.864	803.971	7.72341e+06	1.08293e+07	1.74704	0.0221787	0.183965	0.713195	-0.487632
1245						307.939	803.965	4.56002e+06	5.10702e+06	1.50672	0.251919	0.332118	0.892894	-0.163439
2941						486.879	803.956	3.08789e+06	3.98087e+06	1.68417	0.0307592	0.184309	0.775683	-0.366461
4431						630.886	803.955	2.4633e+07	3.37118e+07	1.7726	0.0318712	0.18434	0.730694	-0.452661
3135						510.881	803.938	9.67424e+06	1.32455e+07	1.80522	0.0167601	0.183567	0.730379	-0.453282
4143						604.888	803.926	1.89495e+07	2.35848e+07	1.44266	0.140284	0.261136	0.803464	-0.315695
2512						443.914	803.919	8.72179e+06	1.15628e+07	1.74581	0.0333788	0.184379	0.754294	-0.4068
999						265.951	803.916	1.69249e+07	1.8762e+07	1.29157	0.323005	0.37085	0.902083	-0.148668
2926						484.882	803.916	1.10808e+07	1.40538e+07	1.48732	0.0933205	0.221898	0.788455	-0.342899
4893						672.877	803.916	1.4257e+07	1.85614e+07	1.70519	0.0832946	0.214558	0.768098	-0.380638
3982						589.902	803.903	3.93055e+06	5.05893e+06	1.6757	0.0476578	0.190105	0.776953	-0.364101
6519						808.849	803.883	4.98083e+06	7.18616e+06	1.73185	0.0301528	0.184291	0.693114	-0.528834
1422						323.909	803.875	3.51196e+06	4.51557e+06	1.39268	0.0737394	0.206987	0.777744	-0.362633
3618						554.868	803.875	2.35469e+06	3.5044e+06	1.7063	0.012546	0.183023	0.671923	-0.573633
6200						782.853	803.875	3.4925e+06	5.29051e+06	1.74425	0.0208075	0.183883	0.660144	-0.599147
4687						656.887	803.864	1.34563e+07	2.01084e+07	1.84071	0.0167076	0.183562	0.669187	-0.57952
5976						766.865	803.861	6.21024e+06	9.77906e+06	1.83195	0.0185656	0.183725	0.635055	-0.655046
4329			Quercetin 3,7,3',4'-tetra-O-sulfate	-6.82136		620.858	803.697	4.61418e+06	6.85695e+06	1.75235	0.0364611	0.184449	0.67292	-0.571494
2184						401.925	803.696	2.02412e+07	2.55899e+07	1.63481	0.0418189	0.185676	0.790986	-0.338276
967						257.939	803.689	2.64113e+06	3.56115e+06	1.64702	0.00579699	0.180546	0.741653	-0.431185
4453						631.889	803.689	2.48288e+06	3.39492e+06	1.61605	0.0532925	0.193603	0.731353	-0.45136
5166						698.876	803.689	1.1953e+07	1.84698e+07	1.898	0.00630877	0.180915	0.647168	-0.627787
3155						511.901	803.604	5.93371e+06	9.75983e+06	1.82939	0.0154186	0.183426	0.607973	-0.71792
3489						537.9	803.518	8.21053e+06	1.11293e+07	1.77916	0.0300225	0.184287	0.737742	-0.438812
3178						512.877	803.502	3.00161e+06	3.85953e+06	1.65752	0.0716725	0.205167	0.777714	-0.362688
3814						578.87	803.486	5.77049e+06	7.80283e+06	1.69927	0.042507	0.186247	0.739538	-0.435304
2984						492.915	803.486	1.46356e+06	1.65235e+06	1.3418	0.455126	0.434953	0.885745	-0.175037
5375						715.866	803.469	2.1824e+06	3.37096e+06	1.67076	0.0374167	0.184468	0.647411	-0.627247
668						197.963	803.452	1.20916e+07	1.3101e+07	0.0794878	0.32992	0.374736	0.922953	-0.115671
1565						348.908	803.446	5.54365e+06	7.12617e+06	1.47801	0.136054	0.257764	0.777929	-0.362289
4758						662.847	803.422	2.77251e+06	4.36647e+06	1.51764	0.248435	0.330077	0.634956	-0.655272
4600						647.877	803.419	2.33819e+06	3.8046e+06	1.62526	0.0400777	0.184517	0.614568	-0.702355
961						255.922	803.404	1.35073e+06	1.53758e+06	1.44018	0.424957	0.422106	0.878475	-0.186927
5481						724.873	803.401	6.91883e+06	1.00709e+07	1.70199	0.0566136	0.195414	0.687011	-0.541596
7361						876.838	803.394	2.74242e+06	3.93732e+06	1.62763	0.0486561	0.190773	0.696521	-0.521761
4918						673.878	803.39	2.73834e+06	4.79794e+06	1.93671	0.00724639	0.181459	0.570732	-0.809115
3840						579.889	803.378	3.72317e+06	6.65154e+06	1.79819	0.00982644	0.182428	0.559747	-0.837154
5062						688.845	803.357	2.31741e+06	3.17377e+06	1.60763	0.0821269	0.2137	0.730176	-0.453684
242						119.947	803.353	4.20708e+06	6.96799e+06	1.58469	0.0321546	0.184348	0.603772	-0.727924
4166						605.887	803.344	5.1323e+06	7.26763e+06	1.64947	0.0384171	0.184487	0.706187	-0.501878
3336						522.914	803.227	2.49245e+06	2.65646e+06	1.02297	0.559468	0.473158	0.938263	-0.091936
6321						792.864	803.159	3.3244e+06	5.84745e+06	1.70693	0.0368282	0.184456	0.568521	-0.814714
4023						594.859	803.152	2.68077e+06	3.84906e+06	1.49235	0.0330165	0.18437	0.696474	-0.521859
3870						580.866	802.986	1.8195e+06	2.34072e+06	1.64207	0.182613	0.289942	0.777326	-0.363409
1177						296.89	802.959	2.05734e+06	2.44716e+06	1.34283	0.165778	0.279387	0.840705	-0.250328
5559						730.835	802.912	1.79963e+06	3.18e+06	1.57964	0.192163	0.296036	0.565921	-0.821327
6815						834.848	802.891	2.99706e+06	4.93961e+06	1.38947	0.0282392	0.18423	0.606739	-0.720852
870						243.953	802.874	1.2595e+06	1.60408e+06	1.37925	0.0595408	0.196876	0.785188	-0.34889
1744						362.938	802.874	1.72924e+06	1.97558e+06	1.34356	0.208318	0.306037	0.875307	-0.192138
2094						391.897	802.866	2.21352e+06	3.06505e+06	1.60196	0.0377324	0.184474	0.722182	-0.469565
3372						526.87	802.365	3.7239e+06	3.59868e+06	0.931137	0.899925	0.581483	1.0348	0.0493494
3712						564.903	801.841	1.48262e+06	2.02932e+06	1.88703	0.00604698	0.180734	0.730599	-0.452849
9439						1084.91	800.145	311164	161947	1.44111	0.0395023	0.184507	1.9214	0.942154
9696						1139.03	798.113	138942	59487	2.19721	0.00721829	0.181445	2.33567	1.22384
9282						1059.9	798.078	465078	280140	1.48899	0.0153236	0.183415	1.66016	0.731323
9274						1058.9	797.507	883122	623813	1.29101	0.0399315	0.184514	1.41568	0.5015
9995						1222.98	797.476	266972	195262	1.53049	0.358418	0.390024	1.36725	0.451276
9988						1221.98	797.099	240130	180479	1.54445	0.418336	0.41915	1.33052	0.411988
9501						1093.94	796.973	972977	513620	1.76452	0.208448	0.306114	1.89435	0.921705
9100			TG(21:0/22:3(10Z,13Z,16Z)/22:3(10Z,13Z,16Z))[iso3]	-21.1782		1031.88	796.912	1.14029e+06	814746	1.29928	0.071013	0.204655	1.39956	0.484978
1091			Gummiferol	21.7391		285.083	796.659	1.3804e+07	1.1243e+07	1.17267	0.0896733	0.21922	1.22778	0.296055
178						113.989	796.576	1.69876e+07	1.4534e+07	0.923936	0.0383981	0.184487	1.16882	0.225057
9356						1068.93	796.467	1.2254e+06	707406	1.61167	0.133946	0.256038	1.73225	0.792647
9360						1069.93	796.387	367027	179571	1.49319	0.116613	0.242013	2.0439	1.03133
9114						1033.88	796.375	796307	606129	1.18872	0.0600851	0.197135	1.31376	0.3937
1111						287.079	796.197	9.38926e+06	1.00192e+07	0.586375	0.696369	0.519113	0.93713	-0.0936787
9349						1067.92	795.957	1.96969e+06	1.10863e+06	1.572	0.114337	0.240207	1.7767	0.829196
9189			TG(22:1(13Z)/22:3(10Z,13Z,16Z)/22:3(10Z,13Z,16Z))[iso3]	12.0907		1043.91	795.948	878338	519895	1.25743	0.110875	0.237374	1.68945	0.756556
9178			TG(22:3(10Z,13Z,16Z)/22:3(10Z,13Z,16Z)/22:2(13Z,16Z))[iso3]	23.2179		1041.91	795.942	4.17131e+06	2.4965e+06	1.4641	0.11113	0.237587	1.67087	0.740595
8906						1008.87	795.89	126719	111616	1.10981	0.534017	0.464363	1.13531	0.183088
8876			TG(20:2(11Z,14Z)/21:0/22:3(10Z,13Z,16Z))[iso6]	-19.6287		1005.87	795.887	1.08e+06	903194	1.14975	0.187205	0.292783	1.19575	0.25792
8886						1006.87	795.84	830349	712229	1.04434	0.249616	0.330773	1.16585	0.221376
8895						1007.86	795.823	519698	428098	1.08282	0.190579	0.295007	1.21397	0.279733
8976						1016.9	795.819	2.15915e+06	1.55051e+06	1.35368	0.163652	0.277961	1.39254	0.477715
8983			TG(20:0/22:3(10Z,13Z,16Z)/22:3(10Z,13Z,16Z))[iso3]	15.1273		1017.9	795.803	758473	509250	1.27247	0.141738	0.262267	1.48939	0.574722
9107						1032.88	795.59	1.16072e+06	923614	1.09841	0.111863	0.238194	1.25671	0.329655
9185						1042.91	795.557	2.5903e+06	1.59318e+06	1.43807	0.0985589	0.226357	1.62586	0.701206
8726						989.88	795.534	851887	640700	1.0892	0.255043	0.333922	1.32962	0.411011
8968			TG(20:1(11Z)/22:3(10Z,13Z,16Z)/22:3(10Z,13Z,16Z))[iso3]	24.2555		1015.89	795.484	3.41039e+06	2.6012e+06	1.30216	0.300143	0.358339	1.31108	0.39076
8626			TG(17:0/22:1(13Z)/22:3(10Z,13Z,16Z))[iso6]	-22.5323		979.848	795.472	235589	213464	0.674924	0.65487	0.506113	1.10365	0.142282
8734						990.879	795.366	562448	381620	1.11849	0.119083	0.243923	1.47384	0.559584
1609						351.203	795.227	3.22348e+07	3.42871e+07	0.61066	0.507405	0.455053	0.940144	-0.0890465
2595			PA(P-20:0/0:0)	-22.5897		449.294	794.272	4.15616e+06	3.80827e+06	0.310049	0.308768	0.362813	1.09135	0.126113
1903						376.297	793.473	2.19633e+07	2.0469e+07	0.488499	0.338521	0.379454	1.073	0.101654
1864						375.294	792.231	9.35525e+07	9.01613e+07	0.173244	0.629597	0.497718	1.03761	0.0532676
9614						1118.94	791.166	390254	189631	1.46492	0.147419	0.266563	2.05796	1.04122
9607						1117.94	791.09	567639	301008	1.52429	0.18459	0.291101	1.88579	0.915169
2716						454.928	790.857	3.66825e+06	4.68799e+06	0.800212	0.425205	0.422216	0.782479	-0.353876
9422						1081.89	790.585	367533	217292	1.63659	0.0741697	0.207357	1.69143	0.75824
9433						1083.9	790.558	413548	225782	1.67154	0.0277475	0.184212	1.83162	0.873121
9572						1108.91	790.529	250940	151883	1.46843	0.0630562	0.198646	1.65219	0.724381
2161						400.924	790.473	5.21673e+06	5.68334e+06	0.293608	0.650337	0.504635	0.917899	-0.123593
9493						1092.93	790.434	1.31022e+06	734026	1.38835	0.118357	0.243367	1.78498	0.835906
3040						496.916	790.238	1.40232e+06	1.75727e+06	1.68657	0.0638872	0.19924	0.79801	-0.325522
3321						521.913	790.205	3.38171e+06	4.64375e+06	1.68807	0.0598679	0.197032	0.72823	-0.457535
5358						714.864	790.17	4.57684e+06	5.80351e+06	1.35315	0.118383	0.243386	0.788632	-0.342575
2922						484.882	790.098	5.47292e+06	7.96644e+06	1.69555	0.0504018	0.19189	0.686997	-0.541624
1836						374.906	790.094	1.31415e+07	1.74398e+07	1.71364	0.0479028	0.190271	0.753537	-0.408249
2376						426.924	790.094	1.12893e+08	1.10001e+08	0.263413	0.693593	0.518272	1.0263	0.037446
3466						536.899	790.094	9.17625e+06	1.10758e+07	1.61429	0.0930866	0.221731	0.828493	-0.271439
3012						494.91	790.091	5.04892e+07	5.84887e+07	1.46992	0.149086	0.267787	0.86323	-0.212183
4895						672.876	790.091	5.94558e+06	1.00243e+07	1.68341	0.0423678	0.186133	0.593119	-0.753607
9489						1091.92	790.077	2.17624e+06	1.20739e+06	1.59286	0.12456	0.248003	1.80244	0.849951
2647						452.923	790.066	1.01667e+08	1.13436e+08	1.44202	0.196805	0.298996	0.896256	-0.158017
2815						468.911	790.063	6.00409e+06	6.61842e+06	1.42661	0.260028	0.336749	0.907179	-0.140541
4428						630.886	790.063	1.06355e+07	1.75412e+07	1.68049	0.0443743	0.18773	0.606316	-0.721857
528						170.944	790.061	4.81156e+06	6.22606e+06	1.75905	0.0683611	0.202523	0.77281	-0.371815
1676						356.941	790.061	3.4123e+06	4.36753e+06	1.69826	0.0473859	0.189918	0.781287	-0.356076
1053						280.92	790.058	6.40995e+06	7.53907e+06	1.56194	0.103351	0.230829	0.85023	-0.234075
2044						386.94	790.058	4.55659e+06	5.05189e+06	1.50618	0.130456	0.253114	0.901957	-0.148869
3132						510.881	790.058	4.64041e+06	6.86591e+06	1.70575	0.0552727	0.1947	0.675862	-0.565199
2179						401.925	790.056	1.02962e+07	1.52392e+07	1.69809	0.0538427	0.193911	0.675637	-0.565679
3686						562.899	790.056	2.70507e+07	3.74591e+07	1.66696	0.0456989	0.188722	0.722139	-0.469652
5168						698.876	790.056	4.81703e+06	1.00269e+07	1.72417	0.0380132	0.18448	0.480412	-1.05766
1251						308.916	790.054	7.24195e+06	8.95107e+06	1.77667	0.0301499	0.184291	0.80906	-0.305682
4140						604.888	790.054	8.44269e+06	1.22003e+07	1.7189	0.0424897	0.186233	0.692005	-0.531146
2696						453.926	790.053	8.37299e+06	9.34105e+06	1.53986	0.173266	0.284237	0.896366	-0.157841
3291						520.91	790.053	3.80673e+07	5.10052e+07	1.66168	0.0684525	0.202599	0.746343	-0.42209
1564						348.908	790.045	3.18359e+06	4.15799e+06	1.6583	0.0813905	0.21315	0.765655	-0.385235
2005						384.936	790.039	1.82237e+08	1.99698e+08	1.37228	0.216026	0.310516	0.912559	-0.13201
3966						588.898	790.038	1.76852e+07	2.60901e+07	1.68894	0.0593598	0.196789	0.677852	-0.560958
296						129.976	790.033	6.09074e+07	6.86379e+07	1.04269	0.215247	0.310072	0.887373	-0.172387
2831						469.912	790.033	5.69983e+06	9.17595e+06	1.73191	0.0401546	0.184518	0.621171	-0.686938
4689						656.887	790.033	5.40006e+06	1.11387e+07	1.71893	0.0390472	0.184499	0.484803	-1.04453
1491						333.938	790.029	1.75561e+07	2.25658e+07	1.67972	0.084409	0.21536	0.777995	-0.362167
3491						537.9	790.029	3.45138e+06	6.67692e+06	1.70431	0.0500158	0.191649	0.516911	-0.952011
1919						376.904	790.027	4.02613e+06	5.47941e+06	1.74706	0.0413305	0.185266	0.734775	-0.444625
1471						331	790.026	1.46573e+06	1.65362e+06	1.03195	0.248293	0.329993	0.886381	-0.174001
3593						552.87	790.026	3.37148e+06	5.53768e+06	1.70775	0.0435783	0.187111	0.608825	-0.715901
761						226.963	790.02	2.09425e+06	2.69874e+06	1.70277	0.028099	0.184225	0.77601	-0.365853
1225						306.919	790.02	2.34854e+07	2.60347e+07	1.48097	0.244715	0.327862	0.90208	-0.148673
2302						418.891	790.02	2.85075e+06	3.2945e+06	1.49255	0.192904	0.296515	0.865306	-0.208718
2510						443.914	790.018	3.69313e+06	6.47778e+06	1.70818	0.0459542	0.188908	0.570123	-0.810656
2029						385.939	790.017	1.30612e+07	1.41821e+07	1.3241	0.306118	0.361453	0.920962	-0.118786
656						197.963	790.014	7.59112e+06	9.65858e+06	1.86001	0.0478832	0.190258	0.785946	-0.347499
788						238.931	790.012	1.53469e+07	1.72629e+07	1.61594	0.12434	0.247828	0.889013	-0.169724
1126						288.953	790.012	5.44547e+06	6.17557e+06	1.63505	0.107945	0.234891	0.881776	-0.181516
240						119.947	790.009	3.21617e+06	3.73717e+06	1.51788	0.150624	0.268902	0.860589	-0.216603
2491						442.893	790.009	8.33281e+06	1.12013e+07	1.69258	0.0556229	0.19489	0.743914	-0.426792
2530						444.891	789.994	2.3492e+06	3.08905e+06	1.42283	0.125832	0.2491	0.760492	-0.394995
2293						416.894	789.982	9.3627e+06	1.14985e+07	1.65143	0.0668606	0.201272	0.814256	-0.296446
5666						740.864	789.979	3.15551e+06	6.11725e+06	1.67744	0.0402847	0.18452	0.515838	-0.955011
992						265.951	789.976	9.76899e+06	1.28616e+07	1.72019	0.0501486	0.191732	0.759545	-0.396792
3025						495.914	789.975	4.00174e+06	4.858e+06	1.63942	0.0793612	0.211597	0.823742	-0.279736
1348						316.948	789.742	3.60538e+08	3.59817e+08	0.0720416	0.975096	0.60087	1.002	0.0028864
9428						1082.9	789.691	620933	388487	1.44385	0.0326111	0.18436	1.59834	0.676571
1378						317.951	789.644	2.2353e+07	2.19053e+07	0.0636618	0.784289	0.547688	1.02043	0.029183
3159						511.901	789.587	2.18722e+06	5.15369e+06	1.62138	0.0808889	0.212771	0.424398	-1.23651
2346						424.928	789.581	1.52811e+06	2.50231e+06	1.54197	0.123997	0.247579	0.61068	-0.711511
2674			Minabeolide-5	14.474		453.271	789.576	6.78358e+06	6.17786e+06	0.443157	0.380775	0.401452	1.09805	0.13494
3218						519.391	789.54	4.96827e+07	4.77972e+07	0.300423	0.612829	0.491932	1.03945	0.0558174
1424						323.909	789.496	1.65358e+06	3.94408e+06	1.75121	0.121703	0.245896	0.419257	-1.25409
1394						318.952	789.484	7.70392e+06	7.92392e+06	0.446827	0.586517	0.482748	0.972236	-0.0406218
1883						375.926	789.481	2.25202e+06	5.36012e+06	1.67181	0.0977864	0.225612	0.420144	-1.25105
583						180.973	789.212	1.57184e+08	1.65572e+08	0.959204	0.49143	0.449179	0.94934	-0.0750034
450						158.975	788.427	2.24948e+07	2.93005e+07	1.5517	0.0302993	0.184296	0.767728	-0.381333
9267						1057.88	787.993	615929	396675	1.56289	0.0758163	0.208746	1.55273	0.634807
9263						1056.88	787.375	987974	729526	1.20713	0.0484341	0.190627	1.35427	0.437515
9342						1066.91	786.078	1.93732e+06	1.19119e+06	1.61003	0.137562	0.25898	1.62637	0.701658
9082			TG(21:0/22:3(10Z,13Z,16Z)/22:4(7Z,10Z,13Z,16Z))[iso6]	-22.1445		1029.86	785.234	1.26541e+06	966145	1.15986	0.0727158	0.206095	1.30976	0.389298
9101						1031.87	784.808	954246	760352	1.01471	0.0574776	0.195859	1.25501	0.327695
9091						1030.87	784.303	1.51393e+06	1.18729e+06	1.20963	0.0353434	0.184425	1.27511	0.350627
9179			TG(22:3(10Z,13Z,16Z)/22:3(10Z,13Z,16Z)/22:2(13Z,16Z))[iso3]	15.0203		1041.9	784.013	1.44837e+06	903538	1.46556	0.0604624	0.197312	1.603	0.680777
9168			TG(22:3(10Z,13Z,16Z)/22:3(10Z,13Z,16Z)/22:3(10Z,13Z,16Z))	24.1725		1039.9	783.832	6.06981e+06	3.79451e+06	1.40366	0.0560471	0.195116	1.59963	0.677738
9175						1040.9	783.806	4.05982e+06	2.66249e+06	1.44454	0.0826226	0.214066	1.52482	0.608637
8863			TG(19:0/22:3(10Z,13Z,16Z)/22:3(10Z,13Z,16Z))[iso3]	-20.3306		1003.85	783.779	1.71276e+06	1.36551e+06	1.2736	0.0592281	0.196726	1.25431	0.326888
199						115.547	783.64	134865	90212.3	1.60911	0.290964	0.353417	1.49497	0.580119
8884						1006.85	783.589	257074	237757	1.00075	0.627968	0.497163	1.08125	0.112695
8868						1004.85	783.329	1.43544e+06	1.18829e+06	1.03339	0.0853978	0.216059	1.20799	0.272607
1090			Gummiferol	21.1596		285.083	783.225	1.69604e+07	2.10461e+07	0.549342	0.514699	0.457663	0.805869	-0.311382
1112						287.079	783.225	1.36061e+07	1.05358e+07	0.783489	0.196173	0.298598	1.29142	0.368956
8878						1005.85	783.216	929895	781187	0.947797	0.136695	0.258283	1.19036	0.251399
153						112.656	783.17	266297	154610	1.28514	0.0425057	0.186246	1.72238	0.784405
177						113.989	783.152	1.96789e+07	1.68719e+07	1.08588	0.0608534	0.197493	1.16637	0.222028
1143						290.948	783.149	8.12425e+07	7.46234e+07	0.499833	0.39743	0.409515	1.0887	0.122606
8969			TG(20:1(11Z)/22:3(10Z,13Z,16Z)/22:3(10Z,13Z,16Z))[iso3]	16.291		1015.89	783.14	1.83733e+06	1.23758e+06	1.36104	0.0603839	0.197275	1.48462	0.570096
8963						1014.88	783.122	5.18903e+06	3.66676e+06	1.29094	0.0837727	0.214904	1.41515	0.500959
8955			TG(20:2(11Z,14Z)/22:3(10Z,13Z,16Z)/22:3(10Z,13Z,16Z))[iso3]	23.8333		1013.88	783.095	8.05758e+06	5.38946e+06	1.32669	0.0535464	0.193746	1.49506	0.580206
8977						1016.89	782.985	318066	207152	1.47055	0.123237	0.247026	1.53542	0.618636
8724			TG(20:0/20:3(8Z,11Z,14Z)/22:3(10Z,13Z,16Z))[iso6]	13.5935		989.868	782.234	869467	630180	1.23238	0.126168	0.249396	1.37971	0.464367
8702			TG(20:0/20:4(5Z,8Z,11Z,14Z)/22:3(10Z,13Z,16Z))[iso6]	22.5115		987.861	782.146	4.21021e+06	3.07605e+06	1.18532	0.123524	0.247235	1.36871	0.452813
8714						988.863	782.13	2.66606e+06	1.96994e+06	1.24657	0.106629	0.233749	1.35338	0.436562
8624						979.834	782.004	360543	337352	0.714506	0.668674	0.510542	1.06875	0.0959192
122						109.766	781.962	84770.7	54171.9	1.28688	0.0862833	0.216676	1.56485	0.646022
8438						962.851	781.938	342391	246280	0.79674	0.164815	0.278744	1.39025	0.475343
8424						961.848	781.827	574823	497751	0.420417	0.469947	0.440914	1.15484	0.207695
8601			TG(17:1(9Z)/22:1(13Z)/22:3(10Z,13Z,16Z))[iso6]	-22.9517		977.832	781.81	942969	883321	0.75228	0.575129	0.478774	1.06753	0.0942734
8612						978.837	781.481	626415	575334	0.852587	0.521727	0.460135	1.08878	0.122717
9601						1116.93	780.884	368690	235490	1.408	0.30177	0.359194	1.56563	0.646743
9595						1115.92	780.38	541137	341954	1.38011	0.269362	0.34188	1.58248	0.662192
9482						1090.91	779.249	1.72186e+06	1.0395e+06	1.55298	0.0924536	0.221275	1.65643	0.728073
9476						1089.91	778.847	2.34326e+06	1.44698e+06	1.48708	0.0920775	0.221002	1.61942	0.695478
9558						1106.9	778.245	161109	117511	1.60061	0.290823	0.35334	1.37101	0.455241
9403						1079.88	778.22	314379	218917	1.45515	0.185501	0.291647	1.43606	0.522121
1612						351.203	777.948	4.12355e+07	4.23782e+07	0.144741	0.563987	0.474797	0.973035	-0.0394361
9421						1081.88	777.893	388966	234138	1.60287	0.036574	0.184451	1.66127	0.73229
8838						999.864	777.683	712443	718536	0.0806927	0.928882	0.58917	0.991519	-0.0122876
9411						1080.88	777.64	648690	428329	1.40439	0.0507531	0.192107	1.51446	0.598808
9324						1064.9	777.382	3.18392e+06	1.83971e+06	1.54233	0.054409	0.194225	1.73067	0.791329
2375						426.924	777.309	1.15824e+08	1.10642e+08	0.299468	0.666556	0.50987	1.04684	0.0660354
9246						1053.86	777.293	808213	500806	1.3877	0.0303909	0.184298	1.61382	0.690484
9257						1055.87	777.181	738469	435033	1.49566	0.00847271	0.181992	1.6975	0.763412
3026						495.914	777.042	3.92797e+06	4.33391e+06	1.07023	0.575495	0.478903	0.906334	-0.141886
1127						288.953	776.893	4.31071e+06	6.0614e+06	1.92662	0.0153726	0.18342	0.711175	-0.491723
2175						401.925	776.882	6.93031e+06	1.77004e+07	1.7146	0.113418	0.239466	0.391535	-1.35279
803						238.931	776.879	1.49756e+07	1.55938e+07	0.904191	0.824097	0.559921	0.96036	-0.0583533
1719						358.936	776.875	3.93296e+07	3.74429e+07	0.091749	0.724654	0.528033	1.05039	0.0709234
1055						280.92	776.857	4.96899e+06	9.17701e+06	1.22024	0.100185	0.227903	0.541461	-0.88507
3290						520.91	776.854	3.71461e+07	4.61684e+07	1.38154	0.403685	0.412449	0.804579	-0.313693
4141						604.888	776.85	6.88075e+06	1.05452e+07	1.52006	0.0829273	0.21429	0.652502	-0.615947
9316						1063.89	776.848	4.30661e+06	2.78707e+06	1.37745	0.120745	0.24518	1.54521	0.627805
3679						562.899	776.826	2.44734e+07	3.37482e+07	1.31368	0.18136	0.289198	0.725177	-0.463595
1675						356.94	776.813	2.69981e+06	5.01745e+06	1.48071	0.125974	0.249225	0.538083	-0.894098
1950			N-oleoyl proline	-23.6505		378.292	776.809	2.48144e+06	2.72028e+06	0.138713	0.447683	0.431875	0.912202	-0.132575
3010						494.91	776.808	4.65181e+07	5.54156e+07	1.3736	0.24668	0.329037	0.83944	-0.252501
1835						374.906	776.792	1.15238e+07	1.40313e+07	1.40499	0.380615	0.401373	0.821293	-0.28403
2646						452.923	776.792	1.18839e+08	1.08688e+08	0.855378	0.658725	0.507361	1.09339	0.12881
5170						698.876	776.779	3.33207e+06	1.34454e+07	1.74039	0.0857334	0.216294	0.247823	-2.01262
3496						537.9	776.774	2.17541e+06	6.56424e+06	1.75127	0.0753313	0.208341	0.331402	-1.59334
4429						630.886	776.767	7.7422e+06	1.86505e+07	1.63138	0.0578194	0.196032	0.41512	-1.2684
5357						714.864	776.767	3.8078e+06	5.62468e+06	1.3783	0.0551761	0.194648	0.676981	-0.562813
3965						588.898	776.761	1.33389e+07	2.57552e+07	1.6207	0.051386	0.192491	0.517912	-0.949221
657						197.963	776.756	6.70517e+06	8.44112e+06	1.51183	0.261433	0.337534	0.794346	-0.33216
2490						442.893	776.756	7.54299e+06	9.94655e+06	1.39508	0.307462	0.362145	0.758352	-0.39906
3318						521.913	776.756	2.94247e+06	4.2187e+06	1.50555	0.142481	0.262841	0.697482	-0.519772
2693						453.926	776.752	8.98595e+06	9.71508e+06	1.29188	0.627023	0.496841	0.924949	-0.112554
2028						385.939	776.748	1.54896e+07	1.42014e+07	0.693505	0.617666	0.493619	1.09071	0.125264
1920						376.904	776.739	3.18924e+06	4.75245e+06	1.72031	0.0577196	0.195981	0.671072	-0.575461
2292						416.894	776.734	7.67677e+06	9.45564e+06	1.45368	0.180732	0.288824	0.811872	-0.300676
1249						308.916	776.729	6.93773e+06	8.25117e+06	1.28623	0.320215	0.369259	0.840817	-0.250136
1488						333.938	776.729	1.29481e+07	2.00454e+07	1.68721	0.0713467	0.204915	0.645936	-0.630536
2004						384.936	776.727	2.08135e+08	2.08891e+08	0.934993	0.981736	0.602496	0.996378	-0.00523545
2923						484.882	776.727	4.02334e+06	9.37169e+06	1.51913	0.158094	0.274128	0.429308	-1.21992
1224						306.919	776.726	2.5009e+07	2.4236e+07	1.03308	0.865474	0.571955	1.03189	0.0452938
3699						563.901	776.726	1.9496e+06	2.72131e+06	1.50091	0.0866356	0.216919	0.716418	-0.481127
4887						672.876	776.726	4.32146e+06	8.82289e+06	1.63831	0.0403717	0.184522	0.489801	-1.02973
991						265.951	776.717	7.23703e+06	1.10349e+07	1.73578	0.0366522	0.184453	0.655833	-0.608599
1350						316.948	776.708	4.61314e+08	4.35985e+08	0.167792	0.408867	0.414843	1.0581	0.0814703
3468						536.899	776.708	7.5926e+06	9.46787e+06	1.55077	0.104888	0.232212	0.801932	-0.318447
2518						443.914	776.701	2.03233e+06	1.2917e+07	1.67474	0.0436875	0.187197	0.157337	-2.66807
2817						468.911	776.698	4.83313e+06	5.76936e+06	1.48208	0.0914935	0.220575	0.837724	-0.255454
2715						454.928	776.693	3.3443e+06	3.60001e+06	1.14295	0.689345	0.516978	0.928971	-0.106295
2042						386.94	776.662	4.47756e+06	5.50474e+06	1.73817	0.0328941	0.184367	0.8134	-0.297963
249						119.947	776.643	2.55296e+06	2.66387e+06	0.556182	0.809967	0.555655	0.958365	-0.0613532
585						180.973	776.638	2.14961e+08	2.08229e+08	0.149563	0.687229	0.51633	1.03233	0.0459079
293						129.976	776.633	6.42681e+07	7.0242e+07	0.530329	0.603221	0.488536	0.914952	-0.128232
1377						317.951	776.595	2.64028e+07	2.69795e+07	0.228813	0.744702	0.534828	0.978623	-0.0311754
3138						510.881	776.416	3.25123e+06	7.18184e+06	1.39658	0.096091	0.223953	0.452701	-1.14337
1567						348.908	776.364	2.01031e+06	3.90797e+06	1.75005	0.0403686	0.184522	0.514414	-0.958999
981						263.013	776.324	2.51063e+06	3.34674e+06	1.59695	0.000835644	0.165155	0.750171	-0.414708
2866						473.385	776.316	2.42859e+06	3.11812e+06	1.84067	0.00805407	0.181828	0.778863	-0.360559
1387						318.952	776.26	9.43657e+06	9.53628e+06	0.0441227	0.861291	0.570768	0.989544	-0.0151647
2834						469.912	776.24	3.75204e+06	1.06272e+07	1.68403	0.170468	0.282456	0.35306	-1.50201
4690						656.887	776.238	4.24138e+06	1.3584e+07	1.65853	0.0852685	0.215969	0.312233	-1.67931
9253						1054.87	776.232	1.08461e+06	810496	1.14343	0.0511271	0.192335	1.3382	0.420298
1066						282.916	776.177	1.36751e+06	1.76387e+06	1.54172	0.0315697	0.184332	0.77529	-0.367193
3596						552.87	775.785	2.21585e+06	7.72604e+06	1.56234	0.0776105	0.210212	0.286803	-1.80187
2162						400.924	775.769	4.45544e+06	4.32468e+06	0.167912	0.673134	0.51195	1.03024	0.0429742
2592			PA(P-20:0/0:0)	-22.3835		449.294	775.02	6.13417e+06	7.25605e+06	0.342538	0.291393	0.353651	0.845386	-0.242318
9068			TG(21:0/22:3(10Z,13Z,16Z)/22:5(7Z,10Z,13Z,16Z,19Z))[iso6]	-20.5818		1027.85	774.077	1.08618e+06	811333	1.2676	0.0541026	0.194055	1.33877	0.420904
9083						1029.85	773.49	827903	681811	1.4443	0.0822643	0.213802	1.21427	0.280091
9074						1028.85	772.948	1.34409e+06	1.09571e+06	1.26098	0.0636612	0.19908	1.22668	0.29476
9169			TG(22:3(10Z,13Z,16Z)/22:3(10Z,13Z,16Z)/22:3(10Z,13Z,16Z))	15.2834		1039.89	772.144	1.2537e+06	871641	1.45801	0.169338	0.281726	1.43832	0.524385
9159						1038.88	772.142	3.8509e+06	2.85744e+06	1.16479	0.159286	0.274963	1.34767	0.430473
918						249.964	771.964	1.78324e+07	2.01976e+07	0.369824	0.331585	0.375659	0.882896	-0.179685
9590						1114.91	771.653	349333	202086	1.5863	0.186735	0.292469	1.72863	0.789632
9150			TG(22:3(10Z,13Z,16Z)/22:3(10Z,13Z,16Z)/22:4(7Z,10Z,13Z,16Z))[iso3]	23.0444		1037.88	771.563	5.82228e+06	4.1626e+06	1.34973	0.13732	0.258786	1.39871	0.484099
8870						1004.84	771.523	220910	197570	0.929303	0.509326	0.455745	1.11813	0.161089
8862						1003.83	771.49	865511	730897	1.14296	0.115661	0.241262	1.18418	0.243884
8860						1002.84	771.053	1.32032e+06	1.14108e+06	1.52341	0.0349102	0.184415	1.15708	0.210485
9587						1113.91	771.021	544588	312803	1.62444	0.168309	0.281056	1.74099	0.799909
8852			TG(20:4(5Z,8Z,11Z,14Z)/21:0/22:3(10Z,13Z,16Z))[iso6]	-23.3697		1001.83	770.876	1.43516e+06	1.16951e+06	1.07635	0.102571	0.230117	1.22714	0.295301
8962						1014.87	770.753	429870	257975	1.68112	0.0433201	0.186906	1.66633	0.73667
8932			TG(20:3(8Z,11Z,14Z)/22:3(10Z,13Z,16Z)/22:3(10Z,13Z,16Z))[iso3]	21.6726		1011.86	770.718	8.50214e+06	6.11704e+06	1.27374	0.104817	0.232148	1.38991	0.474993
151						112.544	770.649	171286	117655	1.21019	0.201413	0.301854	1.45583	0.541845
8954			TG(20:2(11Z,14Z)/22:3(10Z,13Z,16Z)/22:3(10Z,13Z,16Z))[iso3]	16.0301		1013.87	770.477	2.09233e+06	1.42912e+06	1.37599	0.0647106	0.199817	1.46407	0.549984
149						112.432	770.308	266286	155860	1.53275	0.0532016	0.193552	1.7085	0.772728
8941			PC(36:0/16:0)	-2.37286		1012.87	769.999	5.72252e+06	4.11549e+06	1.25522	0.0858975	0.216408	1.39048	0.475587
8600						977.82	769.461	572273	499720	0.790805	0.244862	0.32795	1.14519	0.195583
8715						988.854	769.448	301295	224806	1.24342	0.194743	0.297691	1.34025	0.4225
1114						287.079	769.363	1.11721e+07	1.03321e+07	0.352956	0.328514	0.373952	1.0813	0.112762
8703			TG(20:0/20:4(5Z,8Z,11Z,14Z)/22:3(10Z,13Z,16Z))[iso6]	14.8979		987.853	769.362	1.7325e+06	1.25244e+06	1.2485	0.0754196	0.208415	1.38329	0.468104
8693						986.853	769.324	4.83427e+06	3.99526e+06	1.16506	0.181291	0.289157	1.21	0.275007
8591						976.823	769.314	906811	1.04561e+06	1.20239	0.0390165	0.184498	0.867253	-0.205475
8685			TG(20:0/20:5(5Z,8Z,11Z,14Z,17Z)/22:3(10Z,13Z,16Z))[iso6]	24.2064		985.847	769.29	7.75029e+06	5.85817e+06	1.19164	0.116361	0.241815	1.32299	0.403801
123						109.653	769.283	127776	83141.7	1.31512	0.10858	0.235436	1.53685	0.619975
174						113.989	769.275	2.29802e+07	22008565	0.439278	0.475656	0.443153	1.04415	0.0623273
121						109.542	769.263	250429	160488	1.32537	0.0556041	0.19488	1.56042	0.641934
897						248.961	769.144	4.72153e+08	4.51784e+08	0.585822	0.510334	0.456107	1.04509	0.0636223
1148						290.948	768.788	8.37438e+07	8.55089e+07	0.280606	0.798591	0.55216	0.979358	-0.0300914
8407						960.837	768.244	2.64843e+06	2.18142e+06	1.09272	0.199162	0.300467	1.21409	0.279871
8422			TG(20:2(11Z,14Z)/20:2(11Z,14Z)/20:2(11Z,14Z))	16.5077		961.839	768.243	808440	622951	1.08663	0.157893	0.273992	1.29776	0.376021
8399			TG(20:1(11Z)/20:3(8Z,11Z,14Z)/20:3(8Z,11Z,14Z))[iso3]	22.5819		959.829	768.234	4.05776e+06	2.95904e+06	1.15321	0.0736785	0.206935	1.37131	0.455554
94						106.651	768.097	95010.2	65670.3	0.963489	0.155156	0.272109	1.44678	0.532841
8096						933.817	767.849	1.51503e+06	1.13906e+06	1.1534	0.163084	0.277577	1.33007	0.411501
8288						950.804	767.849	431385	412361	0.365407	0.719887	0.526387	1.04613	0.0650673
8301						951.803	767.793	230548	188413	0.532344	0.189195	0.2941	1.22363	0.29117
8103						934.819	767.744	958589	858733	0.531979	0.507766	0.455183	1.11628	0.158703
8114			TG(18:3(9Z,12Z,15Z)/20:1(11Z)/20:1(11Z))[iso3]	15.5364		935.822	767.721	217447	197616	0.14683	0.67656	0.513025	1.10035	0.137962
9469						1088.9	767.57	1.09905e+06	806310	1.49387	0.306171	0.361481	1.36307	0.446856
9463						1087.89	767.341	1.66135e+06	1.15857e+06	1.51752	0.206519	0.304963	1.43396	0.520008
7970			TG(17:2(9Z,12Z)/20:1(11Z)/20:1(11Z))[iso3]	-24.1599		923.785	767.287	200910	169812	0.395636	0.426942	0.422982	1.18313	0.242614
7765			TG(18:2(9Z,12Z)/18:3(9Z,12Z,15Z)/20:0)[iso6]	24.0357		907.798	767.259	117793	111677	0.354748	0.88037	0.576128	1.05476	0.0769211
8277			TG(17:0/20:2(11Z,14Z)/22:3(10Z,13Z,16Z))[iso6]	-21.8697		949.802	767.166	701516	595522	0.707801	0.159468	0.275089	1.17799	0.236322
9308						1062.88	765.848	2.98791e+06	1.96114e+06	1.46409	0.122267	0.246314	1.52356	0.607448
9299						1061.88	765.572	4.11912e+06	2.68656e+06	1.43269	0.105327	0.232602	1.53324	0.616579
9402						1079.87	764.878	138225	64799.6	1.31517	0.0539123	0.19395	2.13311	1.09296
1626						352.206	764.832	8.15765e+06	8.99504e+06	0.289786	0.404902	0.413014	0.906906	-0.140975
9394						1078.86	764.821	250616	130771	1.25418	0.030789	0.18431	1.91645	0.938434
9233						1051.85	764.592	464343	268424	1.556	0.0215497	0.183929	1.72989	0.790678
9248						1053.85	764.257	365947	192517	1.52029	0.00624981	0.180875	1.90086	0.926649
9242						1052.85	764.071	623853	420789	1.42403	0.0573219	0.19578	1.48258	0.568108
8581						975.807	763.618	603805	750885	0.299206	0.41941	0.419633	0.804125	-0.314509
2177						401.925	763.576	3.46369e+06	1.05489e+07	1.55271	0.0501667	0.191743	0.328346	-1.60671
1924						376.904	763.524	1.77054e+06	3.55321e+06	1.60575	0.0463876	0.189219	0.498294	-1.00493
4430						630.886	763.475	4.79395e+06	1.85666e+07	1.46832	0.0873647	0.217446	0.258203	-1.95342
1254						308.916	763.467	4.54082e+06	7.03028e+06	1.28438	0.124127	0.247674	0.645895	-0.630629
2695						453.926	763.437	6.38123e+06	1.11044e+07	1.17723	0.0852253	0.215938	0.574655	-0.799233
1496						333.938	763.426	7.12275e+06	1.81148e+07	1.44074	0.114162	0.240067	0.393201	-1.34666
997						265.951	763.417	4.33733e+06	1.34059e+07	1.45862	0.0931427	0.221771	0.323538	-1.62799
1839						374.906	763.417	6.09169e+06	1.44638e+07	1.52089	0.044155	0.187561	0.421168	-1.24753
1132						288.953	763.392	2.75154e+06	4.90898e+06	0.598229	0.171125	0.282877	0.560511	-0.835186
2492						442.893	763.392	3.67265e+06	1.35744e+07	1.44486	0.0742841	0.207455	0.270557	-1.88599
3969						588.898	763.391	8.07073e+06	3.25529e+07	1.45617	0.0709678	0.20462	0.247927	-2.01201
659						197.963	763.371	3.94724e+06	6.59261e+06	1.58457	0.0560264	0.195105	0.598736	-0.740008
1999						384.936	763.336	1.47645e+08	2.56419e+08	1.35015	0.0897354	0.219267	0.575795	-0.796374
833						240.929	763.331	3.03582e+06	5.23565e+06	1.26557	0.130729	0.253346	0.579836	-0.786283
1227						306.919	763.33	1.36152e+07	3.48596e+07	1.41236	0.0814984	0.213231	0.390573	-1.35633
3293						520.91	763.303	2.07733e+07	4.86856e+07	1.41278	0.0495962	0.191383	0.426683	-1.22876
303						129.976	763.276	4.65185e+07	5.56337e+07	1.71643	0.0527116	0.193272	0.836156	-0.258155
4145						604.888	763.265	4.59115e+06	8.56066e+06	1.53072	0.0455949	0.188646	0.536308	-0.898866
2306						418.891	763.127	1.39054e+06	2.12546e+06	1.42903	0.0591965	0.196711	0.654229	-0.612132
1678						356.941	763.123	1.42628e+06	2.14852e+06	1.25897	0.118784	0.243694	0.663842	-0.591089
3687						562.899	763.123	1.60244e+07	3.04911e+07	1.28524	0.0494698	0.191302	0.525544	-0.928117
799						238.931	763.119	9.61376e+06	1.16964e+07	1.12429	0.200671	0.301399	0.82194	-0.282895
2291						416.894	763.032	4.82615e+06	1.10682e+07	1.27528	0.100009	0.227736	0.436036	-1.19748
2641						452.923	763.025	8.18987e+07	1.13415e+08	0.774073	0.268091	0.341193	0.722117	-0.469695
2927						484.882	763.003	1.99964e+06	5.1048e+06	1.47901	0.101934	0.229532	0.391719	-1.35211
3322						521.913	763.003	1.86037e+06	4.26038e+06	1.36768	0.0483498	0.190571	0.436668	-1.19539
2999						494.91	762.995	4.16028e+07	5.38086e+07	0.578944	0.300445	0.358498	0.773162	-0.371157
2046						386.94	762.987	3.7503e+06	5.41603e+06	1.40608	0.0597031	0.196954	0.692446	-0.530227
8054			TG(18:2(9Z,12Z)/20:3(8Z,11Z,14Z)/20:3(8Z,11Z,14Z))[iso3]	11.3533		929.771	762.987	3.18486e+06	3.60339e+06	0.719711	0.129506	0.252302	0.883849	-0.178128
3471						536.899	762.925	5.98686e+06	7.71473e+06	1.45959	0.066776	0.201216	0.77603	-0.365816
3236						519.391	762.88	4.90102e+07	5.36123e+07	0.0120822	0.556984	0.472251	0.91416	-0.129481
2669			Minabeolide-5	14.6166		453.271	762.878	8.75496e+06	8.8287e+06	0.239015	0.881156	0.576345	0.991647	-0.0121014
2020						385.939	762.743	1.08034e+07	1.42195e+07	0.737085	0.329586	0.37455	0.759762	-0.396381
244						119.947	762.734	1.30155e+06	1.74545e+06	1.58284	0.130295	0.252977	0.745685	-0.423361
9051			TG(21:0/22:3(10Z,13Z,16Z)/22:6(4Z,7Z,10Z,13Z,16Z,19Z))[iso6]	-22.7385		1025.83	762.65	742433	507159	1.42682	0.054995	0.194549	1.4639	0.549821
2251						411.169	762.461	6.40651e+06	6.72827e+06	1.11921	0.299243	0.357864	0.952178	-0.0706961
9069						1027.84	762.379	538382	345826	1.41694	0.0200173	0.183832	1.5568	0.638582
8065			TG(20:4(5Z,8Z,11Z,14Z)/18:2(9Z,12Z)/20:4(5Z,8Z,11Z,14Z)) (d5)	13.9623		930.773	762.378	1.5254e+06	1.80495e+06	0.151256	0.203127	0.302907	0.84512	-0.242771
1949			N-oleoyl proline	-23.3068		378.292	762.031	2.22323e+06	2.2936e+06	0.652626	0.744986	0.534923	0.969319	-0.0449565
9063						1026.84	762.004	900454	621009	1.20586	0.0187529	0.18374	1.44999	0.536039
9446						1085.87	761.841	902051	639154	1.51556	0.261255	0.337435	1.41132	0.497046
9454						1086.88	761.677	671350	457859	1.40409	0.255622	0.334253	1.46628	0.552162
8238			TG(17:0/20:4(5Z,8Z,11Z,14Z)/22:3(10Z,13Z,16Z))[iso6]	24.2262		945.815	761.282	196684	212199	0.245641	0.822129	0.559332	0.926887	-0.109534
9142						1036.86	761.07	3.86144e+06	3.13168e+06	1.29939	0.390738	0.40632	1.23302	0.302201
1342						316.948	760.616	5.62437e+08	4.54351e+08	0.594932	0.282051	0.348537	1.23789	0.307885
9131			TG(22:3(10Z,13Z,16Z)/22:3(10Z,13Z,16Z)/22:5(7Z,10Z,13Z,16Z,19Z))[iso3]	20.3969		1035.86	760.372	5.54237e+06	3.61381e+06	1.46589	0.0704705	0.204228	1.53367	0.616985
8834			TG(20:5(5Z,8Z,11Z,14Z,17Z)/21:0/22:3(10Z,13Z,16Z))[iso6]	-20.1556		999.818	760.279	995848	742539	1.33568	0.0180524	0.183683	1.34114	0.423459
9582						1111.89	760.263	282809	168548	1.46611	0.235743	0.322365	1.67791	0.746667
9289						1060.86	760.175	1.33332e+06	902703	1.41047	0.152872	0.270507	1.47703	0.562702
8437						962.905	759.727	219626	225995	0.0709053	0.897713	0.580884	0.971818	-0.0412421
8847						1000.82	759.623	872441	717134	0.753271	0.116131	0.241634	1.21657	0.282815
8411						960.901	758.897	1.38552e+06	1.59697e+06	0.358567	0.277451	0.346164	0.867592	-0.204911
8428						961.904	758.712	910625	1.07764e+06	0.608437	0.21184	0.308108	0.845017	-0.242948
8568			TG(17:1(9Z)/22:3(10Z,13Z,16Z)/22:3(10Z,13Z,16Z))[iso3]	-20.1366		973.803	758.619	897984	780532	0.814816	0.189659	0.294405	1.15048	0.202231
145						112.208	758.567	198113	145203	1.55618	0.256015	0.334477	1.36438	0.448247
8924						1010.85	758.315	5.01498e+06	3.54889e+06	1.34232	0.0667426	0.201194	1.41311	0.498875
8933			TG(20:3(8Z,11Z,14Z)/22:3(10Z,13Z,16Z)/22:3(10Z,13Z,16Z))[iso3]	13.9885		1011.85	758.258	1.78926e+06	1.22921e+06	1.42093	0.0599273	0.19706	1.45562	0.541635
8915			TG(20:4(5Z,8Z,11Z,14Z)/22:3(10Z,13Z,16Z)/22:3(10Z,13Z,16Z))[iso3]	24.8539		1009.85	757.7	7.27684e+06	5.21072e+06	1.31279	0.073903	0.207128	1.39651	0.481827
8577						974.806	757.514	702953	610677	0.241595	0.215184	0.310036	1.1511	0.203018
8258			TG(17:0/20:3(8Z,11Z,14Z)/22:3(10Z,13Z,16Z))[iso6]	-21.159		947.787	756.976	834546	782537	0.23073	0.51689	0.458438	1.06646	0.0928338
8269						948.791	756.678	589976	628631	0.857321	0.522796	0.460507	0.93851	-0.0915566
8686			TG(20:0/20:5(5Z,8Z,11Z,14Z,17Z)/22:3(10Z,13Z,16Z))[iso6]	16.4077		985.839	756.644	2.06329e+06	1.62109e+06	1.38753	0.0977374	0.225564	1.27278	0.347984
8694						986.838	756.626	313472	367792	0.624431	0.477935	0.444038	0.852308	-0.230553
8679			PC(34:0/16:0)	-2.11293		984.835	756.005	6.22202e+06	4.76415e+06	1.41432	0.0556522	0.194905	1.30601	0.385166
8668			TG(20:1(11Z)/20:5(5Z,8Z,11Z,14Z,17Z)/22:3(10Z,13Z,16Z))[iso6]	23.7898		983.831	755.654	1.12863e+07	8.44538e+06	1.37121	0.0558086	0.194989	1.33639	0.418343
581						180.973	755.44	2.2301e+08	2.25537e+08	0.424686	0.842923	0.565479	0.988795	-0.0162569
599						181.976	755.359	7.96429e+06	7.61041e+06	0.671216	0.572411	0.477812	1.0465	0.0655714
1368						317.951	755.309	2.90448e+07	2.92521e+07	0.627951	0.959337	0.596956	0.992913	-0.0102614
8398			TG(20:1(11Z)/20:3(8Z,11Z,14Z)/20:3(8Z,11Z,14Z))[iso3]	14.6658		959.821	755.3	2.48369e+06	1.89818e+06	1.0762	0.0392034	0.184502	1.30846	0.387873
8391						958.821	755.087	7.13718e+06	5.73085e+06	1.2257	0.0696242	0.203553	1.2454	0.316605
1384						318.952	755.083	1.26272e+07	1.13137e+07	0.905398	0.460127	0.436989	1.1161	0.158466
8378			TG(20:2(11Z,14Z)/20:3(8Z,11Z,14Z)/20:3(8Z,11Z,14Z))[iso3]	24.6851		957.815	755.034	1.16016e+07	9.65568e+06	1.14503	0.151915	0.269827	1.20153	0.264878
942						250.965	754.543	1.07616e+07	9.35822e+06	0.782545	0.393466	0.40763	1.14996	0.201587
891						248.961	754.324	6.64104e+08	5.94157e+08	1.39777	0.106617	0.233738	1.11773	0.160566
191						114.99	754.291	1.09303e+07	1.09845e+07	0.110643	0.961987	0.597619	0.995067	-0.0071349
911						249.964	754.285	2.84213e+07	2.64485e+07	1.4064	0.287054	0.351271	1.07459	0.103785
158						112.986	754.091	1410245782	1.265e+09	0.964705	0.205085	0.304099	1.11482	0.156806
288			(2Z,4Z)-2-hydroxyhexa-2,4-dienoic acid	-18.111		127.038	754.048	1.09159e+07	9.63696e+06	1.50784	0.100008	0.227735	1.13271	0.179778
425						154.974	754.048	3.9727e+06	3.72154e+06	0.831194	0.663304	0.508832	1.06749	0.0942202
171						113.989	754.03	3.03017e+07	2.86432e+07	1.26465	0.286001	0.350687	1.0579	0.0812069
8077			TG(18:3(9Z,12Z,15Z)/20:2(11Z,14Z)/20:2(11Z,14Z))[iso3]	23.1405		931.798	754.021	1.61522e+07	1.36582e+07	1.20184	0.237633	0.323542	1.1826	0.241957
60						103.536	754.019	601592	496781	1.03793	0.145562	0.265181	1.21098	0.276175
736						222.961	753.997	2.25865e+07	1.87143e+07	1.4432	0.250638	0.331371	1.20691	0.271324
9279						1059.86	753.97	1.91464e+06	1.09434e+06	1.20538	0.0572044	0.195719	1.74958	0.807008
63						103.648	753.93	276178	244416	1.07018	0.426681	0.422867	1.12995	0.17626
7958						922.773	753.871	660142	674003	1.11784	0.846412	0.566494	0.979435	-0.0299784
8107						934.81	753.843	564604	1.66221e+06	0.0809007	0.338819	0.379615	0.339671	-1.55779
987						264.949	753.578	602873	479406	1.61492	0.0420795	0.185893	1.25754	0.330605
7947			TG(17:1(9Z)/20:2(11Z,14Z)/20:2(11Z,14Z))[iso3]	-24.2293		921.769	753.356	1.11046e+06	1.14712e+06	0.817145	0.746973	0.535585	0.968044	-0.0468548
1054						280.92	753.059	3.62891e+06	3.67886e+06	0.0994806	0.904201	0.582637	0.986422	-0.0197237
7767			TG(18:2(9Z,12Z)/18:3(9Z,12Z,15Z)/20:0)[iso6]	17.2095		907.792	752.957	1.75617e+06	1.52001e+06	0.869188	0.289186	0.352445	1.15537	0.208351
7756						906.788	752.917	5.66305e+06	4.8654e+06	0.992966	0.25324	0.332884	1.16394	0.219022
15						100.757	752.881	127448	114377	0.977652	0.539962	0.466366	1.11429	0.156119
7747						905.785	752.881	1.02579e+07	8.33314e+06	1.04551	0.208292	0.306022	1.23098	0.299802
14						100.646	752.788	326053	278860	0.985255	0.330469	0.375041	1.16923	0.225563
7778						908.792	752.756	241280	258756	0.600314	0.765707	0.541741	0.932459	-0.100889
8095			TG(18:2(9Z,12Z)/20:2(11Z,14Z)/20:2(11Z,14Z))[iso3]	14.7708		933.805	752.756	2.99168e+06	2.648e+06	1.12177	0.239953	0.324972	1.12979	0.176049
7622			22:0-Glc-Stigmasterol	15.8031		895.754	752.332	603818	561805	0.473877	0.525855	0.461568	1.07478	0.104044
7407						879.768	751.729	255297	236326	0.844027	0.724705	0.52805	1.08027	0.111396
9122						1034.85	750.206	2.60524e+06	1.69187e+06	1.37832	0.0485971	0.190735	1.53986	0.622799
9111			TG(22:3(10Z,13Z,16Z)/22:3(10Z,13Z,16Z)/22:6(4Z,7Z,10Z,13Z,16Z,19Z))[iso3]	23.2747		1033.85	750.015	4.13208e+06	2.51561e+06	1.4056	0.0197851	0.183816	1.64257	0.715959
1109						287.079	749.154	1.09032e+07	1.38551e+07	0.85675	0.183087	0.290221	0.786949	-0.345658
1082			Gummiferol	21.4276		285.083	748.952	2.4724e+07	2.52898e+07	0.205449	0.706112	0.522032	0.977628	-0.0326424
9039						1024.82	748.906	369661	212826	1.32126	0.00663253	0.18112	1.73692	0.796529
9053						1025.82	748.649	208899	114561	1.26389	0.0172938	0.183617	1.82348	0.866695
8833						999.804	748.133	529820	367405	1.16879	0.0119488	0.182915	1.44206	0.52813
8826						998.806	748.089	857565	577979	1.19038	0.00347003	0.17755	1.48373	0.569229
1845						374.906	748.071	3.42741e+06	7.16008e+06	1.47122	0.0396871	0.18451	0.478684	-1.06286
2660			Minabeolide-5	14.5033		453.271	748.07	7.80704e+06	1.00898e+07	0.909861	0.219365	0.312397	0.773759	-0.370044
4530						640.525	748.07	616827	522365	1.18741	0.325214	0.372101	1.18083	0.239807
1771						365.164	748.067	3.6438e+06	4.10145e+06	1.62399	0.00114745	0.166491	0.888418	-0.17069
1502						333.938	748.065	3.92225e+06	8.54254e+06	1.3906	0.0472745	0.189841	0.459143	-1.12298
4436						630.886	748.059	2.68329e+06	7.60485e+06	1.45265	0.0585996	0.19642	0.35284	-1.50292
1905						376.297	748.047	1.64971e+07	1.74015e+07	1.31523	0.44051	0.428853	0.948026	-0.0770017
1006						265.951	748.024	2.24298e+06	4.46731e+06	1.40936	0.0504556	0.191923	0.502088	-0.993989
1100			Carajuron	-5.07824		286.083	748.024	1.91231e+06	2.12029e+06	0.396364	0.584861	0.482176	0.90191	-0.148945
2722						455.265	748.024	5.05814e+06	5.3616e+06	1.16452	0.336519	0.378367	0.943402	-0.0840558
1445						327.13	748.023	3.79068e+06	3.97171e+06	0.429354	0.664467	0.509204	0.954421	-0.0673029
1936						377.289	748.023	7.42818e+06	8.31508e+06	1.42074	0.0914885	0.220572	0.893339	-0.16272
2238						411.169	748.014	5.43788e+06	5.82733e+06	1.26637	0.237365	0.323375	0.933168	-0.0997909
1863						375.294	748.006	7.55719e+07	8.13047e+07	0.949024	0.415018	0.417649	0.92949	-0.105488
8814			TG(19:0/22:3(10Z,13Z,16Z)/22:6(4Z,7Z,10Z,13Z,16Z,19Z))[iso6]	-23.5131		997.799	748.005	691668	500979	1.21755	0.0402954	0.184521	1.38063	0.46533
299						129.976	747.988	3.52378e+07	4.22303e+07	1.03861	0.147212	0.266411	0.834421	-0.261153
662						197.963	747.988	2.0934e+06	3.94605e+06	1.47729	0.0454389	0.188531	0.530505	-0.914563
1597						351.203	747.988	4.12345e+07	4.4182e+07	1.39372	0.130025	0.252746	0.933287	-0.0996077
2593			PA(P-20:0/0:0)	-22.566		449.294	747.978	5.37917e+06	5.82891e+06	1.30902	0.193858	0.297127	0.922844	-0.115842
4151						604.888	747.951	2.82133e+06	5.37701e+06	1.37273	0.0534132	0.193671	0.524702	-0.930431
3970						588.898	747.937	5.09449e+06	1.37119e+07	1.33775	0.0580429	0.196144	0.371539	-1.42841
1692						357.122	747.893	5.26473e+06	5.0734e+06	0.370591	0.427932	0.423418	1.03771	0.0534049
3232						519.391	747.887	3.54321e+07	4.34831e+07	1.4995	0.0980519	0.225869	0.814847	-0.295399
8559						972.79	747.887	1.07851e+06	803120	1.24981	0.00614664	0.180805	1.3429	0.425352
8549			TG(17:2(9Z,12Z)/22:3(10Z,13Z,16Z)/22:3(10Z,13Z,16Z))[iso3]	-23.7322		971.784	747.886	1.34542e+06	972989	1.2204	0.0032124	0.176963	1.38277	0.467563
795						238.931	747.837	1.118e+07	1.43033e+07	0.945456	0.0127174	0.183052	0.781642	-0.35542
1216						305.197	747.737	2.96075e+06	3.3077e+06	1.62549	0.0622415	0.19812	0.895109	-0.159865
8569						973.789	747.678	683293	459303	1.38786	0.00138124	0.167104	1.48767	0.573058
8891			TG(20:5(5Z,8Z,11Z,14Z,17Z)/22:3(10Z,13Z,16Z)/22:3(10Z,13Z,16Z))[iso3]	20.722		1007.83	747.666	7.60094e+06	5.01334e+06	1.33931	0.0269449	0.184183	1.51614	0.600407
1620						352.206	747.648	6.97877e+06	7.14642e+06	0.887574	0.575734	0.478987	0.97654	-0.0342492
1232						306.919	747.544	8.9669e+06	1.38632e+07	1.54504	0.0365138	0.18445	0.646815	-0.628576
3689						562.899	747.457	1.23497e+07	2.34501e+07	1.48528	0.0231375	0.184016	0.526635	-0.925124
8219						944.804	747.452	322613	508197	0.0994588	0.180319	0.288576	0.634819	-0.655583
8206						943.801	747.365	669966	456876	1.49926	0.103701	0.231146	1.46641	0.552284
9272						1058.85	747.25	810028	504165	1.45832	0.0951443	0.223183	1.60667	0.684075
8904						1008.83	747.159	5.23626e+06	3.38354e+06	1.34379	0.0207886	0.183882	1.54757	0.630002
9266						1057.85	747.074	1.00945e+06	791707	1.28462	0.363162	0.39251	1.27502	0.350525
116						109.094	746.872	410822	242275	1.59937	0.0432741	0.186869	1.69569	0.76187
8657						982.817	746.603	8.52133e+06	6.26904e+06	1.29669	0.0710082	0.204651	1.35927	0.442834
2389						427.927	746.505	7.98021e+06	8.16779e+06	0.245346	0.852419	0.56823	0.977034	-0.0335189
8647			TG(20:2(11Z,14Z)/20:5(5Z,8Z,11Z,14Z,17Z)/22:3(10Z,13Z,16Z))[iso6]	24.2258		981.815	746.346	1.45802e+07	9.62112e+06	1.49927	0.00936854	0.182294	1.51544	0.599733
3295						520.91	746.315	1.398e+07	2.87556e+07	1.33361	0.05019	0.191758	0.486166	-1.04048
8252			Plakoside A	3.83049		946.775	746.268	573022	621056	0.933699	0.4813	0.445336	0.922658	-0.116132
7906						918.785	745.943	599054	777899	0.00767468	0.251699	0.33199	0.770093	-0.376896
7894			TG(17:1(9Z)/20:3(8Z,11Z,14Z)/20:3(8Z,11Z,14Z))[iso3]	23.402		917.782	745.913	1.06081e+06	830801	1.29128	0.234589	0.321641	1.27686	0.352595
8412						960.891	745.823	582130	716735	0.461429	0.2118	0.308084	0.812198	-0.300097
7586						892.772	745.611	95052.7	238781	0.051072	0.172921	0.28402	0.398075	-1.32889
8395						958.884	745.47	2.60651e+06	3.29645e+06	0.920767	0.097967	0.225787	0.790702	-0.338794
8401			TG(19:0/20:0/20:0)[iso3]	-16.8914		959.885	745.446	1.75687e+06	2.10551e+06	0.769225	0.180449	0.288654	0.834416	-0.261162
3007						494.91	745.409	3.08498e+07	4.07338e+07	1.34478	0.062598	0.198313	0.757352	-0.400965
2692						453.926	745.335	5.8153e+06	7.57671e+06	1.23441	0.10417	0.231568	0.767523	-0.381718
1992						384.936	745.247	1.60663e+08	1.68282e+08	0.40685	0.807084	0.554775	0.954719	-0.0668514
7570						891.768	745.231	462034	597950	0.000134807	0.449775	0.432746	0.772696	-0.372028
8261						947.773	745.072	280100	275871	0.528905	0.898942	0.581217	1.01533	0.0219444
8089						932.803	745.071	673157	854261	0.167243	0.283172	0.349108	0.787998	-0.343735
8236			TG(17:0/20:4(5Z,8Z,11Z,14Z)/22:3(10Z,13Z,16Z))[iso6]	-22.4581		945.77	745.071	820109	738621	0.0649292	0.255029	0.333914	1.11032	0.150981
9105						1032.83	745.003	1.01198e+06	580567	1.42523	0.0267049	0.184174	1.74308	0.801639
2636						452.923	744.718	6.75391e+07	9.07764e+07	1.42426	0.0770397	0.209751	0.744016	-0.426595
2049						386.94	743.669	3.38539e+06	4.30847e+06	1.266	0.0659055	0.200635	0.785753	-0.347852
7932						920.757	743.587	669138	853432	1.5998	0.0937395	0.222197	0.784056	-0.350972
7919			TG(17:2(9Z,12Z)/20:2(11Z,14Z)/20:2(11Z,14Z))[iso3]	-22.204		919.756	743.583	1.06291e+06	1.34555e+06	1.93677	0.0395253	0.184507	0.789945	-0.340176
2023						385.939	743.186	9.50907e+06	1.25169e+07	1.01525	0.117538	0.242734	0.759701	-0.396496
8355						955.801	742.753	1.46845e+07	1.24266e+07	1.11749	0.154871	0.271911	1.1817	0.240866
9099			TG(22:3(10Z,13Z,16Z)/22:5(7Z,10Z,13Z,16Z,19Z)/22:5(7Z,10Z,13Z,16Z,19Z))[iso3]	22.9847		1031.83	742.717	1.51676e+06	979683	1.27693	0.0279693	0.18422	1.54821	0.630602
8380			TG(20:2(11Z,14Z)/20:3(8Z,11Z,14Z)/20:3(8Z,11Z,14Z))[iso3]	16.9528		957.808	742.395	3.00554e+06	2.24873e+06	1.4944	0.00606375	0.180746	1.33655	0.418512
59						103.424	741.147	566856	473059	0.395111	0.264477	0.33922	1.19828	0.260962
56						103.312	741.044	1.32611e+06	1.16191e+06	0.996589	0.0661145	0.200776	1.14132	0.190702
1382						318.952	740.966	1.14615e+07	1.19974e+07	0.780579	0.702691	0.521013	0.955334	-0.0659235
8052						929.784	740.923	3.20966e+07	2.94346e+07	0.961587	0.298547	0.357495	1.09044	0.124911
1364						317.951	740.661	3.19511e+07	3.88872e+07	0.853923	0.240528	0.325325	0.821636	-0.283429
1339						316.948	740.437	5.29232e+08	6.61926e+08	0.247512	0.246319	0.328822	0.799532	-0.322772
1573			9-deoxy-9-methylene-PGE2	-8.33977		349.236	740.001	4.77779e+06	4.60851e+06	0.744674	0.840489	0.564769	1.03673	0.052041
552						174.956	739.707	1.45673e+07	1.20923e+07	1.04085	0.0687401	0.202835	1.20468	0.268648
596						181.976	739.455	1.05837e+07	1.05801e+07	0.0403928	0.998068	0.606441	1.00034	0.000496345
704						211.059	739.253	1.6885e+06	1.62607e+06	0.435416	0.713389	0.524182	1.03839	0.0543483
1413						323.22	739.098	6.28732e+06	7.51025e+06	0.197439	0.159329	0.274993	0.837166	-0.256415
580						180.973	738.962	2.96432e+08	2.78264e+08	0.157562	0.514771	0.457688	1.06529	0.091247
188						114.99	738.943	2.32939e+07	2.40837e+07	0.50955	0.876887	0.575159	0.967208	-0.0481017
172						113.989	738.922	5.45551e+07	4.93105e+07	1.05401	0.537362	0.465494	1.10636	0.145819
855						242.943	738.919	4.58927e+06	3.93803e+06	1.28136	0.0581666	0.196205	1.16537	0.220791
286			(2Z,4Z)-2-hydroxyhexa-2,4-dienoic acid	-18.426		127.038	738.895	2.10223e+07	2.20481e+07	1.11432	0.828913	0.561357	0.953475	-0.0687333
9						100.422	737.869	1.29405e+06	1.23652e+06	0.32369	0.576476	0.479248	1.04653	0.0656102
7757						906.778	737.864	1.14343e+06	1.13697e+06	0.106175	0.941397	0.592406	1.00568	0.00816951
7738						904.771	737.856	1.8344e+07	1.7463e+07	0.551197	0.478582	0.444288	1.05045	0.071007
12						100.533	737.837	606367	509964	0.868437	0.176135	0.286029	1.18904	0.249795
7727			TG(18:3(9Z,12Z,15Z)/18:3(9Z,12Z,15Z)/20:1(11Z))[iso3]	24.3721		903.767	737.825	2.9166e+07	2.78639e+07	0.458369	0.571946	0.477647	1.04673	0.0658887
7748			TG(18:3(9Z,12Z,15Z)/18:3(9Z,12Z,15Z)/20:0)[iso3]	14.5776		905.774	737.391	5.71398e+06	5.43984e+06	0.546393	0.48047	0.445017	1.05039	0.070931
7593			22:2-Glc-Sitosterol	17.8699		893.74	736.744	575200	843882	1.70796	0.0950058	0.223087	0.681612	-0.552978
7605						894.743	736.287	250357	469658	1.83365	0.0360382	0.18444	0.533063	-0.907623
7375						877.755	736.204	4.19742e+06	3.8293e+06	0.770101	0.364024	0.392958	1.09613	0.132424
7390						878.755	736.184	2.54999e+06	2.25565e+06	0.835218	0.262579	0.338172	1.13049	0.17695
7405			TG(17:2(9Z,12Z)/17:2(9Z,12Z)/20:1(11Z))[iso3]	15.0508		879.758	736.1	690408	616600	0.721131	0.363545	0.392709	1.1197	0.163114
7023						851.737	734.723	68328.3	81592.4	0.493788	0.595618	0.48586	0.837434	-0.255953
8875			TG(20:5(5Z,8Z,11Z,14Z,17Z)/22:3(10Z,13Z,16Z)/22:4(7Z,10Z,13Z,16Z))[iso6]	21.3679		1005.81	734.182	6.54619e+06	4.55909e+06	1.54939	0.0317241	0.184336	1.43586	0.52191
8885						1006.82	734.176	4.31318e+06	2.88858e+06	1.66185	0.0184425	0.183715	1.49318	0.578393
8892			TG(20:5(5Z,8Z,11Z,14Z,17Z)/22:3(10Z,13Z,16Z)/22:3(10Z,13Z,16Z))[iso3]	12.7679		1007.82	734.107	1.37375e+06	897277	1.53559	0.0264537	0.184164	1.53102	0.614497
8633						980.802	733.677	1.44361e+07	1.04792e+07	1.57531	0.0267812	0.184177	1.3776	0.462154
8623			TG(20:3(8Z,11Z,14Z)/20:5(5Z,8Z,11Z,14Z,17Z)/22:3(10Z,13Z,16Z))[iso6]	22.415		979.798	733.654	2.29509e+07	1.70263e+07	1.5393	0.0514617	0.192537	1.34797	0.430791
8191						942.786	733.617	326129	282338	1.26609	0.517784	0.458753	1.1551	0.208016
8181			TG(17:1(9Z)/20:5(5Z,8Z,11Z,14Z,17Z)/22:3(10Z,13Z,16Z))[iso6]	24.6054		941.784	733.547	624795	544580	1.18209	0.46864	0.440397	1.1473	0.198239
8659						982.808	733.132	1.01302e+06	746965	1.66946	0.0782866	0.210752	1.35618	0.439546
8648			TG(20:2(11Z,14Z)/20:5(5Z,8Z,11Z,14Z,17Z)/22:3(10Z,13Z,16Z))[iso6]	16.414		981.808	733.131	4.95887e+06	3.49985e+06	1.53622	0.0220651	0.183958	1.41688	0.502718
112						108.87	732.958	804293	534142	1.42861	0.0269043	0.184181	1.50577	0.590497
8799						996.79	732.926	700063	477697	1.24689	0.00131002	0.16694	1.4655	0.55139
8788			TG(19:0/22:5(7Z,10Z,13Z,16Z,19Z)/22:5(7Z,10Z,13Z,16Z,19Z))[iso3]	-23.5187		995.784	732.859	400070	287049	1.0995	0.0211043	0.183902	1.39373	0.478956
8815						997.791	732.792	367940	244222	1.28683	0.0090688	0.1822	1.50658	0.591279
8560						972.774	732.605	302375	207208	0.952954	0.00984222	0.182432	1.45928	0.545261
8513			TG(17:2(9Z,12Z)/22:3(10Z,13Z,16Z)/22:4(7Z,10Z,13Z,16Z))[iso6]	-23.3522		969.769	732.593	1.60664e+06	1.27846e+06	1.18522	0.00810263	0.181848	1.2567	0.329642
8547						971.773	732.567	871768	642324	1.29205	0.00323315	0.177014	1.35721	0.440644
8530						970.773	732.544	1.28957e+06	1.03125e+06	1.15691	0.00684833	0.181246	1.25049	0.322495
949						253.07	732.081	521476	331677	1.00531	0.315831	0.36673	1.57224	0.652822
6781						832.679	731.923	1.67116e+06	2.32168e+06	1.24075	0.197638	0.299518	0.719805	-0.474321
646			Isobutyl 2-furanpropionate	-0.190452		195.103	731.733	602831	641239	0.788455	0.452804	0.433999	0.940103	-0.0891091
6768			2-decaprenyl-6-methoxy-3-methyl-1,4-benzoquinone	13.7673		831.677	731.733	2.42779e+06	3.69871e+06	1.3297	0.0738648	0.207095	0.656386	-0.607383
1901						376.297	731.729	1.40895e+07	1.53151e+07	1.17509	0.387435	0.404721	0.919977	-0.120331
6234			TG(14:1(9Z)/14:1(9Z)/19:1(9Z))[iso3]	6.82579		785.672	731.724	3.37528e+06	5.06444e+06	1.23614	0.127608	0.250661	0.666467	-0.585394
7864						915.768	731.638	1.42884e+06	1.34657e+06	1.13246	0.757741	0.539144	1.06109	0.0855479
1866						375.294	731.548	6.41904e+07	6.83946e+07	0.945337	0.512576	0.456908	0.938531	-0.0915242
3233						519.391	731.548	3.15846e+07	3.86574e+07	1.31677	0.135274	0.25713	0.81704	-0.291522
304						129.976	731.54	2.94131e+07	3.5019e+07	1.23261	0.114003	0.239939	0.839919	-0.251678
1600						351.203	731.54	3.69909e+07	3.91175e+07	1.24335	0.313253	0.365226	0.945637	-0.0806413
1444						327.13	731.535	3.5545e+06	3.58358e+06	0.763095	0.861269	0.570762	0.991884	-0.0117572
7880						916.772	731.534	809029	751621	1.15635	0.714662	0.524571	1.07638	0.106185
1618						352.206	731.526	6.491e+06	7.00113e+06	1.31072	0.165159	0.278974	0.927135	-0.109148
6794			TG(15:1(9Z)/18:3(6Z,9Z,12Z)/18:3(6Z,9Z,12Z))[iso3]	16.3396		833.68	731.513	503959	820977	1.321	0.113643	0.239648	0.613852	-0.704036
2664			Minabeolide-5	14.4345		453.271	731.501	7.45971e+06	7.99945e+06	1.07324	0.36745	0.394728	0.932527	-0.100782
4054			Kurilensoside G	5.6643		597.368	731.501	710785	810097	1.23279	0.378145	0.400146	0.877407	-0.188681
2236						411.169	731.499	4.93666e+06	5.45088e+06	1.32823	0.215967	0.310482	0.905663	-0.142954
1108						287.079	731.496	1.08567e+07	1.10049e+07	0.475038	0.746872	0.535552	0.986535	-0.0195578
1935						377.289	731.496	5.82955e+06	6.45809e+06	1.36264	0.153064	0.270643	0.902674	-0.147724
6248						786.675	731.495	2.02061e+06	3.45185e+06	1.29228	0.091975	0.220928	0.585369	-0.772581
836						241.073	731.476	1.36657e+07	1.43274e+07	0.805132	0.845864	0.566335	0.953816	-0.0682178
1083			Gummiferol	20.9722		285.083	731.474	2.68389e+07	2.66968e+07	0.281249	0.952544	0.595245	1.00532	0.00765819
2405						429.18	731.46	2.54526e+06	2.71198e+06	1.44712	0.256061	0.334504	0.938525	-0.0915333
2588			PA(P-20:0/0:0)	-22.8826		449.293	731.46	4.92139e+06	5.46731e+06	1.28916	0.181022	0.288996	0.900148	-0.151766
2724						455.265	731.455	4.07265e+06	4.34302e+06	0.995876	0.393074	0.407442	0.937747	-0.0927289
1098			Carajuron	-3.93896		286.083	731.448	1.75424e+06	1.94422e+06	1.29606	0.0675213	0.201823	0.902285	-0.148345
2737			N-docosahexaenoyl glutamic acid	-13.5043		456.269	731.434	841655	923297	1.04306	0.46338	0.4383	0.911575	-0.133567
6259			SM(d18:0/22:0)	6.64916		787.675	731.407	648574	1.15043e+06	1.36594	0.138629	0.259831	0.563769	-0.826825
796						239.078	731.402	1.32721e+07	1.48792e+07	1.14929	0.139805	0.26076	0.891992	-0.164898
1684						357.122	731.402	5.02926e+06	5.45148e+06	1.2663	0.143258	0.263436	0.922549	-0.116303
1215						305.197	731.391	2.63533e+06	2.80419e+06	1.09377	0.370194	0.396134	0.939783	-0.0895999
8392						958.876	731.382	537247	683066	0.421388	0.248913	0.330359	0.786523	-0.346439
4500						637.505	731.265	855365	832062	0.990032	0.892978	0.579596	1.02801	0.0398481
3971						588.898	731.168	4.43238e+06	8.40905e+06	1.14892	0.0870758	0.21722	0.527096	-0.923862
1765						365.164	731.001	3.9002e+06	3.86773e+06	0.384767	0.868846	0.572907	1.00839	0.0120607
8204			TG(17:0/20:5(5Z,8Z,11Z,14Z,17Z)/22:3(10Z,13Z,16Z))[iso6]	-23.5107		943.754	730.971	1.52464e+06	1.27037e+06	0.562052	0.010353	0.182567	1.20015	0.263214
8235						945.757	730.93	733429	584597	0.694837	0.00558212	0.180371	1.25459	0.327214
3690						562.899	730.911	1.03881e+07	1.41553e+07	1.15413	0.107143	0.234197	0.733868	-0.446407
8217						944.758	730.711	1.262e+06	1.02935e+06	0.194479	0.0197673	0.183814	1.22602	0.293986
8381			TG(19:0/20:0/20:1(11Z))[iso6]	-14.9988		957.871	730.603	1.65261e+06	2.01071e+06	0.479582	0.209046	0.306469	0.821906	-0.282955
3001						494.91	730.434	2.64657e+07	3.1306e+07	0.308675	0.229342	0.318301	0.845386	-0.242318
8076			TG(17:0/20:0/20:0)[iso3]	-18.0693		931.853	729.935	595899	737262	0.0948244	0.353029	0.387158	0.80826	-0.307109
7556						890.755	729.816	187742	190465	0.978409	0.955793	0.596065	0.985705	-0.0207727
7537						889.751	729.793	454722	443906	0.72331	0.912574	0.584876	1.02437	0.0347309
9081			TG(22:3(10Z,13Z,16Z)/22:5(7Z,10Z,13Z,16Z,19Z)/22:6(4Z,7Z,10Z,13Z,16Z,19Z))[iso6]	22.8914		1029.82	729.636	2.59101e+06	1.38174e+06	1.52093	0.0098421	0.182432	1.87518	0.907032
1235						306.919	729.582	7.28802e+06	9.89343e+06	1.05948	0.112021	0.238324	0.736652	-0.440944
9092						1030.82	729.346	1.63294e+06	881873	1.47749	0.0145187	0.183317	1.85167	0.888827
9258						1055.83	729.202	814881	443958	1.30186	0.0480288	0.190356	1.83549	0.876164
2054						386.94	728.667	3.16169e+06	3.84816e+06	1.15257	0.0701108	0.203943	0.821609	-0.283476
7921						919.74	728.521	513713	701261	1.63226	0.069795	0.20369	0.732556	-0.448989
8357			TG(20:3(8Z,11Z,14Z)/20:3(8Z,11Z,14Z)/20:3(8Z,11Z,14Z))	16.5557		955.792	728.338	5.25023e+06	3.99787e+06	1.53495	0.021152	0.183905	1.31326	0.393149
7901						918.744	728.237	1.0666e+06	1.22091e+06	1.54782	0.255438	0.334148	0.87361	-0.194938
7889			TG(17:1(9Z)/20:3(8Z,11Z,14Z)/20:3(8Z,11Z,14Z))[iso3]	-22.7349		917.739	727.982	1.61652e+06	1.94404e+06	1.73495	0.0928296	0.221546	0.831529	-0.266162
44						103.088	726.087	2.07995e+06	1.85964e+06	1.08726	0.118307	0.243328	1.11847	0.161523
8029			PC(20:0/26:0)	-4.11591		928.77	725.928	2.97161e+07	2.72789e+07	1.02786	0.235357	0.322123	1.08934	0.123459
8053			TG(18:2(9Z,12Z)/20:3(8Z,11Z,14Z)/20:3(8Z,11Z,14Z))[iso3]	17.5475		929.777	725.566	1.0137e+07	9.33594e+06	1.1179	0.164784	0.278724	1.0858	0.118761
1575			9-deoxy-9-methylene-PGE2	-8.39016		349.235	723.96	4.17678e+06	4.97355e+06	0.412428	0.250819	0.331477	0.839799	-0.251884
287			(2Z,4Z)-2-hydroxyhexa-2,4-dienoic acid	-18.6037		127.038	723.527	2.32682e+07	2.12293e+07	1.17835	0.396976	0.4093	1.09604	0.132299
189						114.99	723.513	2.32676e+07	2.04224e+07	1.26934	0.215163	0.310024	1.13932	0.188174
170						113.989	723.435	5.48301e+07	5.12447e+07	1.1997	0.302632	0.359645	1.06997	0.0975658
1414						323.22	723.435	5.70595e+06	5.76785e+06	0.167103	0.872559	0.57395	0.989268	-0.0155664
7737						904.764	722.947	1.57128e+06	1.52339e+06	0.547132	0.656219	0.506551	1.03144	0.0446533
631						189.008	722.499	719571	715536	0.567281	0.960591	0.59727	1.00564	0.00811263
4						100.198	722.469	1.74046e+06	1.62897e+06	0.927056	0.327591	0.373436	1.06844	0.095509
7708						902.755	722.466	2.34805e+07	2.26935e+07	0.69762	0.590619	0.484157	1.03468	0.0491809
7729			TG(18:3(9Z,12Z,15Z)/18:3(9Z,12Z,15Z)/20:1(11Z))[iso3]	15.6875		903.759	722.378	7.81534e+06	7.47717e+06	0.795317	0.478216	0.444147	1.04523	0.0638172
7562			22:3-Glc-Sitosterol	17.5267		891.724	721.999	762634	1.07176e+06	1.4635	0.0922149	0.221102	0.711569	-0.490924
1362						317.951	721.851	3.22895e+07	3.53702e+07	0.407429	0.591941	0.484609	0.912902	-0.131468
7579						892.727	721.847	384018	564548	1.2681	0.129159	0.252003	0.680221	-0.555924
8867			PC(20:4(5Z,8Z,11Z,14Z)/32:0)	-4.79013		1004.8	720.512	3.22111e+06	2.06412e+06	1.58203	0.0296603	0.184276	1.56052	0.642028
8861			TG(20:5(5Z,8Z,11Z,14Z,17Z)/22:3(10Z,13Z,16Z)/22:5(7Z,10Z,13Z,16Z,19Z))[iso6]	20.936		1003.8	720.317	4.93495e+06	3.95578e+06	1.32107	0.191385	0.295532	1.24753	0.319076
7336						875.736	720.022	9.41487e+06	9.33567e+06	0.498106	0.93956	0.591934	1.00848	0.0121877
7353						876.739	720.001	5.46536e+06	5.42409e+06	0.479228	0.946894	0.593811	1.00761	0.0109365
7373			TG(17:2(9Z,12Z)/17:2(9Z,12Z)/20:2(11Z,14Z))[iso3]	15.748		877.743	719.994	1.63688e+06	1.65554e+06	0.430602	0.927786	0.588884	0.988729	-0.0163524
8879			TG(20:5(5Z,8Z,11Z,14Z,17Z)/22:3(10Z,13Z,16Z)/22:4(7Z,10Z,13Z,16Z))[iso6]	12.8666		1005.8	719.824	950324	532575	1.48413	0.0167846	0.183569	1.78439	0.835434
1381						318.952	719.77	9.83729e+06	1.08184e+07	0.361075	0.470708	0.441215	0.909315	-0.137149
2632						452.923	719.736	7.80773e+07	9.40225e+07	0.350344	0.455979	0.435302	0.830411	-0.268102
1991						384.936	719.736	1.2022e+08	1.64651e+08	0.901352	0.123612	0.2473	0.73015	-0.453735
7394						878.747	719.734	189164	213725	0.265273	0.548384	0.469158	0.88508	-0.17612
7215			22:2-Glc-cholesterol	18.8757		865.709	719.49	226840	350230	1.92127	0.00715719	0.181413	0.647687	-0.626632
2021						385.939	719.446	9.2931e+06	1.44693e+07	1.07898	0.0674572	0.201769	0.642263	-0.638764
8599						977.786	719.212	2.6685e+07	2.08465e+07	1.41514	0.0833391	0.21459	1.28007	0.356226
8610						978.788	718.932	1.70358e+07	1.29482e+07	1.50689	0.0456598	0.188693	1.31569	0.395818
6990						849.72	718.687	1.68792e+06	1.74166e+06	0.246515	0.865655	0.572006	0.969147	-0.0452133
7002						850.724	718.664	958325	963584	0.484209	0.979013	0.601831	0.994543	-0.00789417
8341						954.786	718.54	1.11434e+06	1.47174e+06	0.139775	0.115251	0.240938	0.757161	-0.401329
2390						427.927	718.322	7.51835e+06	8.66711e+06	0.586341	0.295225	0.355723	0.867458	-0.205134
8634						980.794	718.313	1.20219e+06	866926	1.58686	0.0322266	0.18435	1.38673	0.471687
82						105.755	718.263	934919	690660	1.23194	0.070692	0.204403	1.35366	0.436865
8311			PC(24:1(15Z)/24:1(15Z))	0.0160273		952.774	718.187	1.81937e+07	1.50967e+07	1.31778	0.152855	0.270495	1.20515	0.269212
8625			TG(20:3(8Z,11Z,14Z)/20:5(5Z,8Z,11Z,14Z,17Z)/22:3(10Z,13Z,16Z))[iso6]	14.6876		979.79	718.172	5.72458e+06	4.1428e+06	1.64154	0.0201306	0.183839	1.38181	0.466564
8166						940.771	718.149	153941	134857	1.17683	0.625023	0.496157	1.14151	0.190943
8514						969.757	717.082	746979	565094	1.09597	0.0114221	0.182811	1.32187	0.402578
8775						994.771	717.008	430473	290207	0.823938	0.0318022	0.184338	1.48333	0.56884
7834						913.754	716.603	1.02788e+06	1.0553e+06	0.760211	0.895927	0.580399	0.97402	-0.0379773
7846						914.756	716.58	553611	583371	0.669731	0.816322	0.557584	0.948987	-0.0755394
8501						968.758	716.56	1.42763e+06	1.2036e+06	0.650701	0.0663649	0.200943	1.18614	0.246272
8485						967.752	716.548	1.89303e+06	1.56812e+06	1.0364	0.0456943	0.188719	1.2072	0.271665
8215						944.743	715.49	206727	140730	1.46359	0.00354155	0.177698	1.46896	0.554796
8173			TG(17:1(9Z)/20:5(5Z,8Z,11Z,14Z,17Z)/22:3(10Z,13Z,16Z))[iso6]	-22.1437		941.739	715.49	2.05358e+06	1.58771e+06	1.43124	0.00102072	0.166044	1.29342	0.371191
9254						1054.82	715.49	400969	184937	1.08078	0.048693	0.190798	2.16814	1.11646
9247						1053.81	715.449	613405	259658	1.49412	0.0223727	0.183975	2.36236	1.24023
8200						943.741	715.384	977782	832648	0.586904	0.072366	0.205786	1.1743	0.231806
309						129.976	714.881	2.73382e+07	3.49457e+07	1.4683	0.0416662	0.185549	0.782305	-0.354197
6249						786.675	714.55	1.97929e+06	2.44253e+06	1.19028	0.231242	0.31952	0.810343	-0.303395
1099			Carajuron	-3.41662		286.084	714.478	2.38832e+06	2.41119e+06	0.588184	0.875801	0.574856	0.990519	-0.0137437
3832						579.358	714.466	2.69198e+06	3.13933e+06	1.01027	0.246667	0.329029	0.857502	-0.221789
3692						562.899	714.452	1.11293e+07	1.47783e+07	1.06945	0.0850398	0.215808	0.753086	-0.409113
6260			SM(d18:0/22:0)	6.85855		787.675	714.446	576170	762029	1.02268	0.281473	0.348241	0.7561	-0.403351
6236			TG(14:1(9Z)/14:1(9Z)/19:1(9Z))[iso3]	6.86563		785.672	714.433	3.52254e+06	4.19571e+06	1.10912	0.295059	0.355633	0.839557	-0.2523
6782						832.679	714.415	1.48678e+06	1.87991e+06	1.05613	0.292935	0.354488	0.790879	-0.338471
8354			TG(19:0/20:1(11Z)/20:1(11Z))[iso3]	-13.8686		955.857	714.415	948938	1.04442e+06	0.269973	0.544024	0.467719	0.908582	-0.138311
6769			2-decaprenyl-6-methoxy-3-methyl-1,4-benzoquinone	13.8845		831.678	714.413	2.59243e+06	3.13583e+06	0.984775	0.324244	0.371553	0.826712	-0.274543
840						241.073	714.413	1.19438e+07	1.14763e+07	0.730979	0.813489	0.556726	1.04073	0.0575962
3972						588.898	714.407	6.34218e+06	8.84133e+06	0.464324	0.279544	0.34725	0.717333	-0.479286
1899						376.297	714.402	1.74996e+07	1.8998e+07	1.04476	0.444266	0.430442	0.921126	-0.11853
1867						375.294	714.377	8.17742e+07	8.89263e+07	1.02443	0.411575	0.41608	0.919573	-0.120963
8765						993.762	714.376	351185	362309	0.115841	0.800852	0.552859	0.969298	-0.0449873
5045						687.581	714.374	5.16072e+06	5.99213e+06	0.943482	0.297589	0.356986	0.861248	-0.215499
1446						327.13	714.373	4.3776e+06	4.63008e+06	1.02324	0.211896	0.30814	0.945468	-0.0808988
1938						377.289	714.373	6.40237e+06	7.08742e+06	1.45277	0.121839	0.245996	0.903344	-0.146653
3234						519.391	714.372	4.11462e+07	4.63854e+07	1.01842	0.326398	0.372767	0.88705	-0.172913
3309						521.391	714.371	2.71077e+06	3.06159e+06	0.825399	0.323069	0.370886	0.885412	-0.17558
4291						617.483	714.365	3.22446e+06	3.73075e+06	1.01681	0.344445	0.382632	0.864293	-0.210408
1110						287.079	714.356	1.16077e+07	1.18325e+07	0.0432799	0.709642	0.523079	0.981006	-0.0276667
2662			Minabeolide-5	14.3726		453.271	714.336	9.41854e+06	1.06153e+07	1.0474	0.398198	0.409878	0.887265	-0.172563
8186						942.744	714.322	1.76449e+06	1.5479e+06	0.565639	0.0819147	0.213542	1.13993	0.188943
1617						352.205	714.312	7.64834e+06	8.50877e+06	1.45452	0.079005	0.211319	0.898877	-0.153805
2583			PA(P-20:0/0:0)	-22.3603		449.294	714.236	6.31725e+06	6.34208e+06	0.531305	0.953135	0.595394	0.996085	-0.00565985
1601						351.203	714.164	4.54119e+07	4.8633e+07	1.25116	0.189581	0.294354	0.933769	-0.0988627
3381			Neolinderachalcone	-21.4006		527.305	714.146	612944	715591	1.19967	0.255126	0.333969	0.856556	-0.223381
2723						455.265	714.115	4.53996e+06	4.82617e+06	1.00235	0.398007	0.409788	0.940698	-0.0881965
1084			Gummiferol	20.8012		285.083	714.092	3.21889e+07	3.03499e+07	0.0627718	0.337503	0.378902	1.06059	0.0848707
2706						454.273	714.085	2.46859e+06	2.56436e+06	0.834248	0.705568	0.521871	0.962655	-0.0549098
2242						411.169	714.006	6.32403e+06	6.71075e+06	1.0818	0.455642	0.435164	0.942374	-0.0856283
2052						386.94	713.941	4.22532e+06	5.50007e+06	0.826403	0.0458681	0.188845	0.768229	-0.380391
1682						357.122	713.939	6.32179e+06	5.84744e+06	0.556226	0.411817	0.416191	1.08112	0.112526
1766						365.164	713.938	4.51337e+06	4.64829e+06	1.05004	0.569807	0.476885	0.970975	-0.0424936
8755						992.758	713.936	600761	583590	0.0547855	0.809093	0.555389	1.02942	0.0418368
8051			TG(17:1(9Z)/20:0/20:0)[iso3]	-18.1547		929.837	713.895	359368	451236	0.0284856	0.281161	0.348081	0.796409	-0.328418
2619			Norselic acid A	12.9632		451.291	713.871	1.02463e+06	1.10035e+06	1.02563	0.573292	0.478124	0.931184	-0.102861
8462			TG(17:2(9Z,12Z)/22:3(10Z,13Z,16Z)/22:6(4Z,7Z,10Z,13Z,16Z,19Z))[iso6]	-19.7918		965.741	713.85	1.48509e+06	1.48172e+06	0.0943944	0.984323	0.603126	1.00227	0.00327691
8472						966.744	713.775	1.18312e+06	1.08813e+06	0.247709	0.38322	0.402659	1.0873	0.12075
8857			LacCer(d18:0/26:0)	4.3499		1002.79	713.412	4.72359e+06	3.40255e+06	1.41316	0.126881	0.250024	1.38825	0.473269
9076						1028.8	712.88	1.95e+06	1.0641e+06	1.64185	0.0268028	0.184178	1.83254	0.873842
9067			TG(22:3(10Z,13Z,16Z)/22:6(4Z,7Z,10Z,13Z,16Z,19Z)/22:6(4Z,7Z,10Z,13Z,16Z,19Z))[iso3]	20.4329		1027.8	712.484	2.83654e+06	1.44906e+06	1.56049	0.0105658	0.18262	1.95751	0.969019
8326			TG(20:2(11Z,14Z)/20:4(5Z,8Z,11Z,14Z)/20:4(5Z,8Z,11Z,14Z))[iso3]	13.1369		953.773	712.408	2.52659e+06	2.28516e+06	0.971357	0.677132	0.513204	1.10565	0.144896
8590						976.773	711.874	1.60943e+07	1.53817e+07	0.649722	0.782463	0.54711	1.04633	0.0653325
7873						916.728	710.19	2.13989e+06	2.06301e+06	0.373471	0.560125	0.473397	1.03727	0.0527878
8572			TG(17:1(9Z)/22:3(10Z,13Z,16Z)/22:3(10Z,13Z,16Z))[iso3]	-12.4023		973.811	710.18	703211	719381	0.406195	0.906906	0.583363	0.977522	-0.0327996
7856			TG(17:2(9Z,12Z)/20:3(8Z,11Z,14Z)/20:3(8Z,11Z,14Z))[iso3]	-24.7755		915.722	709.799	2.94336e+06	3.01506e+06	0.627908	0.671983	0.511588	0.97622	-0.0347215
7890						917.723	709.666	1.25653e+06	1.18483e+06	0.133641	0.458975	0.436522	1.06052	0.0847714
8005			PC(22:0/24:1(15Z))	-5.17531		926.754	709.629	3.1464e+07	2.88732e+07	1.18435	0.470404	0.441095	1.08973	0.123971
43						103.087	709.351	1.09079e+06	2.48647e+06	0.883945	0.116049	0.24157	0.43869	-1.18873
8028			PC(20:0/26:0)	-11.3118		928.764	709.127	2.49799e+06	2.19935e+06	1.23234	0.350741	0.385948	1.13579	0.183693
735						222.961	708.016	2.7546e+07	2.45722e+07	1.19933	0.588288	0.483358	1.12103	0.164819
192						114.99	707.971	1.61273e+07	1.71649e+07	0.290081	0.401271	0.411323	0.939548	-0.0899615
289			(2Z,4Z)-2-hydroxyhexa-2,4-dienoic acid	-18.6373		127.038	707.741	1.24817e+07	1.29764e+07	0.884057	0.769085	0.542834	0.961881	-0.0560703
584						180.973	707.741	2.46158e+08	3.16872e+08	0.267093	0.0544932	0.194272	0.776836	-0.364318
1371						317.951	707.539	3.30704e+07	4.17268e+07	0.70842	0.0645325	0.199693	0.792545	-0.335436
159						112.986	707.511	1.40449e+09	1.36046e+09	0.0324705	0.868118	0.572701	1.03237	0.0459545
888						248.961	707.503	8.34795e+08	8.99712e+08	0.0764737	0.589856	0.483896	0.927847	-0.108041
1159						291.952	707.298	5.98901e+06	8.15948e+06	0.496496	0.0842913	0.215276	0.733994	-0.44616
930						250.965	707.086	1.38686e+07	1.35188e+07	0.292466	0.823856	0.559849	1.02587	0.0368492
7706						902.748	707.074	1.24321e+06	1.27784e+06	0.832754	0.837099	0.563775	0.972897	-0.0396408
167						113.989	707.021	4.07015e+07	3.78367e+07	1.15251	0.447783	0.431916	1.07571	0.105295
598						181.976	706.987	8.58764e+06	1.0656e+07	0.728893	0.0607145	0.197429	0.8059	-0.311328
7680			PC(18:0/26:0)	-4.41767		900.739	706.945	1.86679e+07	1.83275e+07	0.874687	0.880185	0.576076	1.01858	0.0265525
7668						899.739	706.631	2.95276e+07	2.89732e+07	0.882727	0.877625	0.575365	1.01914	0.027347
7536			22:3-Glc-Stigmasterol	17.0096		889.708	706.103	1.49966e+06	1.50751e+06	0.636849	0.933208	0.590294	0.994791	-0.00753517
7566			22:3-Glc-Sitosterol	-1.30756		891.707	706.008	463363	419284	0.154693	0.429735	0.424208	1.10513	0.144214
7551						890.711	705.941	851818	854835	0.351763	0.971694	0.600031	0.99647	-0.00510206
8864			TG(20:5(5Z,8Z,11Z,14Z,17Z)/22:3(10Z,13Z,16Z)/22:5(7Z,10Z,13Z,16Z,19Z))[iso6]	13.0235		1003.79	705.036	868745	391553	1.62132	0.0334866	0.184382	2.21871	1.14972
9062			PS-NAc(18:0/18:1(9Z)/16:0)	13.4288		1026.79	704.244	1.67321e+06	912992	1.54575	0.0291271	0.184259	1.83267	0.873946
9050			TG(22:4(7Z,10Z,13Z,16Z)/22:6(4Z,7Z,10Z,13Z,16Z,19Z)/22:6(4Z,7Z,10Z,13Z,16Z,19Z))[iso3]	22.8774		1025.78	703.963	2.62706e+06	1.60071e+06	1.38674	0.0476351	0.190089	1.64119	0.714738
7308						873.721	703.495	1.02292e+07	1.09569e+07	0.406685	0.67384	0.512172	0.933589	-0.0991401
8275						949.755	703.461	3.1521e+07	2.75518e+07	1.14699	0.398003	0.409786	1.14407	0.194169
8287						950.756	703.449	2.14823e+07	1.75145e+07	1.27238	0.194343	0.297436	1.22654	0.294599
7322						874.724	703.424	6.35477e+06	6.70629e+06	0.465036	0.743232	0.534336	0.947584	-0.0776749
7185			22:3-Glc-cholesterol	18.2089		863.693	703.359	613766	715896	1.04655	0.0672389	0.201585	0.857341	-0.22206
7216			22:2-Glc-cholesterol	-0.542524		865.692	703.27	132352	135082	0.22122	0.91187	0.584689	0.979795	-0.0294477
7343			TG(17:2(9Z,12Z)/17:2(9Z,12Z)/20:3(8Z,11Z,14Z))[iso3]	19.2172		875.73	703.228	1.82723e+06	2.0825e+06	0.0446449	0.416669	0.418397	0.87742	-0.188661
7201						864.696	702.872	293309	360274	1.13081	0.144423	0.264323	0.81413	-0.29667
78						105.531	702.8	1.34321e+06	1.04475e+06	1.18755	0.165789	0.279395	1.28568	0.362532
8614						978.779	702.704	895379	615936	1.47622	0.0482509	0.190505	1.45369	0.53972
109						108.422	702.438	692792	528432	1.19746	0.150159	0.268566	1.31104	0.390706
8602			TG(20:4(5Z,8Z,11Z,14Z)/20:5(5Z,8Z,11Z,14Z,17Z)/22:3(10Z,13Z,16Z))[iso6]	13.1316		977.773	702.322	5.41757e+06	3.48732e+06	1.1098	0.0185142	0.183721	1.55351	0.635527
8481						967.743	702.258	665811	429439	1.44561	0.0100022	0.182476	1.55042	0.632658
8312			PC(24:1(15Z)/24:1(15Z))	-13.7091		952.761	702.141	1.27857e+06	998478	1.2498	0.121586	0.245809	1.28052	0.356727
8179						941.727	701.205	1.11832e+06	848763	1.41655	0.0264707	0.184165	1.31759	0.397906
6979						848.71	701.163	2.75621e+06	3.25787e+06	0.0960494	0.495703	0.450772	0.846016	-0.241244
6964						847.706	701.042	4.63355e+06	5.58072e+06	0.0545369	0.439688	0.428503	0.830278	-0.268333
6993			TG(17:2(9Z,12Z)/17:2(9Z,12Z)/18:2(9Z,12Z))[iso3]	18.6421		849.714	700.947	741594	898799	0.028761	0.490855	0.448963	0.825095	-0.277368
1415						323.22	700.769	6.10959e+06	5.23771e+06	0.785658	0.30438	0.360555	1.16646	0.222139
6856			20:2-Glc-cholesterol	18.0513		837.677	700.515	279736	394043	0.968798	0.0847118	0.215575	0.709911	-0.494291
6868						838.681	700.423	120567	165061	0.544003	0.209486	0.306728	0.730441	-0.45316
8152			TG(17:2(9Z,12Z)/20:5(5Z,8Z,11Z,14Z,17Z)/22:3(10Z,13Z,16Z))[iso6]	-22.4918		939.724	699.819	2.29101e+06	1.9909e+06	0.493961	0.302717	0.359689	1.15074	0.202564
8832			DAT(19:0/24:0(2Me[S],4Me[S]))	-4.1101		999.768	699.802	6.12594e+06	4.92016e+06	1.16421	0.245593	0.328388	1.24507	0.316225
7810			TG(17:2(9Z,12Z)/20:4(5Z,8Z,11Z,14Z)/20:4(5Z,8Z,11Z,14Z))[iso3]	23.7776		911.735	699.773	590990	751780	0.31984	0.307992	0.362417	0.786121	-0.347177
8846			LacCer(d18:1/26:0)	5.53051		1000.77	699.612	4.24044e+06	3.44912e+06	1.17036	0.259731	0.336582	1.22943	0.297986
7820						912.74	699.603	330361	386335	0.244587	0.597027	0.486337	0.855115	-0.225809
6654						821.691	699.455	1.42542e+06	1.83748e+06	0.182539	0.421893	0.420744	0.775745	-0.366346
6667						822.692	699.44	731999	953555	0.106519	0.433542	0.425863	0.767653	-0.381475
7474			TG(17:2(9Z,12Z)/18:3(9Z,12Z,15Z)/20:4(5Z,8Z,11Z,14Z))[iso6]	24.5494		885.719	698.85	243416	287703	0.22108	0.618668	0.493967	0.846067	-0.241157
8723			TG(19:1(9Z)/22:6(4Z,7Z,10Z,13Z,16Z,19Z)/22:6(4Z,7Z,10Z,13Z,16Z,19Z))[iso3]	-20.9463		989.74	698.553	677949	405205	1.47982	0.00922227	0.182249	1.6731	0.742524
8567						973.754	697.64	2.01193e+07	2.15042e+07	0.649101	0.713839	0.524314	0.935599	-0.0960374
106						108.198	697.606	826834	923823	0.496217	0.594577	0.485507	0.895014	-0.160018
8578			LacCer(d18:0/24:0)	5.6056		974.757	697.518	1.3554e+07	1.46088e+07	0.641334	0.674829	0.512483	0.927801	-0.108113
8460						965.733	696.934	3.00538e+06	2.16173e+06	1.0223	0.051116	0.192328	1.39026	0.475356
8444			TG(17:2(9Z,12Z)/22:5(7Z,10Z,13Z,16Z,19Z)/22:5(7Z,10Z,13Z,16Z,19Z))[iso3]	-20.5741		963.725	696.605	2.67066e+06	2.50398e+06	0.799331	0.489627	0.448502	1.06656	0.09297
8733						990.744	696.555	1.50707e+06	1.21351e+06	1.1733	0.103957	0.231377	1.24191	0.312563
8742						991.747	696.513	923507	782374	1.04755	0.135652	0.257438	1.18039	0.239264
8452			PI-Cer(t20:0/26:0)	3.64486		964.726	696.318	2.23534e+06	2.21645e+06	0.803988	0.935246	0.590822	1.00852	0.0122441
8268			PI-Cer(d20:0/26:0)	16.0363		948.743	694.703	5.3973e+06	6.0825e+06	0.483588	0.546277	0.468464	0.887349	-0.172427
8562						972.796	694.287	1.2587e+06	1.30832e+06	0.00793951	0.851293	0.567906	0.962074	-0.0557808
8551			TG(17:2(9Z,12Z)/22:3(10Z,13Z,16Z)/22:3(10Z,13Z,16Z))[iso3]	-12.6428		971.795	694.259	1.9899e+06	1.97504e+06	0.114672	0.968835	0.599324	1.00753	0.0108166
842						241.073	694.124	1.32935e+07	1.13553e+07	0.60063	0.540742	0.466627	1.17069	0.227356
2730						455.265	693.981	6.5386e+06	5.76264e+06	0.343505	0.332744	0.376299	1.13465	0.182252
2657			Minabeolide-5	14.4777		453.271	693.364	1.65658e+07	1.40806e+07	0.0585198	0.453553	0.434307	1.1765	0.234497
7976			PC(23:1(9Z)/23:1(9Z))	-2.43988		924.74	693.211	1.0822e+07	1.27344e+07	0.458914	0.490882	0.448973	0.849824	-0.234764
7829			TG(17:1(9Z)/20:4(5Z,8Z,11Z,14Z)/20:4(5Z,8Z,11Z,14Z))[iso3]	-22.0593		913.709	692.846	3.31555e+06	3.43609e+06	0.268063	0.734669	0.531452	0.96492	-0.0515184
7874						916.709	692.809	468839	532882	0.319517	0.410504	0.415592	0.879818	-0.184723
7842						914.712	692.729	2.37192e+06	2.37466e+06	0.511398	0.990909	0.604721	0.998845	-0.00166751
7858						915.709	692.669	1.46077e+06	1.45326e+06	0.534115	0.964182	0.598167	1.00517	0.00743513
669						197.963	692.578	4.70828e+06	5.44289e+06	0.692248	0.634734	0.499455	0.865032	-0.209174
8234			TG(17:0/20:4(5Z,8Z,11Z,14Z)/22:3(10Z,13Z,16Z))[iso6]	-13.8051		945.779	691.82	3.98296e+06	3.92299e+06	0.226008	0.937144	0.591312	1.01529	0.0218889
8247			Plakoside A	12.0618		946.783	691.766	2.3322e+06	2.29773e+06	0.182459	0.942828	0.592772	1.015	0.021485
1631						352.206	691.619	1.14739e+07	1.08449e+07	0.0247702	0.749019	0.536266	1.058	0.0813332
7326						874.79	691.062	1.06361e+06	849457	1.31309	0.271786	0.343179	1.25211	0.324356
9040						1024.77	690.736	760149	551408	1.16876	0.31956	0.368883	1.37856	0.463163
1116						287.079	690.592	1.62844e+07	1.08323e+07	0.548551	0.104734	0.232074	1.50331	0.588147
8824			LacCer(d18:1/26:1(17Z))	5.22321		998.757	690.59	1.08275e+06	1.061e+06	0.922789	0.941445	0.592418	1.0205	0.0292698
487						165.041	690.55	3.74185e+06	3.8779e+06	0.841238	0.762295	0.540632	0.964917	-0.0515235
7673			TG(18:3(9Z,12Z,15Z)/18:3(9Z,12Z,15Z)/20:3(8Z,11Z,14Z))[iso3]	14.6889		899.727	690.439	822399	1.24477e+06	0.366276	0.214139	0.309437	0.660685	-0.597966
9030			TG(22:5(7Z,10Z,13Z,16Z,19Z)/22:6(4Z,7Z,10Z,13Z,16Z,19Z)/22:6(4Z,7Z,10Z,13Z,16Z,19Z))[iso3]	23.6052		1023.77	690.221	1.24262e+06	902472	0.996335	0.265181	0.339607	1.3769	0.461426
301						129.976	690.055	4.50285e+07	4.96786e+07	0.291359	0.654732	0.506068	0.906398	-0.141784
7503			PG(22:0/22:1(11Z))	19.05		887.692	690.01	1.10662e+06	1.06648e+06	0.660785	0.797657	0.551871	1.03764	0.0533058
7540			22:3-Glc-Stigmasterol	0.460777		889.693	689.581	250693	289731	0.459228	0.498766	0.451904	0.865262	-0.208791
2252						411.169	689.518	8.94962e+06	9.8591e+06	0.885182	0.35079	0.385973	0.907752	-0.139629
7524						888.695	689.505	638116	636818	0.52566	0.98989	0.604475	1.00204	0.0029368
3209						519.391	689.181	1.13305e+08	7.42186e+07	0.343817	0.246042	0.328657	1.52664	0.610358
3015						494.91	689.056	3.98315e+07	4.86284e+07	0.474217	0.513637	0.457286	0.8191	-0.287888
1389						318.952	688.982	1.11279e+07	1.0514e+07	0.443939	0.710085	0.523209	1.05839	0.0818695
1341						316.948	688.98	4.88173e+08	5.49769e+08	0.64194	0.311228	0.364069	0.88796	-0.171433
1373						317.951	688.98	3.25363e+07	3.75004e+07	0.915073	0.491988	0.449388	0.867624	-0.204858
[truncated: 5,576 more rows]
