# Supplementary material for: Influence of gestational diabetes mellitus on lipid signatures in breast milk and association with fetal physical development
Source: Front Nutr. 2022 Aug 10;9:924301. doi: 10.3389/fnut.2022.924301 (PMC9402091; doi:10.3389/fnut.2022.924301)
Supplement: Supplementary file 5 [file Table_5.XLSX]

## Sheet: file explanation
Header	Description
id	The unique data number of the substance in this qualitative analysis
MS2 name	The substance name obtained by qualitative matching analysis of secondary mass spectrometry
MS2 score	The score of the second-level match is [0, 1], the larger the better
MS1 name	For the name of first-level fragment ion matching, refer to HMDB database
MS1 ppm	The accuracy of the first level match, the value is (-25, 25), as close to 0 as possible
mzmed	Material characteristics Mass charge ratio of ions
rtmed	Chromatographic retention time of the substance

## Sheet: GDM-NC
id	MS2 name	MS2 score	MS1 name	MS1 ppm	type	mzmed	rtmed	MEAN GDM	MEAN NC	VIP	P-VALUE	Q-VALUE	FOLD CHANGE	LOG_FOLDCHANGE
3418	LPE(22:6)	0.999854			XEVRBOQZSXWGQO-KUBAVDMBSA-N	526.314	100.029	2.58829	4.36687	0.917094	0.129487	0.369368	0.59271	-0.754601
2917	LPE(18:2)	0.999854			DBHKHNGBVGWQJE-HZJYTTRNSA-N	478.293	80.4954	5.31493	6.05618	1.77941	0.787694	0.484866	0.877604	-0.188358
5814	PE(18:2/18:2)	0.999807			SSCDRSKJTAQNNB-MAZCIEHSSA-N	740.521	428.553	30.5223	18.4998	0.401916	0.226595	0.371156	1.64988	0.722358
6284	PC(14:0e/22:2)	0.999494			KACYNSNIMQHDNZ-AKMCNLDWSA-N	772.644	532.997	1.02293	2.08431	1.29606	0.036533	0.369368	0.490776	-1.02686
6347	PC(18:5e/19:2)	0.999477			MSWPDMSUAZJGPQ-UYGFVVFQSA-N	776.577	408.027	9.83798	4.89722	1.35002	0.150045	0.369368	2.00889	1.0064
5918	PC(18:5e/17:2)	0.999469			QJOQCNFUBIBBPT-PWVQDWFFSA-N	748.522	470.724	2.71348	2.81502	0.348868	0.899111	0.517928	0.963929	-0.0530005
6196	PC(14:0e/22:5)	0.999426			DVGABMYZMPRADU-PBYREVRASA-N	766.556	384.442	0.487168	0.36172	0.208983	0.473052	0.389379	1.34681	0.429545
6916	PC(18:4e/22:6)	0.999389			ITFHAFHILXQVFU-APMXGGFMSA-N	812.476	459.412	0.706063	0.81958	0.156213	0.409429	0.380677	0.861493	-0.215089
5838	PC(14:0e/20:3)	0.999317			ZMLUOJCRBKGCAU-XSMZTDTHSA-N	742.571	455.811	15.7175	11.6507	0.213748	0.425855	0.382133	1.34906	0.431959
3376	PC(14:1e/4:0)	0.999248			NAVXKWZJSLWFEZ-KHPPLWFESA-N	522.345	78.5078	0.571027	0.77614	1.27202	0.430155	0.382552	0.735727	-0.442758
6738	PC(14:0e/24:2)	0.998855			LZWLAEBZHPCLTJ-AKXWPXBYSA-N	800.614	548.775	6.11029	3.91402	0.0724415	0.435913	0.383328	1.56113	0.642591
5948	PC(18:4e/17:2)	0.998801			KZTIBOPCCRXCOZ-PINVPHSTSA-N	750.561	401.827	7.4341	4.81102	0.31401	0.451039	0.385764	1.54523	0.627817
6632	PC(14:1e/24:4)	0.998649			CAKDKRBPPNBZMU-SFRKOHFQSA-N	794.588	425.793	1.02592	0.663301	0.4983	0.302362	0.375979	1.54668	0.629178
6538	PC(16:2e/22:6)	0.998569			QJNDLYSSLHZQNB-SJPWRKGHSA-N	788.541	438.044	24.0565	11.3272	0.357688	0.255005	0.373285	2.12378	1.08663
5773	TAG(12:0/12:0/18:2)	0.99851			WEEQWYIHJBKAGQ-MLRCXYDISA-N	736.642	653.763	97.8602	209.308	1.60067	0.112216	0.369368	0.467542	-1.09683
5868	PC(14:0e/20:2)	0.998453			OPODLKUWJJQHOU-AKMCNLDWSA-N	744.589	463.721	81.4873	56.3784	0.811315	0.295419	0.375636	1.44536	0.531433
5347	PC(14:0e/17:0)	0.997952			JIMMLBKZVOQHGU-UHFFFAOYSA-N	706.58	404.474	40.4888	29.3105	0.738412	0.282812	0.374972	1.38138	0.466106
5498	PE(16:0/18:1)	0.997709			FHQVHHIBKUMWTI-ZCXUNETKSA-N	718.536	468.973	132.075	107.73	0.0468272	0.561885	0.412178	1.22599	0.293946
6011	TAG(14:0/14:0/15:0)	0.997583			BIVVSKATUZHURG-UHFFFAOYSA-N	754.683	667.364	25.3194	25.4644	0.863694	0.984532	0.540536	0.994308	-0.00823481
5499	PC(14:0e/18:1)	0.997458			KKCGBTJTPQETOY-MRCUWXFGSA-N	718.572	487.544	16.0889	10.126	0.735165	0.244666	0.372565	1.58887	0.668001
6250	PC(14:0e/22:3)	0.997418			XOKBOEDLYBAAIS-KYYVITJFSA-N	770.602	467.398	42.8499	28.7092	0.719907	0.296291	0.37568	1.49255	0.577778
7679	PC(16:0e/26:2)	0.996963			KRWFRQWHXGQUEP-FDGVQLEBSA-N	856.736	623.219	12.2201	25.3258	1.5111	0.042341	0.369368	0.482517	-1.05135
6161	PE(16:1/22:5)	0.996841			VHHWPJFJXPSEDR-YNVIVDAUSA-N	764.52	397.202	5.86114	3.08357	0.474511	0.107244	0.369368	1.90077	0.926582
5131	PE(16:0/16:0)	0.996833			SLKDGVPOSSLUAI-UHFFFAOYSA-N	692.52	463.695	8.24051	7.01026	0.348612	0.657571	0.44158	1.17549	0.233265
7824	TAG(17:0/17:0/17:0)	0.996789			FBFWDBGUSMGXPI-UHFFFAOYSA-N	866.805	746.679	100.059	77.9235	0.388047	0.30129	0.375927	1.28407	0.360723
6224	PC(14:0e/22:4)	0.996646			XNXQCABXDBIRLF-LTFXTMEVSA-N	768.587	455.784	27.3848	15.1791	1.34794	0.163443	0.369368	1.80412	0.851294
5863	PE(18:1/18:1)	0.996506			MWRBNPKJOOWZPW-CLFAGFIQSA-N	744.541	440.728	25.2688	19.234	0.259679	0.428157	0.382358	1.31376	0.393702
5897	PC(14:0e/20:1)	0.996434			LKFUTNGOWZWVPC-MRCUWXFGSA-N	746.594	464.251	8.04033	6.90584	0.677584	0.68806	0.451735	1.16428	0.219437
6456	TAG(15:0/15:0/15:0)	0.996352			CLJLWABDLPQTHL-UHFFFAOYSA-N	782.718	708.385	23.6879	21.0084	0.279862	0.616097	0.428071	1.12754	0.173182
6217	PE(19:2/19:2)	0.996258			VASYAYHJSUUNNT-KWXKLSQISA-N	768.552	474.329	198.466	121.688	0.625422	0.216544	0.370276	1.63093	0.705697
5890	PE(18:0/18:1)	0.996162			JQKOHRZNEOQNJE-ZZEZOPTASA-N	746.568	510.699	215.365	160.6	0.203068	0.374244	0.37929	1.341	0.423313
5212	TAG(13:0/13:0/13:0)	0.995984			UDXANBFMQUOKTQ-UHFFFAOYSA-N	698.627	641.012	32.6009	50.7079	1.51857	0.196851	0.369368	0.642916	-0.637298
3344	PC(16:2e/2:0)	0.995478			JVDZMIANQJZKTI-MURFETPASA-N	520.339	78.3435	15.8507	18.5304	0.594149	0.607374	0.425205	0.855389	-0.225348
5129	PC(14:0e/16:0)	0.995384			BYMZZQJJOHDZOU-UHFFFAOYSA-N	692.558	447.144	5.09085	3.99718	0.196823	0.462141	0.387486	1.27361	0.348924
6547	PC(14:1e/23:0)	0.994961			RFRZEHZFCORETN-SQFISAMPSA-N	788.586	596.006	2.28662	2.83733	0.601163	0.480681	0.390896	0.805905	-0.311319
6569	PE(18:1/22:6)	0.994724			JZSZAGWWWKKXLO-HILQMKNTSA-N	790.534	422.103	24.0492	18.1045	0.414271	0.430836	0.382618	1.32835	0.409637
6060	SM(d14:0/24:2)	0.99444			LSEKKYMYASEPKR-UDJAPEQQSA-N	757.621	465.651	49.3971	35.9502	0.510784	0.320411	0.376804	1.37404	0.458424
5096	PE(14:0/18:1)	0.993769			QZGYPUQNTDWNBR-MSUUIHNZSA-N	690.506	423.325	5.0393	4.20303	0.135176	0.643349	0.437051	1.19897	0.261793
4698	TAG(12:0/12:0/12:0)	0.993626			VMPHSYLJUKZBJJ-UHFFFAOYSA-N	656.629	623.117	14.0116	17.9857	0.353288	0.601715	0.423445	0.779042	-0.360228
6190	PE(18:1/20:4)	0.993624			ZYMZKMQPPJPQHY-HAGCXRLMSA-N	766.535	434.833	75.1184	42.7583	0.702727	0.180881	0.369368	1.75681	0.812961
5821	TAG(14:0/14:0/14:0)	0.992975			DUXYWXYOBMKGIN-UHFFFAOYSA-N	740.673	676.953	2109.88	2261.92	0.913567	0.843426	0.501952	0.932786	-0.100382
8572	TAG(18:0/18:0/18:1)	0.992704			CXVKBFLPGNGMQW-QOCHGBHMSA-N	906.845	789.749	173.633	134.008	0.14153	0.41841	0.38139	1.29569	0.373722
6156	PE(16:0/22:6)	0.991857			MPWUZHVZZKSTPV-LGFBOSHVSA-N	764.516	440.207	11.888	9.25883	0.272557	0.437435	0.383561	1.28396	0.360605
6677	PE(20:2/20:2)	0.991607			KSAJIJQUJUOZKJ-MAZCIEHSSA-N	796.583	503.886	50.0499	27.9277	0.789492	0.161536	0.369368	1.79212	0.841669
6630	PE(14:1/26:4)	0.991345			NTHPSQLWGPHVCL-REJVNYKHSA-N	794.567	491.693	15.7359	12.5683	0.31379	0.549004	0.408432	1.25203	0.324271
9240	TAG(19:0/19:0/19:0)	0.991233			IZTDYXKTXNJHMQ-UHFFFAOYSA-N	955.847	748.242	718.542	442.873	1.13746	0.152323	0.369368	1.62246	0.69818
7760	TAG(16:0/17:0/18:2)	0.991096			SEJGBQZTRJHHNJ-OCGDUTRDSA-N	862.783	731.649	735.179	602.378	0.334096	0.389213	0.37991	1.22046	0.287427
6444	PC(18:2/18:2)	0.990556			FVXDQWZBHIXIEJ-ZPPAUJSGSA-N	782.563	466.372	350.387	242.876	0.675085	0.275878	0.374582	1.44265	0.528726
5473	PE(17:1/17:1)	0.990515			OOKVUXFXZHUJGT-IQRFGFHNSA-N	716.522	435.213	91.1529	78.3751	0.0258355	0.629805	0.432639	1.16303	0.217894
6537	BMP(18:2/18:2)	0.990515			PDZPSKRWTVEJHS-MAZCIEHSSA-N	788.541	403.063	304.606	239.478	0.128096	0.443809	0.384606	1.27196	0.34705
6539	PE(20:4/20:4)	0.990515			AXKKDIYHTGSBKS-CKKCRWTASA-N	788.519	384.563	2.33697	1.64439	0.268699	0.277257	0.374661	1.42118	0.507084
6164	PC(14:0e/22:6)	0.990171			YWKMWEOXAHPOFW-UTPQGYPWSA-N	764.636	552.865	2.71883	2.67488	0.520587	0.959954	0.534251	1.01643	0.0235162
2992	LPE(18:0)	0.989319			BBYWOYAFBUOUFP-UHFFFAOYSA-N	482.314	105.29	0.495343	0.486099	0.0436698	0.957987	0.533741	1.01902	0.0271776
6228	TAG(12:0/14:0/18:0)	0.98906			ZPXAKNNNRATWOJ-UHFFFAOYSA-N	768.704	715.694	33.1207	37.9719	0.908804	0.623773	0.430642	0.872242	-0.197199
5327	SM(d14:0/20:0)	0.988493			BLHKKGMGTNRNHM-UHFFFAOYSA-N	705.579	405.014	336.534	246.857	0.646613	0.298124	0.375772	1.36328	0.447077
6943	SM(d14:0/28:2)	0.988469			BNOGWSLFXDUKEI-HLEFPVAISA-N	813.699	577.978	9.71014	22.8835	0.198474	0.407525	0.380608	0.424329	-1.23674
6722	SM(d14:1/27:1)	0.988452			DIEJQPUULYLCSC-WCBWETCJSA-N	799.646	518.473	1.43449	1.88754	0.16768	0.508825	0.396907	0.759975	-0.395976
6628	PE(18:1/22:4)	0.987971			FYSNFSXQLYXNMN-DCMOKHIZSA-N	794.566	466.903	35.2914	21.241	0.340348	0.228116	0.371283	1.66148	0.732465
7219	PC(14:0e/26:1)	0.987969			ITUHKLLMNCLEGB-FCQUAONHSA-N	830.716	602.404	3.19333	2.70087	0.272084	0.634228	0.43409	1.18233	0.241635
5293	SM(d14:0/20:1)	0.987728			HCRSLJWNMHPOAI-HNENSFHCSA-N	703.574	405.023	3189.59	2334.45	0.650787	0.294567	0.375593	1.36631	0.450286
7213	PC(20:4/20:4)	0.987235			BFCSBEFTXQRIOJ-QIURYZFVSA-N	830.568	377.087	4.26477	3.26701	0.0221663	0.511047	0.397565	1.30541	0.384499
5426	TAG(12:0/14:0/14:0)	0.985598			UGBCBXMLXHJYBS-UHFFFAOYSA-N	712.64	628.062	365.311	624.101	1.62477	0.135816	0.369368	0.585339	-0.772655
6966	SM(d14:0/28:1)	0.985579			UUXKDFWLLTYNNT-IZHYLOQSSA-N	815.696	583.3	249.946	206.338	0.0611028	0.532458	0.403791	1.21134	0.276608
5251	SM(d14:0/20:2)	0.985513			XALYQDLMCGTQFI-JHHNDBJRSA-N	701.557	355.438	58.013	43.5213	0.27981	0.365581	0.37891	1.33298	0.414655
7357	PC(20:2/20:2)	0.985427			AAYOXXRTLLISDA-ZPPAUJSGSA-N	838.619	473.382	1.65336	0.744106	1.00047	0.124731	0.369368	2.22194	1.15182
2372	ACar(18:2)	0.984541			HQMPRWWWVKTZAS-HULFFUFUSA-O	424.362	109.026	3.22903	2.9682	0.860443	0.817297	0.494085	1.08787	0.121512
6319	PE(18:0/20:1)	0.983311			DBYSGBYABPVNGO-ZPHPHTNESA-N	774.6	545.158	17.3455	14.3433	0.118846	0.564907	0.413041	1.20931	0.274183
4917	SM(d14:0/18:0)	0.98282			RNMVBFYBLXQRIF-UHFFFAOYSA-N	677.548	350.9	8.14681	8.10807	0.498601	0.986806	0.541109	1.00478	0.00687676
6597	PE(20:3/20:3)	0.982703			LJTORUDROZTPJR-YTWBPVBXSA-N	792.551	463.133	94.2797	79.9372	0.0106573	0.586505	0.419054	1.17942	0.238079
6751	SM(d14:0/27:1)	0.982378			HQOWDNLXOWJPJP-IZHYLOQSSA-N	801.682	565.911	45.6333	37.0906	0.129289	0.497446	0.394104	1.23032	0.299034
7551	TAG(16:0/16:0/18:1)	0.982049			ZKEWGTVAIGJNBK-QOCHGBHMSA-N	850.783	776.734	185.603	146.199	0.221047	0.487477	0.392217	1.26953	0.344291
5694	SM(d14:0/22:1)	0.982004			UHCSGNACOUYWIA-MRCUWXFGSA-N	731.605	456.531	409.235	306.065	0.0317406	0.416223	0.381167	1.33708	0.419089
4888	SM(d14:0/18:1)	0.981614			GNRVAWQEBGAYOB-MSUUIHNZSA-N	675.541	350.907	86.7034	84.8474	0.540075	0.942772	0.529755	1.02187	0.0312178
5746	PC(14:0e/19:0)	0.981577			XHEWDIOALFBZDK-UHFFFAOYSA-N	734.612	454.105	2.20355	1.56105	0.0246668	0.335952	0.377539	1.41158	0.497307
3969	DAG(16:0/16:0)	0.981429			JEJLGIQLPYYGEE-UHFFFAOYSA-N	586.54	545.734	100.306	92.3467	0.4953	0.788053	0.48498	1.08619	0.119275
7001	TAG(12:0/18:1/18:2)	0.981416			DILVDBIGCVMQJQ-HQZFYGAOSA-N	818.72	685.075	6842.72	6489.26	0.369683	0.840837	0.501183	1.05447	0.0765168
6893	TAG(15:0/15:0/17:0)	0.980813			RLGBBNSTJYGWCJ-UHFFFAOYSA-N	810.743	710.999	12.8383	12.7298	0.420454	0.973197	0.537659	1.00852	0.0122383
4517	DAG(18:1/18:1)	0.980786			AFSHUZFNMVJNKX-CLFAGFIQSA-N	638.57	520.235	295.106	304.658	0.575797	0.914922	0.522279	0.968648	-0.045955
5722	SM(d14:0/22:0)	0.980172			ZGVJYAAWNDFHCO-UHFFFAOYSA-N	733.61	455.707	41.245	34.0164	0.568698	0.600402	0.423057	1.2125	0.277989
5742	TAG(12:0/12:0/18:3)	0.980073			OWIWAZXVSNFBTO-HTRKWQGUSA-N	734.575	652.742	3.92821	3.3448	0.0289249	0.516544	0.399179	1.17442	0.231953
6568	PC(15:1/22:6)	0.980036			XNZFLHDUNBGYBT-QFFQNTSZSA-N	790.556	437.546	226.801	146.143	0.64047	0.203541	0.369415	1.55191	0.634043
6535	SM(d14:0/26:1)	0.979915			SHRLPXBZQCWKMJ-IZHYLOQSSA-N	787.636	580.205	8.52659	3.80888	0.605167	0.485195	0.391776	2.23861	1.1626
6885	PC(19:2/19:2)	0.97981			TWXNOZDNXVHOLP-HBZIWDQGSA-N	810.599	457.969	25.9764	15.2723	0.881203	0.227058	0.371195	1.70088	0.766282
5082	SM(d14:0/19:1)	0.979726			HKZRJGVOEWOEHC-VXPUYCOJSA-N	689.556	377.346	24.8701	17.1832	0.74218	0.263926	0.373863	1.44735	0.533413
6094	SM(d14:0/24:1)	0.979691			KXRKSSHNIIHXRF-FCQUAONHSA-N	759.637	503.712	234.19	176.981	0.150177	0.40531	0.380526	1.32325	0.404081
6497	SM(d14:0/26:2)	0.979491			NMEAJICTOSBCPZ-HLEFPVAISA-N	785.65	507.076	31.4506	24.5686	0.0337743	0.496597	0.393946	1.28011	0.356273
5743	PC(16:0/16:0)	0.979108			KILNVBDSWZSGLL-UHFFFAOYSA-N	734.569	511.12	5.42016	3.38089	0.364545	0.257383	0.373443	1.60317	0.680932
2889	DAG(12:0/12:0)	0.978605			OQQOAWVKVDAJOI-UHFFFAOYSA-N	474.415	356.37	2.09635	5.74679	2.1054	0.0410603	0.369368	0.364786	-1.45488
6948	PC(19:1/19:1)	0.978591			HJYITXYOCDILBF-HKOLQMFGSA-N	814.631	514.287	24.5711	15.9274	0.682896	0.359741	0.378644	1.54269	0.62545
5495	SM(d14:0/21:1)	0.978512			LDJGVBCPOLCJJN-DQRAZIAOSA-N	717.587	430.499	26.1036	17.6841	0.356872	0.268602	0.374152	1.4761	0.561791
5425	TAG(12:0/12:0/16:0)	0.978389			XTHFMIVZMLNNFC-UHFFFAOYSA-N	712.644	653.723	1606.72	2501.39	1.50386	0.208733	0.369694	0.64233	-0.638613
7733	TAG(17:1/17:1/17:1)	0.977888			DBGJJEOFYRIOEN-XNQILKFJSA-N	860.767	663.545	398.474	395.086	0.539532	0.975579	0.538267	1.00858	0.0123196
8039	TAG(16:0/18:0/18:1)	0.977725			RBJMAKBTUZSIDN-QOCHGBHMSA-N	878.813	753.29	6162.97	4531.03	0.509434	0.174116	0.369368	1.36017	0.443785
6296	SM(d14:0/25:1)	0.977697			IGEUURMUXPWYFC-VHXPQNKSSA-N	773.649	526.067	20.1935	15.5918	0.467346	0.402553	0.380424	1.29513	0.3731
6079	PC(14:0e/21:2)	0.97743			RGQSOLCBGZNSEX-KMBURPGVSA-N	758.622	465.229	26.6226	19.82	0.343635	0.353809	0.378382	1.34322	0.425691
8353	TAG(18:2/18:2/18:2)	0.977007			YLJZNIRHIYWHQC-CRDRQGJOSA-N	896.759	677.474	321.945	310.143	0.11587	0.898656	0.517801	1.03805	0.0538763
5681	PC(14:0e/19:2)	0.976703			FTJMXFKYHYIDLB-KMBURPGVSA-N	730.536	457.977	4.6436	3.62833	0.0308771	0.447977	0.385278	1.27982	0.35594
5883	SM(d14:0/23:1)	0.976694			CCIVNUZPQKBOGQ-DQRAZIAOSA-N	745.592	463.724	36.6015	25.9254	0.833305	0.315079	0.37657	1.4118	0.497537
6481	PC(14:0/22:3)	0.9763			GRHGXNQRTAGOFE-AFDHTBAUSA-N	784.57	466.483	44.1546	30.4279	0.632926	0.268888	0.374169	1.45112	0.537168
7271	PC(20:3/20:3)	0.975776			SUSAZHLUBGMSDJ-RSLAUBRISA-N	834.521	442.078	2.08938	2.44234	0.439497	0.787339	0.484753	0.855482	-0.225191
7087	TAG(14:0/16:0/18:1)	0.974989			UPTISBGEYYYCRS-QOCHGBHMSA-N	822.751	762.731	51.9635	48.7203	0.804603	0.854545	0.505226	1.06657	0.0929738
6071	PC(17:1/17:1)	0.974442			RXPVDHQFHIMZPN-AUYXYSRISA-N	758.566	430.111	1820.94	1340.13	0.302084	0.372389	0.37921	1.35878	0.442307
6517	PC(18:1/18:1)	0.974392			SNKAWJBJQDLSFF-YEUCEMRASA-N	786.597	478.276	2008.6	1682.16	0.0588407	0.571201	0.414822	1.19406	0.255876
7793	TAG(16:0/17:0/18:1)	0.972681			FCWXNRYUXIEVJC-QOCHGBHMSA-N	864.831	763.086	116.372	74.4556	1.30393	0.133005	0.369368	1.56297	0.644295
2395	ACar(18:1)	0.972265			HOAMADDCQBUDDY-KHPPLWFESA-O	426.357	104.183	6.66074	3.91721	1.33184	0.299663	0.375848	1.70038	0.765858
3148	LPC(16:0)	0.971354			ASWBNKHCZGQVJV-UHFFFAOYSA-N	496.339	93.8989	62.959	58.0177	0.149985	0.794575	0.487039	1.08517	0.117918
2714	LPE(16:0)	0.971183			YVYMBNSKXOXSKW-UHFFFAOYSA-N	454.291	97.0713	4.76229	11.3004	0.932485	0.0140618	0.369368	0.421425	-1.24665
6680	TAG(14:0/14:0/18:0)	0.971137			YQLXPOXDXQWEKE-UHFFFAOYSA-N	796.737	717.682	882.106	828.173	0.265998	0.785788	0.484261	1.06512	0.0910196
4185	DAG(16:1/18:2)	0.970163			BHGPPCIWDXQOMA-RUGCENDASA-N	608.516	469.349	0.38023	0.888883	1.96739	0.146541	0.369368	0.427762	-1.22512
6955	PS(14:1/24:2)	0.969595			GTLJOJQANVFKFS-MLVGEXJWSA-N	814.558	419.965	30.8574	22.7488	0.479389	0.399462	0.380308	1.35645	0.439831
3209	DAG(12:0/14:0)	0.968915			PHOVHROLCJBNRG-UHFFFAOYSA-N	502.446	413.596	14.0379	30.2794	1.9503	0.052546	0.369368	0.46361	-1.10902
5337	PC(15:0/15:0)	0.968681			LJARBVLDSOWRJT-UHFFFAOYSA-N	706.536	410.29	402.251	351.416	0.481279	0.688501	0.451884	1.14466	0.194915
3404	PC(14:0e/4:0)	0.965205			HBDDPDCWQRQTDQ-UHFFFAOYSA-N	524.361	101.63	0.684096	0.624987	0.601173	0.820908	0.495187	1.09458	0.130373
6923	PC(18:0/20:3)	0.964522			LLUINWFQEIMZRU-JOIBFBEQSA-N	812.613	479.588	67.4635	37.2584	0.512566	0.288734	0.375291	1.81069	0.856543
6167	TAG(12:0/16:1/16:1)	0.96426			PYCQOABHIDXAJU-YPAXQUSRSA-N	764.673	635.462	484.87	708.06	1.36245	0.244342	0.372541	0.684786	-0.546275
6852	PC(14:1/24:4)	0.963748			FOQMNUVHRWPLCX-GVTKYYOSSA-N	808.58	440.865	24.133	16.4009	0.551943	0.312454	0.376452	1.47144	0.55723
6573	TAG(12:0/16:0/18:3)	0.963635			LIVFTVNOEQXAKW-ALZLWBCBSA-N	790.691	663.281	2858.68	3647.88	1.12648	0.407518	0.380607	0.783656	-0.351708
4154	DAG(16:1/18:3)	0.963261			UUPFPLJLQPYEKS-MVXJGUQMSA-N	606.508	454.671	7.72376	7.71966	0.329541	0.998922	0.544138	1.00053	0.000766354
4596	SM(d14:0/16:1)	0.962839			BMQVVEVSWBEXPR-HNENSFHCSA-N	647.51	285.209	2.16714	2.86772	0.914506	0.289881	0.375351	0.755702	-0.404111
7313	PC(14:1/26:4)	0.962704			NXTKBELCXOKFDI-GVTKYYOSSA-N	836.611	501.91	2.16888	1.17696	1.3411	0.133977	0.369368	1.84278	0.881881
8695	TAG(18:1/18:2/19:1)	0.962314			MUPLOFIEWBEBDZ-GMWWFSEGSA-N	914.814	716.656	36.0672	30.0904	0.841699	0.458283	0.386895	1.19863	0.261386
8871	TAG(18:1/18:2/20:2)	0.961637			XOBSYDDZBBHRQA-AJVFMDHASA-N	926.808	714.604	829.921	567.202	1.05518	0.191379	0.369368	1.46319	0.549113
8514	TAG(18:0/18:1/18:1)	0.960623			HWYGJLSOHLGKDX-UZTWDUGDSA-N	904.821	742.474	1304.23	1055.75	0.591677	0.379825	0.379527	1.23536	0.304929
6191	PC(13:0/22:5)	0.960038			YYEQPIZOCVYQEG-QIEOLGCNSA-N	766.535	479.908	70.5199	57.7854	0.154159	0.498139	0.394234	1.22038	0.287325
6419	TAG(14:0/14:0/17:1)	0.959832			FEAYBWPBXJBSRU-PNHLSOANSA-N	780.741	730.614	5.38815	5.7317	0.840161	0.792783	0.486474	0.940061	-0.089173
6313	PC(9:0/26:1)	0.959228			IXSLYSDUVFGYKH-VXPUYCOJSA-N	774.607	512.477	4.82616	2.84489	0.666217	0.188353	0.369368	1.69643	0.762502
4497	DAG(18:1/18:2)	0.958744			BLZVZPYMHLXLHG-RQOIEFAZSA-N	636.554	548.734	48.181	44.0063	0.27403	0.792432	0.486364	1.09486	0.130752
8386	TAG(18:1/18:2/18:2)	0.958288			POVFMDGBZDJLAN-BHFHHPLZSA-N	898.785	711.255	8102.73	6667.02	0.480663	0.443987	0.384635	1.21534	0.281365
5977	TAG(13:0/13:0/17:1)	0.95827			FSZDGHMHNVUWSL-IZHYLOQSSA-N	752.675	668.062	111.125	130.644	1.06864	0.56469	0.41298	0.85059	-0.233464
5532	PC(4:0/27:0)	0.958196			QCQFLFPJKZDPME-UHFFFAOYSA-N	720.551	437.548	42.6052	32.8399	0.227522	0.465777	0.388035	1.29736	0.375581
6281	PE(18:1/20:1)	0.958037			UITCASPZWUAJBW-HWSICPKZSA-N	772.574	491.219	3.48495	3.00389	0.339946	0.642894	0.436904	1.16015	0.214308
6287	PC(9:0/26:2)	0.958021			DOPWEOPNLIWONK-LTXDKZCQSA-N	772.584	455.21	25.1793	18.7044	0.32156	0.389987	0.37994	1.34617	0.428861
3370	LPC(18:1)	0.956832			YAMUFBLWGFFICM-SEYXRHQNSA-N	522.354	100.992	15.723	15.4694	0.603558	0.95878	0.533947	1.0164	0.0234622
9471	TAG(17:2/21:0/21:2)	0.956532			GYCXUWHQIWHKFF-VSUBUKAGSA-N	975.817	715.628	122.525	69.2266	1.40535	0.1079	0.369368	1.76991	0.823674
4466	DAG(18:2/18:2)	0.956494			MQGBAQLIFKSMEM-MAZCIEHSSA-N	634.539	494.278	252.068	291.827	0.595876	0.652959	0.440123	0.863758	-0.211301
3700	DAG(14:0/16:0)	0.95568			NYNQTTOUQMCOEM-UHFFFAOYSA-N	558.508	506.915	25.6755	29.9131	1.15236	0.584316	0.418457	0.858334	-0.220388
4235	DAG(16:0/18:1)	0.954824			YEJYLHKQOBOSCP-ZCXUNETKSA-N	612.555	549.371	1171.28	1098.24	0.409919	0.840084	0.500959	1.06651	0.0928956
7598	TAG(16:0/16:0/18:0)	0.954667			DQKMNCLZNGAXNX-UHFFFAOYSA-N	852.799	751.775	759.356	628.821	0.372313	0.414933	0.381064	1.20759	0.272126
5917	PC(6:0/27:0)	0.95448			GIGFXAIGXMAFIF-UHFFFAOYSA-N	748.574	510.699	24.5655	18.5563	0.190274	0.391961	0.380018	1.32384	0.404725
8886	TAG(17:0/19:0/19:0)	0.954286			WFQFDVMRESFKCS-UHFFFAOYSA-N	927.819	731.647	1684.57	1092.71	1.07139	0.163666	0.369368	1.54164	0.624469
8732	TAG(16:0/20:6/20:6)	0.954112			NAQOATIADMJDIL-CDPVXYKVSA-N	917.744	669.958	4.23145	3.4976	0.0845594	0.562471	0.412346	1.20981	0.274783
5896	PC(7:0/26:1)	0.953845			QTCAYONTPTZFQC-HNENSFHCSA-N	746.559	405.527	1.60089	1.25424	0.233579	0.470823	0.388928	1.27638	0.352061
6546	PC(10:0/26:1)	0.953111			GQRONIVZDUCCCG-VXPUYCOJSA-N	788.604	478.156	269.429	234.656	0.0601609	0.661645	0.442858	1.14819	0.199361
7237	PC(16:3/24:4)	0.953106			PSZDKKGECDHHAW-ZWDWPNMXSA-N	832.581	414.997	12.1159	9.21048	0.101031	0.529647	0.402988	1.31545	0.395551
5861	PC(7:0/26:2)	0.953048			QLGBREYRAWVYSQ-GJLVVWLQSA-N	744.551	405.668	18.5733	15.3801	0.335952	0.510306	0.397346	1.20762	0.272167
7909	TAG(16:1/18:1/18:2)	0.952936			KTYJOSZMHWBFFQ-YXHVGKFASA-N	872.766	732.675	888.944	781.666	0.221254	0.649589	0.439051	1.13724	0.18554
5680	PC(16:1/16:1)	0.952684			GPWHCUUIQMGELX-YGGBKCGDSA-N	730.536	378.033	17.4223	15.3155	0.378393	0.714012	0.460462	1.13756	0.185944
6113	PC(8:0/26:1)	0.951142			HINNCFGUVNHVTC-HNENSFHCSA-N	760.582	466.316	2326.22	1570.92	0.532747	0.291829	0.375453	1.48081	0.566382
4219	DAG(16:1/18:1)	0.951072			FWWLDEIJAPIBES-LJSPAGPLSA-N	610.529	492.115	6.11976	8.40837	1.07253	0.304349	0.376075	0.727818	-0.458351
5531	PC(13:0/18:0)	0.950573			JCYHLCNGJZYTHB-UHFFFAOYSA-N	720.542	468.988	13.3118	10.8084	0.0254932	0.553796	0.409837	1.23161	0.300543
10302	TAG(22:1/22:1/22:1)	0.950459			BIXZCRFRTNYIBY-TUIVHVJNSA-N	1075.96	823.68	27.1431	13.2524	1.51807	0.176194	0.369368	2.04816	1.03433
8378	TAG(15:1/19:0/19:0)	0.950121			IWCADTFDCYBLQU-UZYVYHOESA-N	897.765	676.989	87.8289	88.0444	0.350602	0.993662	0.542828	0.997552	-0.00353579
7276	TAG(16:0/16:1/17:1)	0.950044			ICUSXKNBRBCDLC-IPIVTSKRSA-N	834.789	748.715	149.76	106.105	1.03766	0.196898	0.369368	1.41143	0.497162
6641	TAG(12:0/16:0/18:1)	0.949426			ZRJSMOKKHFDLDI-VZCXRCSSSA-N	794.72	716.217	154.818	155.887	0.659396	0.9789	0.539111	0.993139	-0.00993237
6813	PC(16:0/22:6)	0.949168			IESVDEZGAHUQJU-SYGPSSPWSA-N	806.565	435.935	105.381	71.8691	0.393481	0.293	0.375513	1.46629	0.552174
4788	DAG(18:1/20:2)	0.949111			ADXAWIIUCSQOAS-GYQRTUFASA-N	664.585	559.014	68.2892	51.0101	0.28657	0.419773	0.381527	1.33874	0.420874
6609	TAG(14:0/16:1/16:1)	0.946396			NSWFSBQVEYIODS-FRUUGIBISA-N	792.705	715.815	32.6467	27.5021	1.25166	0.743162	0.470347	1.18706	0.247392
9633	TAG(20:1/20:1/20:1)	0.946224			XKXYLRHFXANGHG-IUPFWZBJSA-N	991.944	809.383	160.552	99.7218	0.818881	0.159806	0.369368	1.61	0.687059
9168	TAG(19:1/19:1/19:1)	0.946224			ZMKRXODJXRSUGE-XNQILKFJSA-N	949.801	715.126	605.202	459.506	0.6744	0.346529	0.378048	1.31707	0.397332
7102	TAG(16:1/16:1/16:1)	0.946224			CWTZJNJDDDCLFV-IUPFWZBJSA-N	823.675	685.131	814.937	706.705	0.154525	0.558927	0.411327	1.15315	0.20558
6991	TAG(16:2/16:2/16:2)	0.946224			ZCWBRQCTMRFYLM-BWYWOHEUSA-N	817.63	636.515	25.334	27.8417	0.65545	0.736472	0.468095	0.909928	-0.136175
5808	TAG(14:1/14:1/14:1)	0.946224			JNMDCUOOYCRSIP-WLFVLELZSA-N	739.583	613.801	214.686	292.693	1.13891	0.292051	0.375464	0.733485	-0.447161
5719	TAG(14:2/14:2/14:2)	0.946224			SHNZZSAAVLYHET-GUJFLIOZSA-N	733.537	564.485	6.95699	4.58661	1.04887	0.245962	0.372658	1.51681	0.601037
6432	TAG(15:1/15:1/15:1)	0.946224			ONPXYEULBZRYSX-JFJOQQEJSA-N	781.591	524.46	14.409	9.09601	0.417917	0.228832	0.371342	1.58411	0.663669
6236	TAG(15:3/15:3/15:3)	0.946224			JFKDDQDHBBGXIA-FLIQGJDUSA-N	769.553	474.243	95.1529	58.678	0.625959	0.210949	0.369825	1.62161	0.697429
6899	TAG(16:3/16:3/16:3)	0.946224			LZMVLTVWWAWRND-HQZGDWGUSA-N	811.601	470.472	105.684	61.5122	0.628804	0.204766	0.36945	1.71809	0.780808
5197	TAG(13:1/13:1/13:1)	0.946224			OJGNREAJBZCCCL-WLFVLELZSA-N	697.525	350.498	5.38677	5.26198	0.408981	0.9319	0.526864	1.02372	0.0338149
6914	PS(16:1/22:3)	0.945015			CHFIIFOQKSKSBE-PHLVFGIESA-N	812.54	398.865	19.9943	12.4922	0.99255	0.205699	0.369508	1.60054	0.678559
7451	TAG(14:0/18:1/18:3)	0.944922			VPFXDUQIZNNZLK-GXKCQHDASA-N	844.737	689.058	4717.18	4307.05	0.122341	0.728229	0.465293	1.09522	0.131223
6605	TAG(12:0/16:0/18:2)	0.944867			FAYQATHRUFYVRH-WNPWGEDXSA-N	792.705	682.514	6723.93	6501.15	0.425595	0.897014	0.517345	1.03427	0.0486105
5703	PC(6:0/26:1)	0.944143			MLBVVLKJELORDK-ZCXUNETKSA-N	732.553	419.224	137.301	104.097	0.298494	0.470149	0.388792	1.31897	0.399412
4438	DAG(18:2/18:3)	0.944118			PGXBELQFNRPKBC-DYXXURTGSA-N	632.522	463.722	36.6242	56.5111	1.08606	0.199086	0.369368	0.648088	-0.625738
3671	DAG(12:0/18:2)	0.943437			STQYAPOZIUJNAD-DURLKXOLSA-N	554.477	431.973	63.3707	115.998	1.7184	0.0627782	0.369368	0.546308	-0.872214
6486	HexCer/NS(d18:1/22:0)	0.943339			YIGARKIIFOHVPF-LAPDZXRHSA-N	784.664	545.253	14.6697	9.67647	0.974762	0.212885	0.369939	1.51602	0.600289
3684	DAG(12:0/18:1)	0.943191			GFDAVCSAIGBIQQ-NXVVXOECSA-N	556.492	468.748	59.6975	88.7387	1.49303	0.179632	0.369368	0.672733	-0.571894
6407	PC(14:0/22:5)	0.942925			SFEMWZZGMMRGCX-OULCNMDBSA-N	780.551	361.181	2.68863	2.41586	0.131144	0.770517	0.479361	1.11291	0.154333
7307	PS(20:3/20:3)	0.942859			XOBVZXPSSBHSRZ-YTWBPVBXSA-N	836.475	451.983	3.65001	2.59674	0.626835	0.275778	0.374576	1.40561	0.491197
7171	PC(14:1e/26:2)	0.942691			YBGZIEVSUWOJDE-LVPVIALKSA-N	826.689	579.673	3.26239	2.91669	0.721928	0.802894	0.489641	1.11852	0.161596
6950	PC(18:3e/22:6)	0.942691			IDYBPHOYZBRAFH-YVHSNDMLSA-N	814.533	463.131	6.36663	5.41907	0.0635736	0.613883	0.427339	1.17486	0.232484
5474	PC(14:0e/18:2)	0.942691			IWGRIIUADPXTSC-AKMCNLDWSA-N	716.564	406.139	28.5113	19.157	1.20904	0.24583	0.372649	1.48829	0.57366
5063	PC(14:0e/16:2)	0.942691			KLMRFMNVESCDHY-XOMYGGGSSA-N	688.534	351.896	1.81706	1.75987	0.0927871	0.930094	0.526381	1.0325	0.046136
5429	PC(14:0e/18:4)	0.942691			BXXRJYZVFDKKLH-KKILVFCFSA-N	712.545	195.356	0.776179	0.879338	1.81271	0.796319	0.487586	0.882685	-0.18003
5594	TAG(12:0/12:0/17:1)	0.942041			QIVLDMOUFRREPY-FCQUAONHSA-N	724.644	643.679	42.9286	67.5111	1.45095	0.174944	0.369368	0.635874	-0.653187
3401	LPC(18:0)	0.939949			IHNKQIMGVNPMTC-UHFFFAOYSA-N	524.37	138.899	76.5122	86.1923	0.0460471	0.70724	0.458154	0.887692	-0.171869
7319	TAG(15:0/16:0/18:1)	0.939646			KWXJMBTWCDOOOM-QOCHGBHMSA-N	836.766	730.126	192.615	155.991	0.277362	0.347248	0.378082	1.23478	0.304258
7344	PS(14:1/26:4)	0.939249			DIJTYVWWYBMCRN-REJVNYKHSA-N	838.555	420.52	31.1612	16.6588	0.486783	0.330831	0.377281	1.87056	0.903468
6133	PS(8:0/26:1)	0.939249			AQHRQDGPOHZJJB-NXVVXOECSA-N	762.525	396.894	8.80431	5.89396	0.654531	0.250373	0.37297	1.49378	0.578972
6105	TAG(12:0/14:2/18:2)	0.938835			SPXOBLSIGKGSFD-JIIIAGPLSA-N	760.641	629.13	74.1798	155.119	1.54458	0.136442	0.369368	0.478212	-1.06428
6215	PE(12:0/26:4)	0.938804			MZLYGMRBNDTYIT-OFAZCYPNSA-N	768.492	451.459	5.05688	4.19417	0.243691	0.487062	0.392137	1.20569	0.269863
6918	HexCer/NS(d18:1/24:0)	0.937586			POQRWMRXUOPCLD-MHAUTQJVSA-N	812.693	577.965	19.9659	17.142	0.226288	0.606951	0.425074	1.16473	0.220001
7859	TAG(16:1/18:2/18:3)	0.937198			ZNWMQGQSWLJCNF-YOPYQNEPSA-N	868.734	660.02	54.3653	48.5631	0.343924	0.750465	0.472784	1.11948	0.162828
8208	TAG(17:0/18:1/18:2)	0.936919			JCUUGUUICZELJG-KDHVXLOFSA-N	888.793	716.202	106.778	91.222	0.421011	0.496146	0.393861	1.17053	0.227157
2974	LPE(18:1)	0.935132			PYVRVRFVLRNJLY-KTKRTIGZSA-N	480.309	104.982	14.3237	17.8212	0.20165	0.481122	0.390982	0.803746	-0.315189
6823	TAG(12:0/17:1/18:1)	0.935114			IQJXUVXBOJLBGI-ZJMBEJSASA-N	806.721	692.709	208.891	185.821	0.398912	0.636072	0.434692	1.12415	0.168836
4930	PC(14:0/14:0)	0.93353			CITHEXJVPOWHKC-UHFFFAOYSA-N	678.506	354.113	13.2535	16.8652	1.35426	0.473939	0.389557	0.78585	-0.347674
8568	TAG(16:0/18:0/20:1)	0.932959			AOSKWYIWKDMXST-RFBIWTDZSA-N	906.838	754.875	963.756	762.511	0.53229	0.350558	0.378234	1.26392	0.337911
3954	DAG(14:0/18:1)	0.930179			XEQQGHISHUGMIP-MSUUIHNZSA-N	584.524	511.561	136.216	164.366	1.04278	0.534902	0.404484	0.828732	-0.271023
9182	TAG(18:1/18:2/22:4)	0.929988			HEPVDSRPLFKMJC-SCPVOKBRSA-N	950.814	718.676	1018.08	692.956	1.2688	0.247806	0.37279	1.46919	0.555016
5234	HexCer/NS(d18:1/16:0)	0.929749			VJLLLMIZEJJZTE-ORIPQNMZSA-N	700.571	420.393	32.7075	15.8352	1.4708	0.0584399	0.369368	2.0655	1.04649
4249	DAG(16:0/18:0)	0.929026			ONCLVQFEAFTXMN-UHFFFAOYSA-N	614.57	579.775	65.8674	59.2087	0.380168	0.724404	0.463984	1.11246	0.153755
8935	TAG(18:0/18:2/20:1)	0.928993			RCKMTHWPNXPJNT-QSGKGZEQSA-N	930.849	756.942	1685.57	1268.81	0.779382	0.303934	0.376055	1.32847	0.409762
5660	HexCer/NS(d18:1/18:0)	0.928382			YMYQEDCYNANIPI-OWWNRXNESA-N	728.601	466.5	7.95088	4.83295	1.04108	0.14363	0.369368	1.64514	0.71821
9195	TAG(18:0/18:0/21:2)	0.926828			SASJOHIQRIOIMB-WRRCRXFXSA-N	951.817	731.635	271.135	208.767	0.597001	0.366076	0.378932	1.29874	0.377116
9163	TAG(18:1/18:1/22:6)	0.92555			VULLTLRIKFDMHX-IOGDVMKPSA-N	948.885	738.842	202.299	179.43	0.120279	0.599267	0.422721	1.12745	0.173066
7734	TAG(15:0/18:1/18:2)	0.922695			CYSYJKJDVJLYTD-KDHVXLOFSA-N	860.767	715.552	551.607	463.65	0.292992	0.465074	0.387929	1.1897	0.250604
7960	TAG(16:1/18:2/18:2)	0.921175			DZUGWYNHCGIUTA-JJZGRHHDSA-N	875.708	692.203	575.016	479.382	0.499876	0.462698	0.38757	1.19949	0.262427
5841	PE(18:1/18:2)	0.920744			GKAFCSRKMWFPSJ-RQOIEFAZSA-N	742.537	440.734	227.391	174.315	0.265313	0.434681	0.383152	1.30448	0.383478
6615	TAG(14:1/14:1/18:2)	0.920305			JICNCRKHPGWKLK-BBYWYKQHSA-N	793.621	623.193	9.39752	13.9282	1.17665	0.200117	0.369368	0.674714	-0.567653
3526	Cer/NS(d18:1/16:0)	0.919829			YDNKGFDKKRUKPY-ORIPQNMZSA-N	538.518	472.801	29.264	17.8448	1.09579	0.157424	0.369368	1.63991	0.713618
7359	TAG(16:0/16:0/17:0)	0.91975			TTWJTJMWHOYBPQ-UHFFFAOYSA-N	838.777	730.155	34.5876	28.6142	0.166049	0.400644	0.380352	1.20876	0.273527
4213	DAG(16:0/18:2)	0.919355			SVXWJFFKLMLOHO-BCTRXSSUSA-N	610.54	520.244	731.737	869.939	0.801733	0.582602	0.417988	0.841136	-0.249589
4771	DAG(18:2/20:2)	0.917712			KWDLZBOFKFWNKF-QWRCKZSHSA-N	662.57	512.325	21.5617	24.9668	0.892258	0.678999	0.44867	0.863614	-0.211542
7056	TAG(12:0/18:2/18:2)	0.917175			MVLRQPPTISTJFW-ZHSZNRNPSA-N	821.661	667.078	889.153	859.535	0.352047	0.89697	0.517333	1.03446	0.0488754
8862	TAG(18:2/18:2/20:4)	0.916741			SFRYBXSVNJEWEH-OTSYZDSKSA-N	925.713	673.357	4.84266	2.30021	0.991744	0.0956495	0.369368	2.10532	1.07404
4627	Cer/NS(d18:1/24:0)	0.91674			ZJVVOYPTFQEGPH-MHAUTQJVSA-N	650.626	634.161	1.442	0.85154	1.61446	0.0718396	0.369368	1.6934	0.759926
3422	DAG(10:0/18:2)	0.916702			SFLPEFMLJHBODR-HDXUUTQWSA-N	526.445	380.399	6.81592	16.5826	2.04034	0.0218117	0.369368	0.411028	-1.28269
7291	TAG(12:3/19:4/19:4)	0.916221			ZVFDTEKMNAQSOL-FQUKZRIHSA-N	835.618	647.873	11.541	11.4072	0.00751504	0.968119	0.536358	1.01173	0.0168276
8364	TAG(18:2/18:3/18:3)	0.915834			XCBDYYPMQUVIAE-FWPKVRRPSA-N	897.694	662.578	26.559	28.3215	0.162606	0.810812	0.492094	0.937768	-0.0926974
5781	TAG(12:1/12:1/18:2)	0.915407			BETSKEANSOKFGX-PGJXQSJBSA-N	737.567	589.226	56.1763	75.757	1.0551	0.26139	0.373703	0.741533	-0.431418
1887	ACar(14:0)	0.915305			PSHXNVGSVNEJBD-UHFFFAOYSA-O	372.259	44.474	0.499138	0.583004	0.162339	0.796298	0.48758	0.85615	-0.224065
6229	TAG(12:0/16:0/16:0)	0.915018			ZCHDZACIKMGEJU-UHFFFAOYSA-N	768.706	698.308	1365.78	1284.62	0.489453	0.818056	0.494317	1.06318	0.0883791
7872	TAG(15:0/15:0/21:1)	0.91436			RIXNJBSAKVSYFD-ZIADKAODSA-N	869.741	691.879	103.497	105.61	0.660043	0.944828	0.530297	0.979989	-0.029162
6178	TAG(13:1/13:1/18:2)	0.913421			JFQFBQFVPWZIBE-BBYWYKQHSA-N	765.599	617.405	85.4814	142.044	1.31338	0.135528	0.369368	0.601795	-0.732656
4608	Cer/NS(d18:1/24:1)	0.91309			FUWLDBVRSLAFFJ-DBOQMASJSA-N	648.618	559.96	0.411266	0.35633	0.153496	0.710653	0.45932	1.15417	0.206857
8175	TAG(16:0/18:0/18:0)	0.91302			SDNYRTVJOFMYIW-UHFFFAOYSA-N	885.779	789.712	7.14551	7.81254	0.345561	0.74694	0.471611	0.914621	-0.128754
7143	TAG(12:0/18:1/18:1)	0.912746			LCLMBEZKBXWQCM-WRBBJXAJSA-N	825.691	702.577	415.345	354.454	0.409489	0.492352	0.393147	1.17179	0.228711
5306	PC(4:0/26:1)	0.912615			KABCYNKSAHRXHG-MSUUIHNZSA-N	704.521	364.353	2.46239	2.26288	0.554661	0.805184	0.490353	1.08817	0.1219
9230	TAG(18:1/18:2/22:2)	0.911885			KSCUJWKKLXPTIP-BHFHHPLZSA-N	954.839	733.213	347.762	209.335	1.25209	0.145984	0.369368	1.66127	0.732288
7473	TAG(16:1/16:1/18:1)	0.910065			YAZXQAFZIYKZEV-HWDPTEACSA-N	846.744	688.135	1289.43	1111.73	0.115507	0.561952	0.412197	1.15983	0.213918
8009	TAG(16:3/16:3/21:5)	0.910005			SDLAIJKPHHACAV-RPFLLAJDSA-N	877.634	544.677	22.3054	18.1197	0.288714	0.474708	0.389711	1.231	0.299832
5209	HexCer/NS(d18:1/16:1)	0.909135			XGDYWPGIKJQMEA-HSCORPAWSA-N	698.556	406.088	6.38878	4.27965	1.35736	0.263122	0.373813	1.49283	0.578048
7524	TAG(16:1/16:1/18:2)	0.90908			RHRCBOCRXHUAJG-AQTXVFEXSA-N	849.684	672.454	54.1934	50.579	0.0793945	0.797912	0.488085	1.07146	0.0995771
6195	TAG(12:0/14:0/18:1)	0.908834			ALGMTANOGYTBDE-VZCXRCSSSA-N	766.685	658.765	1096.27	1250.79	0.958611	0.63805	0.435336	0.876461	-0.190237
10080	TAG(20:1/22:1/22:1)	0.908552			QYBDNPKXGIKXKL-BCWOAQIMSA-N	1042.97	796.872	84.1884	50.0102	1.22052	0.161234	0.369368	1.68342	0.751399
7630	TAG(14:0/18:1/18:1)	0.907446			JSXDYDGETRNNDY-IKJQKJQYSA-N	853.721	698.323	72.3592	62.8583	0.0865202	0.578684	0.416909	1.15115	0.203072
8054	TAG(14:3/19:0/19:0)	0.906935			PVMSCTBBJKGQQP-YAJFHIPQSA-N	879.82	753.338	3106.85	2506.99	0.395777	0.378016	0.379451	1.23928	0.309498
5008	DAG(18:2/22:5)	0.906414			LRHVZVQHYQOHJX-KXVSDDNQSA-N	684.545	474.413	2.23082	2.84072	1.1581	0.511487	0.397695	0.785301	-0.348683
4805	DAG(18:1/20:1)	0.904806			AKCNIDZVBDSVNW-HWSICPKZSA-N	666.6	585.904	48.6078	35.7383	0.242226	0.369914	0.379102	1.3601	0.443716
8192	TAG(16:5/19:4/19:4)	0.904563			MXWKKWOBHALVCO-KEZLPHDOSA-N	887.633	648.86	13.538	19.6416	1.16319	0.210792	0.369816	0.689249	-0.536903
6589	TAG(13:0/13:0/20:5)	0.903855			ZSTLTKADVCNZQL-CYXNEUIRSA-N	791.614	623.165	64.7421	99.9812	1.1838	0.137287	0.369368	0.647542	-0.626954
6563	TAG(12:0/12:0/22:6)	0.903685			JEISDJMQVIBHOW-FBTGUAFMSA-N	789.652	596.003	1.24873	3.24421	1.34737	0.154698	0.369368	0.384909	-1.37741
5072	DAG(18:1/22:4)	0.903544			XJAMHDZFHUPEFO-DCMOKHIZSA-N	688.619	569.841	3.78527	1.26195	1.80829	0.0155942	0.369368	2.99954	1.58474
9215	TAG(18:2/18:2/22:4)	0.90208			WORRABWRQXAEKN-SWYOYGARSA-N	953.751	698.841	44.8543	25.5864	1.72914	0.0805979	0.369368	1.75305	0.80987
8333	TAG(17:0/18:1/18:1)	0.90103			UCFUHDDQQGBXAB-IKJQKJQYSA-N	895.771	747.735	57.9657	50.7854	0.540058	0.502636	0.395065	1.14139	0.190786
9192	TAG(18:1/20:4/20:4)	0.900574			SBTWVYCOKCLVIP-GNVBEXTCSA-N	951.741	698.432	135.585	100.774	0.868474	0.309421	0.376313	1.34544	0.428078
8055	TAG(16:1/18:1/18:1)	0.900427			LUMXEMCKOBNHRP-OQGVBXIJSA-N	879.728	707.928	134.375	109.731	0.693623	0.350036	0.378211	1.22458	0.292288
8360	TAG(16:0/18:2/20:4)	0.89927			QSPYSPLEBBTWJE-CBFDOWQBSA-N	896.852	735.448	17.6569	17.9801	0.409715	0.943979	0.530073	0.982024	-0.0261692
7867	TAG(12:0/20:4/20:4)	0.899105			LVTDABFZLNMCEJ-SJBUOTLFSA-N	869.662	652.231	28.6037	32.1738	0.508771	0.681148	0.449401	0.889036	-0.169686
6728	TAG(14:0/14:0/18:1)	0.89863			YFAOERMPCIFRTL-QOCHGBHMSA-N	799.678	699.848	384.107	321.98	0.391696	0.455327	0.386437	1.19295	0.254534
7014	TAG(12:1/18:2/18:2)	0.898558			HOKRZDFQKKWRQG-IONFXORKSA-N	819.643	648.774	235.643	279.051	0.773912	0.529133	0.40284	0.844446	-0.243922
8983	TAG(18:1/18:1/20:2)	0.897789			YYLWOHSMTQQTBX-UYTRXKGHSA-N	933.786	745.773	128.343	93.4353	1.03412	0.209374	0.369732	1.3736	0.457964
8870	TAG(16:0/18:1/22:4)	0.896619			GRYJGGGFEFFLGH-JAZNFRFKSA-N	926.815	731.638	2622.29	1762.71	1.05076	0.193593	0.369368	1.48765	0.573036
9007	TAG(18:1/18:1/20:1)	0.896505			DVVVWSWPMOHCJM-ANKPWZAQSA-N	935.801	758	105.266	85.5125	0.761992	0.354408	0.378409	1.23101	0.299838
8951	TAG(18:0/18:0/20:5)	0.896001			KHBLBPIPWFGLAT-UMDYYZOWSA-N	931.759	718.649	25.4722	12.8877	1.55569	0.0969573	0.369368	1.97648	0.982935
8950	TAG(18:1/18:1/20:3)	0.895317			QFJDVZUJUIABAM-PWJLNTDSSA-N	931.772	732.153	223.504	149.093	1.14542	0.152617	0.369368	1.49909	0.584086
9314	TAG(18:1/18:1/22:2)	0.895155			SPFZUVXNQBSMSE-QFACYJBGSA-N	961.891	762.249	65.0212	50.2858	0.975304	0.29726	0.375729	1.29303	0.370758
7491	TAG(14:1/18:2/18:2)	0.894995			UOLVCJQWHMRAFB-LMYKVZMBSA-N	847.667	658.245	9.34651	7.91601	0.12705	0.588219	0.41952	1.18071	0.239654
9339	TAG(18:1/18:1/22:1)	0.894356			PZTWMTYNNRADPN-ALHSWEIPSA-N	963.833	771.016	136.873	111.575	0.72097	0.361473	0.378723	1.22673	0.294819
9239	TAG(18:1/18:1/22:5)	0.894347			AANCKINPVVQDGX-HRVFRTFQSA-N	955.769	718.215	104.831	64.5188	1.30733	0.141999	0.369368	1.62481	0.700274
7240	TAG(16:1/16:1/17:1)	0.894338			COIJIZVGJVDKDE-PHPCGZCKSA-N	832.736	695.797	166.452	142.05	0.012424	0.51177	0.397779	1.17179	0.228714
7878	TAG(16:4/18:2/18:2)	0.894264			SSIHLLLIJQIUCJ-WVIBCAAOSA-N	869.716	615.862	4.6136	5.04966	0.539631	0.787911	0.484935	0.913645	-0.130294
8912	TAG(18:2/18:2/20:2)	0.894226			IPRQXDZWKRUXMZ-CASIWWKWSA-N	929.753	715.717	257.066	169.535	1.19734	0.147905	0.369368	1.5163	0.600553
5137	DAG(18:1/22:2)	0.893897			YYCQDSISASSAEO-SIUUASEZSA-N	692.616	590.15	17.7254	14.1458	0.101715	0.496185	0.393869	1.25305	0.325446
6653	TAG(14:0/14:0/18:3)	0.893853			JAVRDJBFOOPTRT-AAPVPQQHSA-N	795.635	643.125	50.5111	64.3957	0.937643	0.37989	0.379529	0.784387	-0.350363
7924	TAG(16:2/18:2/18:2)	0.893249			GOOWHOLGCYSMJZ-RMLMUKSQSA-N	873.69	674.478	173.421	135.012	0.5607	0.422713	0.381822	1.28449	0.361192
9361	TAG(18:1/18:1/22:0)	0.892957			CDMARTCICGPDST-XFUYORNGSA-N	965.847	772.093	23.9968	19.7444	0.678438	0.498204	0.394246	1.21537	0.281396
7840	TAG(15:0/18:1/18:1)	0.892941			LUGDNKTVMCHPQX-IKJQKJQYSA-N	867.816	717.521	91.3832	82.1146	0.0540244	0.640525	0.436139	1.11287	0.15429
6556	TAG(14:3/14:3/18:0)	0.892828			QTHIFDUFLSGAHZ-XDQKJZASSA-N	789.598	620.08	18.7546	30.2837	0.174218	0.219328	0.370528	0.619297	-0.691298
9892	TAG(18:1/22:1/22:1)	0.892673			LEUQGYDZSJOWKG-MIWAFWMKSA-N	1019.89	797.371	91.2144	65.3336	1.134	0.236549	0.371957	1.39613	0.481435
9041	TAG(18:1/18:1/20:0)	0.891972			GYPCYQZGNPPXQY-XFUYORNGSA-N	937.818	769.125	144.533	121.559	0.519082	0.428521	0.382394	1.189	0.249749
8153	TAG(16:1/18:0/18:0)	0.891461			JUQOXGTWDFVJHQ-OVXWJCGASA-N	883.77	752.78	281.008	259.403	0.366834	0.694231	0.453801	1.08329	0.115416
9387	TAG(18:0/18:0/22:0)	0.891432			KFFURWDSOSXFNL-UHFFFAOYSA-N	969.88	809.083	17.2661	14.4487	0.454859	0.459405	0.387068	1.19499	0.257004
7183	TAG(15:0/15:0/18:1)	0.891297			IZFGUIHOICXOBN-QOCHGBHMSA-N	827.777	735.221	18.2377	14.7508	0.331983	0.366339	0.378944	1.23639	0.306129
3659	DAG(12:0/18:3)	0.891033			OVXBYAVUHYYCHZ-DBRBFSQJSA-N	552.461	397.034	3.89367	7.75272	1.60024	0.0557984	0.369368	0.502233	-0.993573
8822	TAG(18:2/18:2/20:5)	0.890772			KCJOSIDQQSYFMV-HRHNPXLFSA-N	923.706	673.197	31.9201	26.7188	0.253786	0.611219	0.426468	1.19467	0.25661
9261	TAG(18:1/18:1/22:4)	0.890469			OERPRQQVPXQVON-LOETYXBHSA-N	957.784	733.687	128.263	78.4417	1.29713	0.131928	0.369368	1.63514	0.709415
6273	TAG(12:0/12:0/20:1)	0.890217			GRNYLLDULGFJIH-DQRAZIAOSA-N	771.643	678.976	544.563	467.837	0.148135	0.530247	0.40316	1.164	0.219093
9878	TAG(20:4/21:0/21:0)	0.88923			PYEBZXRJNOXFPB-KIEMYMGWSA-N	1017.88	785.794	80.3683	56.792	1.19278	0.197512	0.369368	1.41513	0.500939
5750	TAG(12:2/12:2/18:1)	0.889135			BTWYOUOICSMADG-LQTRSFIYSA-N	735.552	577.659	17.1581	14.3782	0.233454	0.616431	0.428184	1.19334	0.255009
5439	TAG(12:0/12:0/16:2)	0.889107			NBXBBAIRPVIVRY-KVVDGFMCSA-N	713.556	583.611	19.9982	27.9734	0.348863	0.283679	0.37502	0.714899	-0.484189
6122	TAG(12:1/12:1/20:4)	0.889003			PXYDLYSZMQCFJS-KYABAQMBSA-N	761.567	579.173	17.0246	13.7546	0.243357	0.559518	0.411497	1.23774	0.307712
5038	DAG(18:2/22:4)	0.888893			KWVIWHXZBXQXSE-POQXSWCRSA-N	686.569	519.125	47.7333	40.2612	0.0207312	0.644934	0.437561	1.18559	0.245605
9594	TAG(18:1/21:2/21:2)	0.888672			AOBOJHKLKHLSCZ-MJQVTHCSSA-N	987.905	770.638	124.275	93.0446	0.747704	0.312093	0.376436	1.33566	0.417547
6146	TAG(12:0/12:0/20:5)	0.888604			OLNBPSXHRNYZOP-OLRAGJQQSA-N	763.574	579.102	1.75552	1.16728	0.287111	0.347606	0.378098	1.50394	0.588749
2124	ACar(16:0)	0.888426			XOMRRQXKHMYMOC-UHFFFAOYSA-O	400.341	97.9084	7.28773	4.26495	1.43726	0.211629	0.369865	1.70875	0.77294
6652	TAG(14:1/14:1/18:1)	0.888407			AZXHNJLLQHJYIJ-SASKFMPESA-N	795.645	663.333	614.805	608.657	0.39316	0.969913	0.536818	1.0101	0.0144998
4745	DAG(16:0/22:5)	0.887843			VLJIZFHHJAQUNJ-SFVLIGPRSA-N	660.554	518.19	61.7555	58.47	0.28097	0.879077	0.512299	1.05619	0.07887
9859	TAG(20:5/21:0/21:0)	0.887377			MOKRKZOBZRZWOL-PBXDZALFSA-N	1015.9	774.659	57.9246	37.3731	1.31112	0.127311	0.369368	1.5499	0.632174
6237	TAG(12:0/12:0/20:2)	0.887285			CVVRPLLCUNBBAA-BLWADTQWSA-N	769.619	640.22	48.0915	61.7707	0.883467	0.373987	0.379279	0.77855	-0.361139
7404	TAG(14:0/18:4/18:4)	0.887283			AADUMQRTTUUHJT-ZQWIHQFKSA-N	841.683	627.013	9.40031	12.9133	0.990811	0.336646	0.377573	0.727953	-0.458083
9906	TAG(18:0/22:1/22:1)	0.886988			MLZRQCREWMQMPH-UOALMSBLSA-N	1021.93	788.736	4.64495	2.39196	1.1515	0.142766	0.369368	1.9419	0.957471
7465	TAG(14:2/18:2/18:2)	0.886726			DTLFQKCQIOUDTK-COHBCVEGSA-N	845.652	637.743	0.716918	2.23159	0.494389	0.364436	0.378858	0.321259	-1.63819
8297	TAG(17:1/18:1/18:1)	0.886301			BFFXLOGCHXWQID-JTIDUANGSA-N	893.753	732.676	54.5244	49.1638	0.442448	0.597276	0.422132	1.10904	0.149306
10072	TAG(21:1/21:1/22:4)	0.886202			NTLOCHSMHAYKFO-RSDDOMESSA-N	1041.88	777.808	28.1156	15.3801	1.71811	0.0651314	0.369368	1.82804	0.870301
7435	TAG(16:3/16:3/18:1)	0.886062			SQCOYFLLYBPIHI-DUVQPHLUSA-N	843.644	643.382	18.2396	20.6098	0.16181	0.641631	0.436497	0.884995	-0.176258
9289	TAG(18:1/18:1/22:3)	0.885877			XHTMWXIUKGOBBO-QNCVTWOLSA-N	959.803	748.652	108.991	69.5552	1.31238	0.138835	0.369368	1.56698	0.647984
9608	TAG(18:2/21:1/21:1)	0.885688			GKEAXTWPFBHUDL-RDJGOLBLSA-N	989.851	773.038	110.679	81.8841	1.05374	0.238378	0.372098	1.35165	0.434723
6176	TAG(12:0/12:0/20:4)	0.885276			LYHWFHTYVJGJCI-IKJXCVDFSA-N	765.637	631.74	48.3336	73.9686	0.115993	0.396798	0.380206	0.653433	-0.613888
6857	TAG(13:0/17:0/17:1)	0.885114			DXMNXIYLKKXNRV-SGEDCAFJSA-N	808.736	711.069	88.5039	81.0406	0.173977	0.708204	0.458484	1.09209	0.127097
6748	TAG(14:0/16:0/16:0)	0.885044			JWVXCFSNEOMSHH-UHFFFAOYSA-N	801.692	717.205	48.2208	46.346	0.0458464	0.851287	0.504271	1.04045	0.0572112
9659	TAG(16:0/22:1/22:1)	0.884475			QMXHQBNAUZJAJM-SZDCHMHBSA-N	993.881	796.044	163.547	129.733	0.79848	0.376123	0.379371	1.26064	0.334161
9609	TAG(20:0/20:0/20:4)	0.884382			PORGMKLTIBAGKT-XQRCKKHBSA-N	989.919	743.015	14.9541	12.1842	0.366339	0.406423	0.380567	1.22733	0.295525
9880	TAG(18:2/22:1/22:1)	0.883932			GQJSCUOTJOBCTD-BMKFKRALSA-N	1017.96	769.119	113.31	85.2804	0.608313	0.283646	0.375018	1.32868	0.409993
5467	TAG(12:0/12:0/16:1)	0.883794			WJNINRKJPNNAAX-DQRAZIAOSA-N	715.581	630.871	426.195	479.889	0.795181	0.656748	0.44132	0.888111	-0.171188
5353	TAG(13:1/13:1/14:3)	0.883789			YPBUDGNUHJWQRI-AFBAQTSYSA-N	707.521	533.537	11.1679	16.0555	0.919677	0.236961	0.371989	0.695584	-0.523704
9374	TAG(18:1/20:0/20:0)	0.883465			QFLCNOQGBBZIBN-FLFQWRMESA-N	967.864	795.919	110.572	98.8569	0.504099	0.592653	0.420762	1.11851	0.161572
6205	TAG(12:1/16:1/16:1)	0.883389			ANFDLNDPRHNOMK-ZBTQDVSKSA-N	767.613	640.225	359.145	453.676	0.924208	0.412326	0.380872	0.791634	-0.337095
5053	TAG(12:0/12:0/14:1)	0.883049			JDQBYXSVBWZGCO-SSZFMOIBSA-N	687.551	605.231	358.35	346.384	0.476934	0.897814	0.517567	1.03454	0.0489948
6056	TAG(12:0/12:0/19:1)	0.882841			GKWJYHGIRPQDSW-FCQUAONHSA-N	757.62	648.164	2.86098	3.10413	0.770043	0.751388	0.47309	0.921668	-0.117681
7490	TAG(14:3/18:1/18:1)	0.882693			JAKYCUHZQQNRSJ-SIAKILJESA-N	847.676	672.424	323.873	290.209	0.128127	0.705965	0.457717	1.116	0.158334
7093	TAG(12:0/18:0/18:1)	0.881897			VSZXBQCTJLAAPD-VZCXRCSSSA-N	822.751	656.287	213.445	227.265	0.818348	0.825214	0.496494	0.939189	-0.0905127
10100	TAG(20:4/22:0/22:0)	0.881425			KORHGDLAROGHEM-OUNXOVSESA-N	1045.91	798.18	29.2084	17.7185	1.54709	0.123749	0.369368	1.64847	0.721126
5624	TAG(12:0/12:0/17:0)	0.881293			CLXCJFVOXQVVGV-UHFFFAOYSA-N	726.66	665.783	55.4447	62.8059	1.09216	0.665952	0.4442	0.882793	-0.179852
9065	TAG(18:1/19:0/19:0)	0.88124			CZWLDVYGBVUHQT-FLFQWRMESA-N	939.832	781.57	70.2287	63.9349	0.244071	0.656724	0.441313	1.09844	0.135457
7976	TAG(16:0/18:0/18:2)	0.880747			UICYNMTZBWEDCM-OCGDUTRDSA-N	876.788	691.826	352.696	283.614	0.5314	0.405316	0.380527	1.24358	0.314495
6212	TAG(12:3/16:0/16:0)	0.880712			OOKJVZLKTQJBIU-NABMURQDSA-N	767.603	617.794	11.2539	17.4343	1.3264	0.139806	0.369368	0.645506	-0.631498
9914	TAG(18:1/22:0/22:0)	0.880508			AFWVVPIAVLFQOY-FLFQWRMESA-N	1023.92	823.79	18.6793	11.5939	1.16751	0.197942	0.369368	1.61112	0.688068
5410	TAG(12:1/12:1/16:1)	0.880473			CMRGJDORZGXNDV-IPNYKKQUSA-N	711.55	584.919	242.093	277.452	0.721093	0.620398	0.429516	0.87256	-0.196675
9904	TAG(20:1/20:1/22:0)	0.880214			UPWRHEBKYKNKII-MIFGFRIJSA-N	1021.91	810.002	77.0544	47.7639	1.21466	0.150647	0.369368	1.61323	0.689957
5648	PEtOH(13:0/22:4)	0.880123			JXRUGFAECRNICQ-BLFZPKBOSA-N	728.573	425.793	5.82176	3.46081	1.07391	0.181847	0.369368	1.6822	0.750347
4765	DAG(18:1/20:3)	0.880097			ZXWSLQAQQZOXNU-ZYKQNZMBSA-N	662.571	534.051	68.7882	49.081	0.30496	0.370451	0.379126	1.40152	0.486996
10125	TAG(20:0/22:1/22:1)	0.879924			IEAILIQCOKKIIP-WANSBIPISA-N	1049.94	823.702	25.2127	13.4415	1.45491	0.138222	0.369368	1.87573	0.907453
8721	TAG(18:1/18:1/19:1)	0.879341			MAKQQPHBUNHYGM-ROROFROQSA-N	916.83	748.656	208.255	155.678	0.754279	0.273839	0.374464	1.33773	0.419787
10090	TAG(20:3/22:1/22:1)	0.879269			XDGNFYQNPLREJO-IDFCEKSZSA-N	1043.9	789.898	28.9159	16.8511	1.67569	0.0835499	0.369368	1.71597	0.779021
8206	TAG(17:0/17:0/19:3)	0.878458			MKLCEPYLNJDQHB-BQWKMGCYSA-N	888.8	685.572	648.247	530.704	0.354882	0.429755	0.382513	1.22149	0.288636
7251	TAG(14:0/14:0/21:5)	0.878242			FOVPHAAKDHNKON-SVGCSKSCSA-N	833.698	523.559	4.02015	2.03587	0.704717	0.114007	0.369368	1.97467	0.981608
7687	TAG(15:0/18:2/18:3)	0.878058			WSSCFZXZCYQEMS-IXXGKOKVSA-N	856.736	683.082	44.1016	41.1407	0.191022	0.77901	0.482097	1.07197	0.100265
9326	TAG(18:0/18:1/22:0)	0.87796			HTEKPEUBHXJJTE-FLFQWRMESA-N	962.9	782.051	403.556	293.533	0.591418	0.27161	0.374332	1.37483	0.459249
6892	HexCer/NS(d18:1/24:1)	0.877524			PBAGXITYDFFJEO-DBOQMASJSA-N	810.714	607.564	3.19962	7.11926	1.24604	0.0387797	0.369368	0.449432	-1.15382
9211	TAG(18:0/18:1/22:5)	0.876937			KSVKMWRSSYNZCW-TZCDAHSOSA-N	952.829	746.717	142.503	92.8948	0.687302	0.198703	0.369368	1.53403	0.617322
10333	TAG(22:0/22:0/22:1)	0.875997			NEMJWEKEHFSMGR-NMSHJFGGSA-N	1079.99	855.658	5.84464	2.76006	1.58378	0.0599342	0.369368	2.11758	1.08241
10140	TAG(20:1/22:0/22:0)	0.875997			FEVVXYSELXHRIH-IKPAITLHSA-N	1051.96	839.184	7.45846	3.88614	1.4991	0.0773581	0.369368	1.91925	0.94054
10319	TAG(22:0/22:0/22:2)	0.875997			CUAUPIPAIRGHOX-OCGDUTRDSA-N	1077.97	838.704	18.4054	8.83446	1.57415	0.122525	0.369368	2.08336	1.05891
9540	TAG(15:1/22:0/22:0)	0.875997			NCHKZHCCQOMNJI-UZYVYHOESA-N	981.917	834.419	5.69829	2.75026	1.51424	0.0515907	0.369368	2.07191	1.05096
10287	TAG(22:0/22:0/22:4)	0.875997			SNBKWEXITCZQNA-PHABNZMMSA-N	1073.94	810.241	18.3818	9.6574	1.68034	0.0966713	0.369368	1.90339	0.928568
8859	TAG(13:1/21:0/21:0)	0.875997			OGQZPBYSGUSPQZ-SDXDJHTJSA-N	925.803	731.125	182.124	132.13	0.70696	0.267374	0.374077	1.37837	0.462965
8728	TAG(12:0/22:6/22:6)	0.875997			YQGHYEDVSIBOCV-NPHBWQISSA-N	917.678	689.1	47.0327	33.9244	1.00462	0.15648	0.369368	1.3864	0.47134
8253	TAG(12:1/21:5/21:5)	0.875997			RELRSESFAJMJSF-YHGRPKIESA-N	891.665	685.576	62.1144	43.7726	1.04915	0.165264	0.369368	1.41902	0.5049
6689	TAG(12:0/12:0/22:2)	0.875997			BNBIQUMUFIUXHK-MLRCXYDISA-N	797.66	682.512	737.68	650.845	0.149248	0.605078	0.424493	1.13342	0.18068
7801	TAG(12:0/20:5/20:5)	0.875997			XAWJFOLPSJMJNE-YPUIRLCISA-N	865.65	682.372	55.64	39.2166	1.22219	0.142602	0.369368	1.41879	0.504658
7338	TAG(12:0/19:5/19:5)	0.875997			UHYWHMVLOBAQGX-ZDNUHRELSA-N	837.771	679.058	351.954	307.462	0.0460349	0.59815	0.42239	1.14471	0.194979
6934	TAG(13:0/13:0/21:1)	0.875997			JXFXBNHATAPUMR-RQZHXJHFSA-N	813.617	676.97	32.109	26.0474	0.0194376	0.425871	0.382135	1.23271	0.301838
7438	TAG(13:0/18:0/18:0)	0.875997			JWFSTKHCVMHWKP-UHFFFAOYSA-N	843.725	672.446	675.983	832.446	0.829226	0.483465	0.39144	0.812044	-0.300371
6473	TAG(12:0/12:0/21:2)	0.875997			KPLXFWRCEDAUFJ-RIXDPRHCSA-N	783.644	671.921	42.5884	38.5749	0.203711	0.689222	0.452126	1.10404	0.142798
6962	TAG(13:0/13:0/21:0)	0.875997			CVXPCKFBEVGPDA-UHFFFAOYSA-N	815.694	649.068	251.104	440.981	1.44789	0.116261	0.369368	0.569421	-0.812432
6030	TAG(12:0/12:0/19:2)	0.875997			LGUCAXPGQOZAFC-RIXDPRHCSA-N	755.612	648.107	23.8304	25.836	0.671068	0.741042	0.469635	0.922373	-0.116578
6588	TAG(12:0/12:0/22:5)	0.875997			ZPMBCRRLOQFMPN-WJGKFJHVSA-N	791.691	640.064	121.028	181.36	1.33574	0.222281	0.370788	0.667335	-0.583517
6050	TAG(12:0/16:4/16:4)	0.875997			KIRXPQAEJDDAHQ-UZMMEFRFSA-N	757.571	634.908	29.3323	31.5351	0.215135	0.767406	0.478351	0.930148	-0.104468
6018	TAG(12:1/16:4/16:4)	0.875997			JJBMUYPXXOTQQU-ZPTXOZMASA-N	755.546	609.624	17.2044	19.3735	0.921666	0.67885	0.448619	0.888036	-0.171309
5664	TAG(12:2/12:2/18:4)	0.875997			CDODRXGTCDUQCN-WCCPBRKTSA-N	729.539	608.074	30.6234	32.7029	0.548781	0.798982	0.48842	0.936413	-0.0947824
7342	TAG(13:1/18:1/18:1)	0.875997			VOBDFARTBFCYLJ-JBRWGPMISA-N	837.653	603.85	2.26302	3.97989	0.833428	0.164854	0.369368	0.568614	-0.814479
5778	TAG(12:0/12:0/18:4)	0.875997			YBIQNWOCPXPNDH-MIYIKUFDSA-N	737.567	601.139	22.415	23.96	0.73335	0.828185	0.497393	0.935516	-0.0961652
4738	TAG(12:0/12:0/12:1)	0.875997			LDFREGNFFVYLEB-QOCHGBHMSA-N	659.591	598.123	5.57162	15.8907	1.83726	0.1143	0.369368	0.35062	-1.51202
5219	TAG(12:0/12:0/15:2)	0.875997			CTIADNFNRNMWPJ-OKRTZADUSA-N	699.552	594.445	10.2302	11.4383	0.528486	0.654208	0.440518	0.894376	-0.161046
6124	TAG(12:0/12:0/20:6)	0.875997			YXVHYVGESVMHSV-PVDWFEOOSA-N	761.567	592.566	10.2871	16.0624	1.05512	0.206695	0.36957	0.640446	-0.64285
8539	TAG(13:1/21:5/21:5)	0.875997			XMOPNMMMDUTGGZ-XGGHVDDDSA-N	905.668	583.376	33.4662	27.8863	0.0636257	0.52685	0.402184	1.20009	0.263147
5023	TAG(12:0/12:0/14:2)	0.875997			LKHSCNWBOXRXBM-OROSMMNWSA-N	685.536	580.65	288.884	334.269	0.792072	0.602457	0.423677	0.864225	-0.210521
7294	TAG(13:0/18:2/18:2)	0.875997			SSTGKKOCXKXDHV-LHMLETAISA-N	835.68	577.566	16.2146	14.3859	0.1686	0.713866	0.460413	1.12712	0.172639
8493	TAG(15:0/20:6/20:6)	0.875997			JRTURXZEZUSHBO-BWLCPGGMSA-N	903.669	577.46	1.89002	1.29595	0.343692	0.279668	0.374797	1.45841	0.544397
6874	TAG(13:0/13:0/21:3)	0.875997			IGJVIPKQQHSDQY-PMMYFGOISA-N	809.624	576.135	3.47127	1.93975	0.133341	0.299296	0.37583	1.78954	0.83959
5384	TAG(12:0/12:0/16:4)	0.875997			ICSFGNQMLIOUFV-MIYIKUFDSA-N	709.538	574.594	14.0166	15.0209	0.538957	0.82682	0.496981	0.933138	-0.0998371
6087	TAG(12:1/12:1/20:5)	0.875997			LUXFPXTXKHIYOU-CGPVMRTOSA-N	759.553	567.63	12.9193	12.5908	0.295708	0.931909	0.526867	1.02609	0.0371558
4714	TAG(12:0/12:0/12:2)	0.875997			MQSYKFFIUDMGSB-OKRTZADUSA-N	657.584	566.241	31.9401	94.1952	2.04334	0.0655466	0.369368	0.339085	-1.56028
5415	TAG(12:0/12:0/16:3)	0.875997			RTBYQCHULWEZIY-HTRKWQGUSA-N	711.514	555.214	53.6149	38.1273	0.495219	0.2989	0.37581	1.40621	0.491811
4991	TAG(12:0/12:0/14:3)	0.875997			PBOLDSKARPIAGA-SOQFIYBLSA-N	683.521	552.97	51.311	76.1184	1.03906	0.182173	0.369368	0.674094	-0.568977
4776	TAG(12:3/12:3/13:0)	0.875997			UQEYVGZRLIEUMP-DGQKLVHASA-N	663.574	551.316	33.7312	23.6193	0.443037	0.396165	0.380182	1.42812	0.514115
6835	TAG(13:0/13:0/21:4)	0.875997			VRLVWIXDFJRESF-PRUABYSLSA-N	807.649	544.755	10.0133	6.48622	1.15045	0.167476	0.369368	1.54379	0.626473
7254	TAG(13:1/18:2/18:2)	0.875997			YGEFKTVHOJHTJG-LMYKVZMBSA-N	833.664	544.752	21.3275	15.0047	0.725019	0.277543	0.374677	1.42139	0.507303
5352	TAG(12:0/12:0/16:5)	0.875997			BONDILWRBNXQDR-WWQGEZBESA-N	707.49	513.085	3.87168	2.6831	0.991209	0.366607	0.378956	1.44299	0.529062
5019	TAG(12:3/12:3/15:3)	0.875997			QMYUHSVPIUYIOB-VTZIQTPNSA-N	685.434	506.507	58.1816	46.001	0.927187	0.276969	0.374645	1.26479	0.338898
7054	TAG(13:1/18:5/18:5)	0.875997			GFJNTRYDKDDCCC-PEWHCBCQSA-N	821.582	484.642	0.619322	0.519563	0.0158388	0.5305	0.403232	1.19201	0.253391
5992	TAG(12:0/12:0/19:3)	0.875997			CAJWUQABMNSLLA-XMRVQXCHSA-N	753.558	483.672	45.8242	28.6853	0.724963	0.216703	0.370291	1.59748	0.6758
6201	TAG(12:3/12:3/21:4)	0.875997			MYTONGQUCFIYDL-AHUJZJPQSA-N	767.537	479.956	32.8563	26.8844	0.14324	0.498473	0.394296	1.22214	0.289405
6866	TAG(12:0/18:5/18:5)	0.875997			GSWGXUNZMAIYNC-KCTMZNONSA-N	809.582	478.489	202.699	165.747	0.115344	0.502596	0.395057	1.22294	0.290355
6612	TAG(14:3/14:3/19:5)	0.875997			SNTWOUJQAXDRFZ-GGPINGQVSA-N	793.553	462.978	43.5613	37.0592	0.10548	0.612708	0.426956	1.17545	0.233216
6431	TAG(12:2/12:2/22:6)	0.875997			QUQDQTMZOGAQHO-YTVKVMPNSA-N	781.552	452.55	8.65214	5.41068	0.0440369	0.166651	0.369368	1.59909	0.677248
5634	TAG(12:0/12:0/17:2)	0.875997			AEBJNPSBSPTNTI-OKRTZADUSA-N	727.535	452.002	6.0638	4.1699	0.597156	0.307662	0.376231	1.45418	0.540209
5901	TAG(12:1/12:1/19:4)	0.875997			NSNBCEYVESVMIN-YIUWDTKLSA-N	747.542	448.993	12.0705	8.20052	0.570731	0.274673	0.374512	1.47192	0.557695
5607	TAG(12:0/12:0/17:3)	0.875997			CXQJZFXWTXRNEE-XMRVQXCHSA-N	725.556	439.007	2.96196	3.16131	0.969611	0.906754	0.520041	0.936942	-0.0939691
6531	TAG(12:0/12:0/22:7)	0.875997			XUDCNDGJODGAIR-BHHCKEEXSA-N	787.591	436.51	19.9355	14.1857	0.462658	0.359522	0.378634	1.40532	0.490898
5483	TAG(12:2/12:2/17:3)	0.875997			FQXUIAVAYDYROA-BRUZPTNUSA-N	717.523	435.354	32.9288	29.8352	0.0532682	0.749007	0.472299	1.10369	0.142336
5955	TAG(12:0/12:0/19:4)	0.875997			PWTBJZYVZUMGEN-LUJHFHPPSA-N	751.57	413.921	7.35999	4.83333	0.606687	0.289509	0.375332	1.52276	0.606687
8582	TAG(12:3/22:7/22:7)	0.875997			PEWBBNVHDJWNRR-ZXBYKDTKSA-N	907.609	395.879	8.54017	7.0439	0.0699503	0.531527	0.403526	1.21242	0.27789
5573	TAG(12:1/12:1/17:2)	0.875997			XIKAOWMQCMGIAM-SQBLIRQUSA-N	723.54	355.731	3.65035	2.54281	0.607273	0.276008	0.374589	1.43556	0.521611
5222	TAG(12:2/12:2/16:5)	0.875997			CENWEXXEBBTZNV-DMHDASJHSA-N	699.451	196.742	1.15239	2.08035	2.0408	0.212848	0.369937	0.553941	-0.852195
3458	DAG(12:0/16:0)	0.873491			PMJWTCJLKHWHHE-UHFFFAOYSA-N	530.478	463.133	26.4709	43.2768	1.69701	0.122138	0.369368	0.611665	-0.709186
6791	TAG(12:0/17:1/18:2)	0.87329			YYBRGUNSWLJIND-RIXVFMPASA-N	804.704	674.446	116.779	132.334	0.877273	0.638014	0.435324	0.882458	-0.180401
6139	TAG(12:0/14:2/18:1)	0.872383			WRNNNWNWQLPDBH-GZUZARNHSA-N	762.66	640.305	732.384	1429.49	1.55817	0.0834141	0.369368	0.512338	-0.964832
7632	PC(20:5/22:5)	0.871568			KJZGPYYLCQSOIZ-DBXDPKMRSA-N	854.574	370.841	5.20813	3.8894	0.27717	0.345109	0.377982	1.33905	0.421215
8160	TAG(17:1/18:2/18:2)	0.869585			AURJQWHMZBLBDL-KQFCDIKPSA-N	884.767	700.785	120.7	98.4958	0.550982	0.443024	0.384478	1.22543	0.29329
7432	TAG(14:0/18:2/18:3)	0.868161			GLRVHWCFJRDQSX-DTIWWKLMSA-N	842.721	648.903	117.064	169.46	1.16942	0.224896	0.371013	0.690807	-0.533646
8031	PC(22:6/22:6)	0.86589			XLKQWAMTMYIQMG-MYZZJVRYSA-N	878.573	342.626	5.50613	5.54221	0.162458	0.979986	0.539386	0.993492	-0.00942045
3932	DAG(14:0/18:2)	0.86561			WVBVUWWRPSWGDS-BIXSNLIQSA-N	582.509	478.489	118.966	174.133	1.34168	0.196211	0.369368	0.683191	-0.54964
6551	TAG(12:0/16:3/18:1)	0.861028			BQCALRYSYPPTGR-ACBIQBSASA-N	788.622	678.475	3.2869	7.37628	1.18487	0.434338	0.383103	0.445604	-1.16617
6859	TAG(15:0/16:0/16:1)	0.856467			YAONAFYYLVCQEP-FVDSYPCUSA-N	808.732	691.605	50.5108	47.3966	0.306907	0.786899	0.484613	1.0657	0.091806
5787	PC(14:0e/20:5)	0.854343			LAYKQTFKSQXATG-BPFCGSCHSA-N	738.542	474.303	12.2716	7.63695	0.542588	0.240063	0.372225	1.60688	0.684261
4537	DAG(16:0/20:1)	0.853039			WLZSVJONADRHKP-ZCXUNETKSA-N	640.587	549.457	275.479	224.46	0.00435493	0.482325	0.391218	1.2273	0.295484
6795	PC(14:0e/24:0)	0.852336			STVOJBHAFRLHOX-UHFFFAOYSA-N	804.705	613.725	55.8903	97.4816	1.43821	0.105193	0.369368	0.573342	-0.802532
5844	PE(14:0/22:3)	0.848623			GBEKFOMBLGMULW-NKTIKPMXSA-N	742.527	428.444	3.99338	2.20284	0.609031	0.199516	0.369368	1.81284	0.858249
8188	TAG(17:1/18:1/18:2)	0.845322			QRDLWPASSJSSME-XMOCMKDKSA-N	886.778	700.12	37.7649	29.8929	0.774429	0.348429	0.378137	1.26334	0.337244
6952	TAG(12:0/18:2/18:3)	0.840062			YZANCBPXEDSKLC-QYLYPNSDSA-N	814.691	623.253	34.6642	51.3271	1.28191	0.29605	0.375668	0.67536	-0.566272
8873	TAG(18:0/18:1/20:4)	0.839751			YGKXJDDGNQKJPT-VJGSDHLSSA-N	926.815	776.23	54.1252	32.4163	0.201109	0.229902	0.37143	1.66969	0.739578
7633	PC(20:4/22:6)	0.8394			NCCFWEYCQVRLBU-QIKGRQGGSA-N	854.486	399.861	1.94603	1.67915	0.120203	0.62015	0.429433	1.15894	0.212801
7761	PC(16:2/26:4)	0.8394			QENVRLHXFOCLJB-UQZUYQAGSA-N	862.621	396.453	47.3766	20.3553	1.58217	0.108238	0.369368	2.32748	1.21877
6377	TAG(12:0/16:1/17:1)	0.834573			MCLSEKLOBLEBCS-OEIMGSSDSA-N	778.689	648.335	17.4751	27.0598	1.36435	0.140964	0.369368	0.645794	-0.630855
6607	TAG(12:0/16:1/18:1)	0.828171			CAYDSUAPNUSUKZ-UHCXZRFGSA-N	792.702	661.33	959.865	1063.07	0.789967	0.703349	0.45682	0.902918	-0.147333
4336	DAG(17:0/18:2)	0.819737			RUPMIWFCTJOGOR-OHNCOSGTSA-N	624.555	538.188	9.5957	9.28478	0.28568	0.917735	0.523045	1.03349	0.0475203
4068	DAG(15:0/18:1)	0.817606			GWAPRYUVSHVZHN-ZCXUNETKSA-N	598.54	531.266	6.12704	6.35047	0.549968	0.908409	0.520496	0.964817	-0.051673
3912	DAG(12:0/20:3)	0.816579			NNRAXZHRYQDQHR-DBRBFSQJSA-N	580.493	446.083	9.8627	17.6461	1.48013	0.0729035	0.369368	0.558917	-0.839295
9395	TAG(18:1/20:4/22:6)	0.815655			HSALVDSITWQZNS-ANQPBBKHSA-N	970.783	691.261	63.0314	37.7383	1.12826	0.261905	0.373736	1.67022	0.740041
4748	DAG(18:2/20:3)	0.814069			VGENSTQZCQQANW-ORBABMLBSA-N	660.555	504.956	25.3227	22.0149	0.11583	0.701009	0.456049	1.15025	0.201952
8517	TAG(16:0/18:1/20:1)	0.81371			FVKDUIOZGUGCON-NJDMNPJTSA-N	904.829	755.349	3783.59	3228.7	0.513799	0.527546	0.402384	1.17186	0.228803
8668	TAG(18:2/18:2/19:1)	0.813096			PGYXLGULXUQERB-MFCZFEOVSA-N	912.799	718.546	52.8949	41.3843	0.671644	0.34191	0.37783	1.27814	0.354044
9093	TAG(18:1/18:2/21:1)	0.811847			RUDPHQATWLDAGB-ISQWPMSMSA-N	942.844	749.27	50.0945	39.3734	0.513643	0.375009	0.379323	1.27229	0.347429
8784	TAG(17:0/18:0/20:1)	0.81026			DGENBOOZKLUZMU-FVDSYPCUSA-N	920.861	749.154	104.555	83.6229	0.358802	0.347776	0.378106	1.25031	0.322288
10108	TAG(20:0/22:0/22:1)	0.807275			YVWLAOLUOAIXTN-FPODKLOTSA-N	1047	832.713	5.31235	5.55832	0.388737	0.947857	0.531095	0.955747	-0.0652989
8899	TAG(16:0/18:0/22:4)	0.802378			SIGIQYLLSHCJJQ-FFQQWSNVSA-N	928.832	744.643	1830.46	1271.36	0.842058	0.190717	0.369368	1.43976	0.525828
8754	TAG(17:0/18:1/20:1)	0.80206			AKDAPWJIGQLALK-HCELAJOTSA-N	918.845	748.148	106.962	88.8847	0.406537	0.42879	0.38242	1.20337	0.267085
4591	Cer/NS(d18:1/24:2)	0.800077			VMOXUICDIMVPPG-UZRIYOBRSA-N	646.612	559.976	5.54261	5.15225	0.0593298	0.840285	0.501019	1.07576	0.105363
7705	TAG(15:0/18:2/18:2)	0.799219			DRFFNNCYRJLRRH-HTUQFOBESA-N	858.788	734.216	25.3145	20.2002	0.690283	0.407907	0.380621	1.25318	0.325599
9749	TAG(18:1/22:4/22:4)	0.799071			HXXHJUKHZYHPND-JFCSWKSESA-N	1002.93	757.265	41.8953	25.1853	0.63341	0.124801	0.369368	1.66348	0.734205
9301	TAG(18:0/18:1/22:1)	0.796043			XUJYFCZVBGUBTB-RDLMKZHLSA-N	960.884	770.139	466.234	345.034	0.593983	0.298526	0.375792	1.35127	0.434315
6475	SM(d14:1/26:2)	0.794987			SMBPKQUUEZEXGP-NHCDRURDSA-N	783.624	503.18	8.7662	6.15064	0.381628	0.319352	0.376758	1.42525	0.511215
8844	TAG(16:0/18:1/22:5)	0.794202			LXKOOMKDVRTCPD-BZAHDIOMSA-N	924.798	731.097	288.449	212.618	0.677436	0.281698	0.374911	1.35666	0.440055
5102	DAG(18:2/22:2)	0.792499			XQABSIGFGYYERB-IJLZGBNMSA-N	690.601	551.464	25.6768	16.4425	0.904552	0.226255	0.371128	1.56162	0.64304
7825	TAG(12:0/18:2/22:5)	0.789163			IYADUEKIKPNTSZ-LTAHFYOBSA-N	866.72	671.222	290.267	309.327	0.902025	0.857291	0.506028	0.938383	-0.0917506
7363	DAG(25:0/25:0)	0.787415			UPOZBHCQIMRLJT-UHFFFAOYSA-N	838.836	880.556	89.4066	73.1528	0.583187	0.400059	0.38033	1.22219	0.289468
9254	TAG(18:0/18:0/22:4)	0.787403			FJAUVGYQMDMGBY-UEVMVFOSSA-N	956.863	777.857	98.2246	69.1453	0.61483	0.320792	0.376821	1.42055	0.506452
5433	Cer/NS(d21:3/26:2)	0.78707			VRWQSHQJJXCXFO-HIRSLBEASA-N	712.644	566.274	14.524	33.0693	1.66495	0.0931171	0.369368	0.4392	-1.18705
3444	DAG(10:0/18:1)	0.785856			DEHVGTRXTOJYNV-PFONDFGASA-N	528.453	380.373	0.306508	0.784664	2.12153	0.0407883	0.369368	0.390624	-1.35615
7550	TAG(14:0/18:0/18:1)	0.784626			NBVOWLRBGKPNQU-QOCHGBHMSA-N	850.777	720.707	1054.87	886.033	0.050531	0.464306	0.387813	1.19056	0.251635
4522	DAG(18:0/18:2)	0.783639			AJMZUFBKADIAKC-MLWYYCKJSA-N	638.57	573.074	22.7377	22.712	0.0599535	0.997282	0.54373	1.00113	0.00163136
5161	DAG(18:1/22:1)	0.783031			GIMFDENDLRGOPW-YQSYOFKPSA-N	694.596	594.977	9.27429	14.6006	1.17971	0.1649	0.369368	0.635198	-0.654722
4831	DAG(20:0/18:1)	0.776505			OTBWOSZDBGKQNH-UZYVYHOESA-N	668.608	560.002	6.41178	5.1857	0.420074	0.496001	0.393834	1.23643	0.306186
9886	TAG(20:0/20:1/22:0)	0.773944			TZLOSVAFXBPUQT-IKPAITLHSA-N	1018.96	786.784	41.8027	29.1111	1.16036	0.219813	0.370571	1.43597	0.522028
9004	TAG(16:0/18:0/22:1)	0.772938			KZTSWIODFLEFNA-ZIADKAODSA-N	934.875	805.572	73.2428	52.335	0.205965	0.404036	0.380479	1.3995	0.48491
8783	TAG(16:0/17:0/22:1)	0.771326			ZHOWKMRDIMCLQH-ZIADKAODSA-N	920.857	762.093	102.005	85.2885	0.115315	0.543858	0.406993	1.196	0.258214
6889	Cer/NS(d28:3/26:2)	0.770968			DAVAOFGITYUUTJ-YXDIWRDNSA-N	810.79	761.83	53.4065	33.4482	1.1721	0.102232	0.369368	1.59669	0.675088
3482	Cer/NS(d15:3/19:1)	0.770968			RGXAGSSBDPORBH-DMHGSGTRSA-N	532.471	361.27	2.58837	1.60364	0.436024	0.220597	0.37064	1.61406	0.690691
4851	TAG(12:0/12:0/13:0)	0.76784			OERJCCATXMXPHT-UHFFFAOYSA-N	670.597	613.659	13.7117	24.2449	1.52467	0.153789	0.369368	0.565549	-0.822276
6574	TAG(12:0/16:1/18:2)	0.764319			HSKLWXMZFJQIGF-XPHXRIBMSA-N	790.687	641.371	270.806	458.214	1.45352	0.117929	0.369368	0.591004	-0.758761
6163	TAG(12:0/14:0/18:2)	0.758107			YKCCOVISKYUTCJ-BLWADTQWSA-N	764.676	660.255	4084.01	5386.58	1.23523	0.351833	0.378293	0.758182	-0.399384
9156	HexCer/NS(d19:3/33:0)	0.757822			KTXYETKHHLVWDO-KVFZDRQNSA-N	948.81	880.568	33.7853	28.355	0.536436	0.440997	0.384147	1.19151	0.252792
9683	HexCer/NDS(d19:0/36:0)	0.757822			BZQKTVDMSCTMAD-UHFFFAOYSA-N	996.892	731.813	167.029	108.377	1.24107	0.143493	0.369368	1.54119	0.624049
9353	HexCer/NDS(d15:0/38:2)	0.757822			JHYFKHVBUXOWPZ-HLEFPVAISA-N	964.83	692.573	40.2754	25.9486	1.0386	0.14315	0.369368	1.55212	0.634245
5455	HexCer/NS(d22:1/13:0)	0.757822			YYZYCKULSNJJJG-SJCQXOIGSA-N	714.601	549.894	9.22249	6.16673	0.421044	0.340542	0.377764	1.49552	0.58065
7507	TAG(16:0/16:1/18:1)	0.75688			URPCLMPOIWCNBL-QSZZZDORSA-N	848.768	721.214	5648.54	4507.7	0.483779	0.341791	0.377824	1.25309	0.325487
9482	TAG(18:2/20:2/22:4)	0.751847			OSCBUDRWJIOWNA-GSGVIMIWSA-N	976.829	716.124	124.382	71.2756	1.2814	0.168104	0.369368	1.74508	0.803295
6887	PC(18:5e/22:6)	0.751582			PLQRZARVCNOMHR-IHCLAQKRSA-N	810.522	421.5	5.74728	2.08875	0.526656	0.306727	0.376187	2.75154	1.46024
9299	TAG(18:0/18:2/22:0)	0.749631			JTQXGNQJXDISKI-KLUMMZMFSA-N	960.891	782.381	1576.15	1318.58	0.411558	0.516243	0.399091	1.19533	0.257413
7134	TAG(12:0/18:0/18:0)	0.740069			YLQQLZOJRAJYEL-UHFFFAOYSA-N	824.769	676.767	150.948	153.443	0.671094	0.952006	0.532182	0.983736	-0.0236563
5535	DAG(24:1/18:2)	0.732393			UKWSSBAVFBGWFL-MRMOKQRHSA-N	720.611	599.181	4.7509	7.61854	1.15846	0.142303	0.369368	0.623597	-0.681314
8749	TAG(18:2/18:3/20:4)	0.731936			KCFQKWCMEIVVER-VKVJOKLGSA-N	918.72	622.756	2.76587	4.33076	0.601702	0.162895	0.369368	0.638658	-0.646884
7004	PC(14:0e/25:0)	0.729919			SEAUGMBAURUJDJ-UHFFFAOYSA-N	818.709	583.392	7.36241	6.73843	0.275095	0.762721	0.476823	1.0926	0.127765
7358	TAG(14:2/18:2/18:3)	0.728969			XMVNYBLGZPGLSC-QFWSKKOMSA-N	838.743	633.067	13.4052	24.1802	0.913719	0.351488	0.378277	0.554385	-0.851039
9483	TAG(18:1/20:2/22:5)	0.728615			PFAOTZPCSYQOED-NVOAQEJGSA-N	976.83	732.156	98.898	64.3101	1.12133	0.198564	0.369368	1.53783	0.620896
5825	TAG(12:0/12:0/18:0)	0.728341			SSNHORWSLGYYOE-UHFFFAOYSA-N	740.669	655.056	673.638	877.762	1.29833	0.39289	0.380055	0.76745	-0.381855
9030	TAG(14:0/20:0/22:0)	0.720612			QUCLJOJHCFISST-UHFFFAOYSA-N	936.892	795.248	78.8293	65.258	0.360672	0.486586	0.392045	1.20796	0.272577
9029	TAG(16:0/18:0/22:0)	0.713741			CAPRXGZRZWSDGE-UHFFFAOYSA-N	936.885	777.342	24.1259	31.082	0.0351068	0.72311	0.463539	0.776202	-0.365496
9855	TAG(20:1/20:1/22:1)	0.712609			SMJLZDZMSBDEJJ-TWLYKEAHSA-N	1014.93	757.989	93.3279	73.2322	0.00220919	0.372574	0.379218	1.27441	0.349831
9090	TAG(18:2/18:3/22:6)	0.709078			XCBYXQXFYDAELV-YZKABGTASA-N	942.753	665.268	38.5271	36.9273	0.221417	0.90936	0.520757	1.04332	0.0611824
4764	DAG(16:0/22:4)	0.70185			MCQLDZPIXYWFDO-BHYOAKPMSA-N	662.529	575.599	1.56445	1.9571	1.04631	0.467463	0.388287	0.799371	-0.323064
5951	TAG(12:0/13:0/18:2)	0.701347			APWYOODICKJVGP-BLWADTQWSA-N	750.694	665.455	4.818	1.58128	1.71649	0.104345	0.369368	3.04689	1.60734
8319	TAG(14:0/18:2/22:5)	0.700026			QBXMDFAFUJLKJN-VELFFIKYSA-N	894.755	692.176	587.84	449.431	0.267408	0.399746	0.380319	1.30796	0.387323
6344	TAG(12:0/16:1/17:2)	0.690973			SFJQKGAVJRYLBW-CPIDICIUSA-N	776.673	652.464	42.8593	68.4696	1.3036	0.144638	0.369368	0.625961	-0.675854
5974	PE(16:0e/22:5)	0.689986			CFQRNKTWTBEFHB-SZRPQGNZSA-N	752.548	455.255	11.238	7.19724	0.433503	0.318751	0.376732	1.56143	0.642867
7857	TAG(14:0/18:2/20:4)	0.684123			OKAZPRHDZOETFO-VFLWWQGISA-N	868.738	675.956	853.868	791.423	0.198061	0.800559	0.488913	1.0789	0.109564
10067	TAG(20:1/22:1/22:2)	0.671728			YFWOQYIQXKUTSY-ZLXSJLAJSA-N	1040.95	796.641	242.727	117.455	1.41217	0.123085	0.369368	2.06656	1.04723
9110	TAG(18:1/18:1/21:1)	0.671031			ZTCLCVKGDYGOLW-GJTDOFSYSA-N	944.863	791.712	76.0905	33.6702	1.0164	0.0807563	0.369368	2.25988	1.17625
9133	TAG(17:0/18:1/22:1)	0.669165			ZSYYIKDEUXGBFV-ZQXGOINZSA-N	946.878	762.552	182.906	168.545	0.435006	0.777868	0.481731	1.08521	0.117969
9136	TAG(18:1/18:1/21:0)	0.669024			SQIWXVRABFGJJA-XFUYORNGSA-N	946.878	804.288	94.1485	34.5852	0.96636	0.0649554	0.369368	2.72222	1.44478
6683	TAG(12:0/16:0/18:0)	0.657859			HBNALZRPCNRSPZ-UHFFFAOYSA-N	796.737	653.269	122.697	156.425	1.15971	0.415178	0.381082	0.784383	-0.35037
9544	TAG(18:1/20:2/22:2)	0.657539			KDPNMUASDNGLTB-JMKGGZCESA-N	982.873	748.239	126.846	78.3023	1.32299	0.151102	0.369368	1.61996	0.695954
10262	TAG(22:1/22:1/22:2)	0.657331			NPJKPBCWBXKYNE-PTFACABLSA-N	1068.99	809.293	92.5533	38.4636	1.53637	0.0835825	0.369368	2.40626	1.26679
10284	TAG(22:0/22:1/22:1)	0.654824			GBTYYAVCTRNSGC-CTPZRVMMSA-N	1073.01	823.236	31.5594	12.702	1.3042	0.161431	0.369368	2.4846	1.31301
9114	TAG(17:0/18:1/22:2)	0.653784			BIKFDVLYKRRRFG-KDHVXLOFSA-N	944.859	748.497	99.9508	89.7363	0.302533	0.663271	0.443366	1.11383	0.155527
9161	TAG(17:0/18:1/22:0)	0.653777			AYKPCJWBYBKQJD-ATJXCDBQSA-N	948.927	819.016	31.0706	11.5074	1.26462	0.101611	0.369368	2.70005	1.43298
8669	TAG(17:0/18:1/20:4)	0.651397			OKLIELBNWDCWIB-ZDHJUYBPSA-N	912.805	768.148	71.3817	62.8275	0.284726	0.548044	0.408148	1.13615	0.184157
9501	TAG(18:1/20:1/22:5)	0.651187			CECNUPKZMCTPFD-MLRVYXHMSA-N	978.939	781.862	23.6413	20.2849	0.185432	0.515322	0.398822	1.16547	0.220908
6309	PE(18:2e/22:6)	0.65006			VVEHXBSUSFPSAC-OJMLKDQNSA-N	774.529	461.062	0.970052	0.53654	0.816188	0.247398	0.372761	1.80798	0.854375
4832	DAG(16:0/22:1)	0.647306			AQKZYWKDVXMSNP-ZCXUNETKSA-N	668.617	612.048	15.9389	11.4659	0.0706338	0.357722	0.378556	1.39011	0.475198
7278	TAG(13:0/15:0/21:2)	0.646571			OVDFWUVFIOXGPU-FNBANUKLSA-N	834.753	660.379	498.522	517.853	0.650617	0.888156	0.514866	0.962671	-0.0548845
4766	DAG(18:0/20:4)	0.646558			BRKLTVAHEPCGNK-ZKVKLVECSA-N	662.57	551.316	76.3035	57.12	0.472965	0.510364	0.397363	1.33584	0.417753
9564	TAG(18:2/20:1/22:1)	0.643854			QNHOTWREQRTYOV-OMEZYSIKSA-N	984.886	759.49	175.653	117.42	1.05672	0.204309	0.369431	1.49594	0.581051
5942	PE(18:1e/20:5)	0.639295			WHKDVYYCCUAIBY-QSOAFSPRSA-N	750.531	439.21	13.9235	12.4405	0.0790229	0.732649	0.466799	1.11921	0.162483
5243	PE(14:0e/20:3)	0.637868			GHSCBNIYFCAOOY-SVNQLWEDSA-N	700.526	477.366	5.60675	5.27542	0.25924	0.839623	0.500822	1.06281	0.0878776
9600	TAG(18:0/20:1/22:1)	0.63668			ICXSDLWZVCRLAM-IHMPCVOMSA-N	988.922	756.427	294.867	238.189	0.477687	0.393104	0.380063	1.23796	0.307962
5650	PE(18:0e/18:3)	0.635505			CQHMZFNQRVSRPW-HLMRNWPHSA-N	728.549	470.586	3.8309	2.48511	0.240172	0.256832	0.373407	1.54154	0.624375
5619	PE(16:0e/20:4)	0.634781			KYVSHEBKXHVDDI-PYQGTGCGSA-N	726.531	451.962	35.0158	22.8009	0.942012	0.249129	0.372883	1.53572	0.618916
7827	TAG(15:2/18:5/19:0)	0.633647			SHLXYCWYJQKSBK-KJTVHKFQSA-N	866.719	648.841	25.5344	49.6077	1.27962	0.232117	0.371609	0.514726	-0.958124
7792	TAG(12:0/18:2/22:6)	0.631155			KSAPEECAILCADT-XRNLHJBOSA-N	864.759	653.393	68.9697	101.663	1.23431	0.279157	0.374769	0.678418	-0.559755
9621	TAG(18:1/20:0/22:0)	0.628238			MFTJGJJGQONILX-FLFQWRMESA-N	990.938	809.435	233.932	147.755	0.783373	0.174094	0.369368	1.58325	0.662887
4436	DAG(16:1/20:4)	0.62496			CMBHKSKRJUUOQH-NUNQZGBLSA-N	632.522	483.636	7.14868	6.7364	1.28626	0.915932	0.522554	1.0612	0.085701
9300	TAG(18:0/20:1/20:1)	0.624279			AFFQVAIMWFYJJS-RZEXXKRKSA-N	960.892	758.997	125.329	105.254	0.345827	0.509521	0.397114	1.19074	0.251854
9647	DGTS(26:0/26:0)	0.622996			DKUXHBNTAKPPQA-UHFFFAOYSA-N	992.866	784.498	107.192	82.8139	0.895012	0.287274	0.375214	1.29437	0.372248
6041	DGTS(18:3/18:3)	0.622996			SDGAOLAMGHCYGP-RSLAUBRISA-N	756.588	535.661	9.96058	8.99404	0.200515	0.717299	0.461575	1.10746	0.14726
8241	DGTS(19:0/26:2)	0.619926			LJWMYMUWJIGSJE-CEKXRAPESA-N	890.776	638.621	30.5306	53.837	1.19226	0.100382	0.369368	0.567092	-0.818345
5344	TAG(12:0/12:2/16:1)	0.61872			DDSFLHNRHITISC-FAGPDNEBSA-N	706.598	584.949	250.846	347.889	1.06408	0.283602	0.375015	0.721052	-0.471825
7034	TAG(12:0/18:0/18:2)	0.61751			NEUFNBJFYHXRKI-WNPWGEDXSA-N	820.729	684.589	1582.7	1433.97	0.128276	0.69964	0.455596	1.10372	0.142373
6824	TAG(13:1/15:1/19:0)	0.608961			ZZBKTUQYVLFGNZ-SHRDJJEYSA-N	806.722	635.478	272.171	396.212	1.30672	0.224983	0.37102	0.686932	-0.541761
5037	DAG(18:1/22:5)	0.608448			OPNGKSOAWMNPIR-LKVUMQLBSA-N	686.519	549.457	35.9246	30.8048	0.0621582	0.570381	0.414592	1.1662	0.221817
5589	PE(14:0e/22:5)	0.606809			YXXAXUQNMNCLOF-OKHYJSPFSA-N	724.558	420.117	2.55179	0.755608	1.66501	0.00672547	0.369368	3.37714	1.7558
4720	DAG(18:2/20:4)	0.605009			XQKXAZZSUMABAU-DMQHYRIXSA-N	658.54	485.464	23.3455	23.8868	0.797957	0.947647	0.531039	0.977337	-0.0330717
6856	TAG(13:0/15:0/19:1)	0.603825			QNRPDNZATPQOKH-QPLCGJKRSA-N	808.736	656.277	452.5	469.33	0.769657	0.898108	0.517649	0.964141	-0.0526841
5563	TAG(12:0/13:0/16:2)	0.601538			GVLYWTYTELDCHL-UWYVLUNTSA-N	722.627	622.101	17.932	33.3227	1.48365	0.0987264	0.369368	0.538131	-0.893972
4978	DAG(18:2/22:6)	0.600825			GPMAAGRGFWBOSO-LNYCXSEGSA-N	682.539	474.423	23.0072	25.4921	1.02897	0.766792	0.478152	0.902523	-0.147964
9827	TAG(18:1/22:2/22:2)	0.598643			IVKDRADLTNNSEZ-UNJUHRNBSA-N	1010.91	773.749	452.803	269.041	1.25473	0.149512	0.369368	1.68302	0.751055
9842	TAG(20:1/20:2/22:1)	0.597285			RQFQIYVFDBZWMD-PUHQHGFCSA-N	1012.92	784.333	721.341	392.898	1.19314	0.142773	0.369368	1.83595	0.876529
5004	DAG(18:1/22:6)	0.595563			ZILMKERHGSKQBG-HILQMKNTSA-N	684.555	506.834	33.6087	36.1233	0.800583	0.833055	0.498859	0.930388	-0.104096
5679	PE(18:0e/18:2)	0.593633			WQEICMLVSDZVOZ-MLWYYCKJSA-N	730.573	531.381	37.1087	24.7045	0.356117	0.23911	0.372153	1.5021	0.58698
7510	TAG(14:1/18:0/18:1)	0.5882			LCGFGWDPYNEZGG-PAFQGHGSSA-N	848.76	704.856	1250.01	1034.49	0.401713	0.427286	0.382273	1.20834	0.273024
3083	ACar(23:3)	0.587156			IRZTZUFPQVMARN-YHTMAJSVSA-O	492.404	672.532	81.8218	66.4543	1.18656	0.400033	0.380329	1.23125	0.300123
2936	ACar(22:3)	0.587156			OCGDLIUNELUBCT-YHTMAJSVSA-O	478.388	345.873	30.4729	27.6699	0.317266	0.740044	0.4693	1.1013	0.139208
2173	ACar(17:3)	0.587156			ZELKYVPAKIMYJO-YHTMAJSVSA-O	408.308	193.36	55.2567	40.5815	0.0947573	0.324115	0.376963	1.36162	0.445325
3441	ACar(26:6)	0.587156			PWNKKESSMGOFEA-RGHYWGQLSA-O	528.393	101.254	3.90461	3.24047	0.459002	0.516795	0.399252	1.20495	0.268978
8280	TAG(16:1/16:1/22:6)	0.58613			OEHNPRTVDDHOJT-DKHQHHMVSA-N	892.738	675.445	162.758	173.129	0.465759	0.840212	0.500997	0.940098	-0.0891173
5268	PE(14:0e/20:2)	0.580525			KKBMRKBIWBEWGF-BCTRXSSUSA-N	702.54	492.767	78.6562	65.5692	0.0841446	0.541868	0.40644	1.19959	0.262543
9209	TAG(18:1/18:2/22:3)	0.574076			WCIIIQSFALPOGU-CIRMXUQZSA-N	952.822	718.193	275.201	163.373	1.45473	0.117103	0.369368	1.68449	0.752315
5310	TAG(12:0/14:2/14:2)	0.56767			UIECECRWRPTOAC-XBQNOZQGSA-N	704.58	575.374	12.5728	20.001	1.23068	0.20245	0.369393	0.628608	-0.669768
9648	TAG(16:0/22:0/22:0)	0.564378			XSZWLSQCJKCCQV-UHFFFAOYSA-N	992.99	819.628	2.96673	3.37989	0.568085	0.786194	0.48439	0.877759	-0.188104
6484	TAG(12:0/14:0/20:6)	0.564334			XNQQBKIMMSZYHY-RRSBRCDHSA-N	784.59	639.508	8.02504	9.46106	0.0973217	0.621297	0.429816	0.848217	-0.237495
4538	DAG(18:0/18:1)	0.562869			SAEPUUXWQQNLGN-ZZEZOPTASA-N	640.576	520.235	23.5815	24.1273	0.580902	0.935699	0.527878	0.977379	-0.0330104
3891	DAG(12:0/20:4)	0.560486			SXINHBVYWXLTJI-OFAZCYPNSA-N	578.476	421.921	3.68387	7.70824	1.97747	0.0911913	0.369368	0.477913	-1.06518
4464	DAG(16:0/20:4)	0.560368			GYMMHHODMBOFGD-JAXHXWBXSA-N	634.488	548.914	17.0035	13.8542	0.287109	0.411684	0.380825	1.22732	0.295511
9815	TAG(18:2/22:2/22:2)	0.559079			UQYWMEMFVBXNMS-CRDRQGJOSA-N	1008.89	749.375	40.0552	22.4818	1.57683	0.110431	0.369368	1.78167	0.833233
4161	DAG(14:0/20:4)	0.555522			VAWMHRKGQOLSLO-WNXRHBFNSA-N	606.508	469.605	8.23103	14.7239	1.67499	0.169312	0.369368	0.559026	-0.839014
4117	DAG(16:1/18:5)	0.55435			DRJNXDDOLULFIW-WHDFEKLDSA-N	602.476	409.166	9.02091	17.2246	1.81174	0.0564676	0.369368	0.523722	-0.933127
6854	TAG(13:0/15:1/19:0)	0.553275			BCOANEYUAOFJDU-JZJYNLBNSA-N	808.698	624.786	4.20776	7.43932	1.21487	0.120823	0.369368	0.565611	-0.822118
9400	TAG(18:1/19:1/22:2)	0.552349			XRYWPEUFZMLZHA-AFNBTVLOSA-N	970.877	764.579	67.9322	51.2799	0.369757	0.357551	0.378548	1.32473	0.4057
4417	DAG(14:0/22:6)	0.55015			FRUADKDVYOLUEU-PAHVTNPFSA-N	630.509	458.928	3.9615	5.50399	1.43449	0.293299	0.375528	0.719752	-0.474429
8078	DGTS(19:0/25:0)	0.54758			VYSRUHHEADRDIV-UHFFFAOYSA-N	880.744	723.844	269.912	214.602	0.782783	0.316288	0.376624	1.25773	0.330827
5371	TAG(12:0/14:1/14:1)	0.546539			IZVPYIPQSLAKKL-YKVSKMSXSA-N	708.611	608.346	705.024	1340.65	1.54786	0.081538	0.369368	0.525884	-0.927184
9428	TAG(18:1/19:1/22:1)	0.544689			RKTDXBQMKQIGKP-DKSLPRDOSA-N	972.932	804.975	45.8543	16.2369	1.24087	0.0529888	0.369368	2.82408	1.49778
5272	DGTS(10:0/22:5)	0.542196			UNVIZUPCYYSENS-KDPMOZFYSA-N	702.532	459.535	13.9882	12.7593	0.171417	0.766949	0.478203	1.09631	0.132659
5819	Cer/NS(d21:3/28:2)	0.541429			ZFXGCCPIKKAZKT-QIBCIUTDSA-N	740.549	587.026	1.83088	1.09453	0.90962	0.230276	0.37146	1.67276	0.742228
4719	DAG(16:1/22:5)	0.540503			ZLRHCSCBOSNBCZ-YNVIVDAUSA-N	658.472	502.313	19.1561	20.9331	0.677341	0.785606	0.484203	0.915111	-0.127981
6076	TAG(13:1/13:1/18:3)	0.534174			VQECBMSAYCESRC-QSPISZTBSA-N	758.626	578.084	10.0861	10.9225	0.868322	0.814188	0.493132	0.923424	-0.114935
7241	TAG(15:0/15:1/19:2)	0.532807			YNJPPWMEPQIPSO-SVPYZLRBSA-N	832.735	640.682	134.562	195.808	1.26376	0.233885	0.371749	0.687214	-0.54117
6371	PE(16:2e/24:4)	0.531281			IPZGOAIUMJXWQB-OWHSQDTASA-N	778.488	526.064	3.23114	2.63144	0.23463	0.502386	0.395019	1.22789	0.296186
9829	TAG(20:1/21:2/21:2)	0.519215			OSNLNOWIOMUYJW-QYAJJRKZSA-N	1010.91	731.756	114.08	73.6414	1.23461	0.134872	0.369368	1.54913	0.631455
7320	TAG(15:0/15:0/19:1)	0.517147			CGNSBMCYBIAJRM-RQZHXJHFSA-N	836.766	678.991	623.718	535.389	0.0351437	0.539759	0.405852	1.16498	0.220306
7856	TAG(14:0/16:0/22:6)	0.514942			UXGPUQXLYDHGHO-MFEPNXCQSA-N	868.738	692.371	171.565	173.849	0.610109	0.96439	0.535398	0.986863	-0.0190784
6826	TAG(14:0/14:0/19:2)	0.514384			NHJIFRCWDWTDBD-VYBGOWOJSA-N	806.684	602.443	2.38054	5.79804	1.46234	0.066531	0.369368	0.410578	-1.28427
7858	TAG(15:0/15:0/22:6)	0.513994			NZGJAKPEZYDVDZ-HEBWBEHMSA-N	868.823	717.661	27.5964	24.9591	0.0401849	0.665206	0.443968	1.10566	0.144913
9399	TAG(18:2/19:1/22:1)	0.512557			WCOFLIGYTZKLEP-QLHYFWJRSA-N	970.914	792.576	33.0978	11.9053	1.21186	0.0504204	0.369368	2.7801	1.47514
8690	TAG(17:0/19:2/19:2)	0.511804			IMBXKNDVMITSDH-YUDJKPGNSA-N	914.816	689.181	455.822	364.444	0.512954	0.370537	0.37913	1.25073	0.322771
7758	TAG(16:0/16:0/19:2)	0.508186			VRLXEZFNHDXGIA-UIVDYVGCSA-N	862.783	682.518	637.096	533.328	0.387393	0.462762	0.38758	1.19457	0.256487
5190	TAG(12:0/12:0/15:1)	0.506218			KPAWLMZHGVSXAL-MNDPQUGUSA-N	696.613	618.472	20.8187	30.3353	1.14868	0.235463	0.371873	0.686288	-0.543114
6379	TAG(13:0/13:0/19:2)	0.503088			BYBKPMRKWPKOJJ-OUYNTLDRSA-N	778.692	635.098	8.968	12.4197	1.37484	0.288377	0.375272	0.722077	-0.469775
6418	TAG(15:0/15:0/15:1)	0.501234			TXWDSCPXMFNGJW-MNDPQUGUSA-N	780.705	631.155	211.681	277.922	1.22528	0.358244	0.378579	0.761656	-0.392788
8569	DGTS(27:0/19:1)	0.500687			JNPOTBVJJAMZAL-SJIPCVTESA-N	906.823	880.519	57.5191	47.7394	0.566679	0.438856	0.383794	1.20485	0.268859
8205	DGTS(27:0/18:3)	0.500687			QTHRAWOQRBKLOO-OTZAENATSA-N	888.761	649.166	6.59517	9.88686	1.09949	0.182791	0.369368	0.667064	-0.584102
7544	DGTS(21:2/22:6)	0.500687			LHGHCNLBZAAUIX-ILWCXKAQSA-N	850.671	568.036	59.9723	44.1883	0.373037	0.295427	0.375637	1.3572	0.440631
7079	DGTS(19:2/22:6)	0.500687			XLXRKACFLLPKNE-FKXCWQINSA-N	822.645	543.731	8.57768	6.74968	0.638657	0.532056	0.403676	1.27083	0.345769
5598	DGTS(16:3/18:5)	0.500687			RYYYOWVDWCQODD-TYLZGSTJSA-N	724.497	533.46	0.519918	0.974118	1.22596	0.0403434	0.369368	0.533732	-0.905811
4798	DGTS(3:0/26:2)	0.500687			OYSYTRCCCGVJCB-AUGURXLVSA-N	666.514	517.108	43.2387	33.1583	0.102555	0.437231	0.383528	1.30401	0.382952
6226	DGTS(15:1/22:6)	0.500687			HYTFHEIXYPUCRE-QFFQNTSZSA-N	768.586	500.875	24.7459	13.1637	1.17697	0.133969	0.369368	1.87986	0.910624
5837	DGTS(13:0/22:6)	0.500687			XKVWTBPLSQTNIK-YIBKYLOSSA-N	742.569	496.828	13.7027	6.82449	1.48077	0.103504	0.369368	2.00787	1.00567
5556	DGTS(16:4/18:5)	0.500687			ZGOWASNRSQOWHM-HAURBCOSSA-N	722.507	459.509	11.2535	10.5044	0.110046	0.810252	0.491921	1.07131	0.0993806
3457	DGTS(2:0/17:0)	0.500687			OOTUJNAWKZOYQF-UHFFFAOYSA-N	530.348	107.932	107.178	82.3726	0.579727	0.254691	0.373264	1.30114	0.379771
10053	TAG(20:2/22:1/22:2)	0.480875			GXMVDBRGOZVIII-MFNGRVCCSA-N	1038.94	748.62	50.8278	34.5951	1.0644	0.244484	0.372552	1.46922	0.555047
7789	TAG(17:0/17:0/17:1)	0.474974			PTZQHTCPIWOMLW-PNOGMODKSA-N	864.799	699.861	636.963	510.502	0.320509	0.431154	0.382648	1.24772	0.319292
10252	TAG(22:1/22:2/22:2)	0.466967			HFNJWORSBLLTSA-QVMAUQOVSA-N	1066.97	798.6	87.8966	46.8593	1.45087	0.144038	0.369368	1.87576	0.907472
4621	TAG(12:0/12:0/12:3)	0.464899			CTRQLGHHHSZZSI-BQWKMGCYSA-N	650.536	519.761	6.32535	13.7633	1.55009	0.0480571	0.369368	0.45958	-1.12161
6978	PS(19:1/19:1)	0.46127			KGVGBZDHMRHXJU-WRBBJXAJSA-N	816.549	476.457	3.25539	1.18447	0.846159	0.0525243	0.369368	2.7484	1.45859
9458	TAG(17:0/21:1/21:1)	0.447709			OQAWEFNFXSTBRD-ZMYSONEWSA-N	974.906	776.257	92.7028	76.573	0.185646	0.500964	0.394757	1.21065	0.275777
10240	TAG(22:1/22:1/22:4)	0.444095			ZKMQXDBZDLLDBM-FKZGPQLHSA-N	1065.04	823.713	0.739198	0.506507	0.850215	0.304512	0.376083	1.4594	0.545377
8239	TAG(17:0/17:0/19:2)	0.432295			NZXYUKZEFAOQCX-FUZIPEANSA-N	890.808	685.56	144.814	118.231	0.303345	0.428456	0.382387	1.22484	0.292589
9770	TAG(18:1/22:3/22:4)	0.428915			HYAWXJVBZFJWML-KXHYGTKTSA-N	1004.95	768.083	52.5373	43.228	0.213746	0.540894	0.406169	1.21535	0.281377
9704	TAG(18:2/21:1/22:1)	0.428125			JSLZQXBTGHMJJN-YFRVVLMZSA-N	998.947	805.706	13.7399	4.72568	1.51051	0.0395867	0.369368	2.90749	1.53978
6881	TAG(15:3/15:3/18:1)	0.420424			NAXDYXJAGYMQIW-SNZFVKCCSA-N	810.597	635.819	21.9295	32.0107	1.34716	0.217316	0.370347	0.685065	-0.545687
10034	TAG(20:4/22:1/22:1)	0.417079			WIIMHEBSZNKTLY-ZLXKKQOUSA-N	1036.85	795.953	7.05342	6.12289	0.23388	0.478804	0.390526	1.15198	0.20411
9603	TAG(18:0/21:1/21:1)	0.413536			PZBFJZZLLQZMDX-CCRNCNKYSA-N	988.915	743.119	66.5076	53.68	0.685231	0.355298	0.378448	1.23896	0.309135
10014	TAG(20:2/22:1/22:4)	0.407084			AVGCTNGSPFGGNT-MADKRAHGSA-N	1034.91	765.595	126.045	63.1419	1.61004	0.0953953	0.369368	1.99621	0.997265
8999	TAG(18:0/18:1/20:0)	0.396846			LXPJIWPRELJYCD-FLFQWRMESA-N	934.876	736.229	269.384	204.68	0.612385	0.243754	0.372499	1.31612	0.396296
6075	TAG(12:2/14:2/18:1)	0.39639			ZSLNFIIXTMIPAY-PJXIDYFOSA-N	758.626	602.258	29.0102	38.0733	1.13801	0.473459	0.389461	0.761958	-0.392216
10035	TAG(20:2/22:2/22:2)	0.381615			IVWPRUJQMUPABV-ISUZKWENSA-N	1036.92	764.637	46.3863	24.3739	1.60523	0.10338	0.369368	1.90312	0.928364
9727	TAG(19:1/20:1/22:1)	0.375961			RUDMKYXIFIJMTB-CHEOYRFISA-N	1000.92	791.092	66.8755	41.322	1.00382	0.185685	0.369368	1.6184	0.69457
9707	TAG(19:1/20:2/22:1)	0.355097			QAEGLMHBUIAJPI-FUOLIDLUSA-N	998.907	778.425	42.1787	27.2361	0.965811	0.190992	0.369368	1.54864	0.630998
10237	TAG(22:2/22:2/22:2)	0.307876			VFRDCBKJSSBBLF-CRDRQGJOSA-N	1064.95	778.311	33.1531	17.003	1.67548	0.0804599	0.369368	1.94984	0.963352
3423						526.292	75.1998	2.393	2.22065	1.73302	0.860537	0.506972	1.07761	0.107839
3421						526.325	43.6389	0.940571	0.547026	1.11508	0.211258	0.369844	1.71943	0.781927
6349						776.633	431.48	1.22164	0.914319	0.227417	0.553464	0.409741	1.33612	0.418045
8465						902.817	742.592	5223.84	3989.26	0.677892	0.279967	0.374814	1.30947	0.388988
6913						812.539	437.495	19.0468	12.2467	0.708666	0.209288	0.369727	1.55526	0.637153
6915						812.516	422.615	0.695573	0.56482	0.138293	0.506342	0.396167	1.2315	0.300411
8467						902.813	776.767	292.491	234.492	0.0628292	0.536581	0.404959	1.24734	0.318852
8471						902.813	762.433	820.658	620.364	0.565337	0.382376	0.379632	1.32286	0.403666
6186						766.57	463.741	13.4231	9.39936	0.982792	0.229995	0.371437	1.42808	0.514079
5767						736.642	635.225	1667.21	3151.38	1.63722	0.0873485	0.369368	0.529042	-0.918546
5769						736.642	608.641	276.544	476.022	1.45882	0.103656	0.369368	0.580948	-0.783518
5916						748.526	439.533	102.39	95.3439	0.0177838	0.832549	0.498707	1.0739	0.102859
6286						772.619	509.611	24.6698	12.3667	1.28839	0.151624	0.369368	1.99486	0.996285
5797						738.657	631.901	540.355	839.805	1.4843	0.172064	0.369368	0.643429	-0.636148
6637						794.603	459.02	28.3772	15.2662	1.26275	0.178564	0.369368	1.85883	0.894391
5539						720.587	495.55	62.8031	35.5835	1.14649	0.15115	0.369368	1.76495	0.819626
6185						766.57	446.109	15.0826	9.46514	1.14013	0.337615	0.377621	1.59349	0.672187
7828						866.816	760.533	66.7791	52.6916	0.392971	0.324565	0.376982	1.26736	0.341824
6010						754.691	688.147	61.5709	57.712	0.613698	0.80469	0.490199	1.06686	0.0933771
5503						718.572	455.19	7.59395	4.84227	0.990645	0.246868	0.372723	1.56826	0.649165
6458						782.712	689.643	28.0087	25.6517	0.460284	0.725101	0.464223	1.09189	0.126823
5500						718.527	435.445	6.67642	6.0582	0.17419	0.74884	0.472244	1.10205	0.140187
5817						740.521	401.178	25.3107	24.4579	0.149596	0.904587	0.519443	1.03487	0.0494433
5891						746.559	479.747	70.5794	56.5364	0.0110205	0.469528	0.388665	1.24839	0.320066
6550						788.672	559.846	20.2143	19.076	0.195553	0.84157	0.501401	1.05967	0.0836203
6542						788.67	544.204	170.849	132.821	0.126279	0.446226	0.384997	1.28632	0.363247
5862						744.551	479.744	607.341	498.5	0.0054413	0.513073	0.398163	1.21834	0.284912
6681						796.619	490.511	6.86523	3.51008	1.0779	0.0849991	0.369368	1.95586	0.967805
7195						828.692	567.899	32.1469	25.6092	0.0614969	0.428355	0.382378	1.25529	0.32802
5898						746.603	499.86	89.0166	52.254	1.07009	0.180442	0.369368	1.70354	0.768532
3347						520.332	42.5667	0.201474	0.207104	0.0405948	0.925984	0.525277	0.972817	-0.039759
5824						740.674	696.732	50.6528	57.1277	0.816491	0.740693	0.469518	0.886658	-0.17355
9241						955.845	732.926	115.052	67.8456	1.3238	0.13007	0.369368	1.69579	0.761957
7765						862.776	715.188	120.503	101.596	0.289435	0.466724	0.388177	1.1861	0.246227
6160						764.571	522.983	34.3944	28.7109	0.632559	0.395364	0.380151	1.19796	0.260576
5672						729.587	413.449	77.0504	57.7751	0.318159	0.396913	0.380211	1.33363	0.415353
4699						656.582	565.962	85.7324	221.427	1.71561	0.0819541	0.369368	0.387182	-1.36892
6157						764.521	416.67	13.2099	10.2548	0.168371	0.444615	0.384737	1.28816	0.365312
6938						813.683	543.601	671.123	517.874	0.0181992	0.474289	0.389627	1.29592	0.373974
4694						656.582	598.162	379.546	1032.85	1.78082	0.11574	0.369368	0.367473	-1.44429
6939						813.672	510.209	24.336	19.3351	0.34535	0.510814	0.397496	1.25865	0.331874
7126						824.769	735.21	593.445	478.471	0.318717	0.351114	0.37826	1.24029	0.310681
5328						705.588	425.752	120.723	80.4068	0.764885	0.258538	0.373519	1.5014	0.58631
7130						824.767	749.197	53.165	43.7401	0.14374	0.416161	0.38116	1.21548	0.28152
6671						796.574	478.499	6.16295	4.19037	0.771678	0.378398	0.379467	1.47074	0.556544
6513						786.653	510.072	38.6069	26.3604	0.541925	0.295883	0.37566	1.46458	0.550488
7763						862.815	749.227	47.0594	33.0515	1.225	0.200529	0.369368	1.42382	0.509767
6723						799.684	561.74	1.28604	0.848692	1.2734	0.227633	0.371243	1.51532	0.599624
6603						792.559	437.237	30.6263	18.1543	0.582241	0.177679	0.369368	1.68701	0.754464
6159						764.571	506.621	355.19	294.929	0.532861	0.381021	0.379576	1.20432	0.26822
7000						818.715	666.321	1063.52	1176.12	0.80747	0.719773	0.46241	0.904263	-0.145185
5343						706.593	425.681	47.857	31.2996	0.854605	0.252215	0.373096	1.529	0.612587
5287						703.536	459.492	1.61802	1.62401	0.538911	0.990246	0.541973	0.996317	-0.00532268
6743						800.675	577.498	2.028	3.09343	1.03378	0.154419	0.369368	0.655583	-0.60915
6739						800.661	534.053	23.4392	16.0993	0.639472	0.189596	0.369368	1.45592	0.541927
5084						689.537	351.833	0.717856	0.68726	0.0199857	0.911148	0.521247	1.04452	0.0628384
7351						838.668	543.165	8.39714	6.06448	0.412976	0.36634	0.378944	1.38464	0.469514
7354						838.629	503.208	11.9892	7.73992	0.640199	0.318146	0.376706	1.549	0.631341
6533						787.665	544.784	340.73	274.217	0.0254358	0.492824	0.393236	1.24256	0.31331
6907						811.667	510.169	171.117	141.466	0.0129299	0.584411	0.418483	1.20959	0.274521
6505						785.667	545.278	6.89042	4.47484	1.02023	0.183947	0.369368	1.53981	0.622755
5739						734.569	494.843	15.6692	11.8739	0.11966	0.444624	0.384738	1.31963	0.400133
4918						677.556	370.275	7.89076	6.31433	0.292012	0.642536	0.436788	1.24966	0.321534
5724						733.621	475.479	35.3163	23.106	0.400939	0.232915	0.371672	1.52845	0.61207
5254						701.557	378.814	6.96795	5.29637	0.323929	0.32284	0.376909	1.31561	0.395731
4518						638.57	553.944	702.109	564.452	0.0769997	0.532165	0.403707	1.24388	0.314844
8479						902.813	906.605	2.9229	2.03197	0.498679	0.231441	0.371554	1.43846	0.524523
8466						902.583	489.78	1.58009	0.795374	1.12572	0.257044	0.373421	1.9866	0.990304
8040						878.807	738.687	1957.82	1648.15	0.493947	0.448005	0.385282	1.18789	0.248401
6446						782.568	422.631	173.091	96.0817	0.761318	0.193629	0.369368	1.8015	0.8492
8350						896.735	657.865	15.0099	14.4388	0.224001	0.899234	0.517962	1.03956	0.0559699
8587						907.759	729.508	79.4796	66.1724	0.711513	0.393123	0.380064	1.2011	0.264356
6884						810.599	444.462	41.1461	29.2636	0.550744	0.351345	0.37827	1.40605	0.491647
6750						801.661	534.032	10.0769	6.99174	0.5852	0.226753	0.371169	1.44126	0.527329
4755						661.527	574.834	11.7292	13.65	0.938372	0.597594	0.422226	0.859279	-0.218802
5686						730.592	413.449	36.6869	27.7553	0.298375	0.407952	0.380623	1.3218	0.402501
7081						822.751	733.216	137.051	127.037	0.379407	0.770721	0.479427	1.07883	0.109467
6314						774.655	526.049	9.63907	7.30585	0.500392	0.346543	0.378049	1.31936	0.39984
8588						907.772	744.252	269.097	231.64	0.62602	0.477467	0.390261	1.16171	0.216245
6341						776.54	415.706	0.56645	0.516956	0.0884315	0.81079	0.492087	1.09574	0.131907
7555						850.783	749.76	554.935	444.447	0.207253	0.404098	0.380482	1.2486	0.320307
5798						738.66	675.445	158.571	214.346	1.26476	0.380181	0.379541	0.739791	-0.43481
7791						864.793	731.637	145.31	122.203	0.251474	0.441523	0.384233	1.18909	0.249853
6442						782.568	397.97	158.624	128.208	0.104539	0.546519	0.407729	1.23724	0.307124
4758						661.536	598.157	228.796	356.29	1.36942	0.19545	0.369368	0.642162	-0.638991
8463						902.802	708.909	131.671	116.433	0.494139	0.540297	0.406002	1.13088	0.177441
5732						734.569	461.596	1798.68	1342.68	0.0425454	0.428004	0.382343	1.33962	0.421822
6567						790.546	401.778	42.3709	30.5629	0.179082	0.353679	0.378376	1.38635	0.471293
8461						902.728	685.501	362.584	289.557	0.283339	0.430827	0.382617	1.2522	0.324468
8277						892.822	747.233	173.709	136.948	0.448789	0.326078	0.377045	1.26844	0.343052
8285						892.829	719.188	377.846	297.336	0.345876	0.290289	0.375373	1.27077	0.345704
7272						834.596	480.336	12.1644	8.40604	0.669349	0.276944	0.374643	1.4471	0.533168
7277						834.598	458.988	26.8717	23.3195	0.0716396	0.690359	0.452507	1.15232	0.204546
6883						810.599	470.625	212.31	120.213	0.657075	0.194312	0.369368	1.76611	0.820578
7316						836.613	473.664	12.8422	7.90294	0.808716	0.27164	0.374334	1.62499	0.70043
7318						836.611	462.12	14.241	8.71086	0.591699	0.239321	0.372169	1.63485	0.709162
7003						818.72	715.669	27.666	35.0872	0.983425	0.408991	0.380661	0.788493	-0.34283
8869						926.729	696.414	56.0707	41.8938	0.625307	0.391994	0.38002	1.3384	0.420509
6138						762.6	507.262	520.62	400.696	0.118709	0.460537	0.387241	1.29929	0.377724
7794						864.799	746.617	574.028	431.606	0.460438	0.240496	0.372258	1.32998	0.411407
8436						901.795	710.473	586.191	464.936	0.666435	0.348246	0.378128	1.2608	0.334339
8439						901.725	694.336	693.76	581.326	0.584454	0.473777	0.389524	1.19341	0.255088
8516						904.818	724.874	132.627	110.277	0.514062	0.427884	0.382332	1.20268	0.266247
8042						878.813	776.745	621.445	635.026	0.166698	0.924351	0.524836	0.978614	-0.0311883
2375						424.342	83.1116	3.41544	2.80651	0.75495	0.683747	0.450281	1.21697	0.283293
6417						780.707	690.052	164.013	151.639	0.511918	0.760163	0.475986	1.0816	0.113171
5796						738.66	656.215	3389.57	4470.44	1.33456	0.369726	0.379094	0.758218	-0.399316
6320						774.599	490.209	9.5158	6.54514	0.704434	0.25733	0.37344	1.45387	0.5399
7039						820.736	748.682	27.3265	30.3673	1.05153	0.751461	0.473115	0.899865	-0.15222
4500						636.546	511.261	5.26187	6.89239	1.14878	0.517728	0.399524	0.763432	-0.389429
4499						636.551	492.303	34.6361	46.6891	0.829807	0.350411	0.378228	0.741846	-0.430809
5884						745.621	656.13	81.2833	78.1338	0.356425	0.880357	0.512663	1.04031	0.0570127
8437						901.713	677.874	36.6419	36.7242	0.404342	0.9932	0.542712	0.997759	-0.00323692
6849						808.583	428.012	78.7544	39.8844	0.772532	0.192122	0.369368	1.97457	0.981535
9463						975.618	678.822	9.57288	5.77745	1.82064	0.0656263	0.369368	1.65694	0.72852
8591						907.773	762.921	22.3273	19.3427	0.683264	0.653928	0.440429	1.1543	0.207023
5878						745.631	676.44	233.359	207.052	0.178001	0.642268	0.436702	1.12706	0.172562
6489						784.581	436.508	798.335	568.97	0.44084	0.358123	0.378573	1.40312	0.488642
6492						784.573	422.13	24.2054	14.0624	0.758382	0.219221	0.370518	1.72128	0.783484
6488						784.573	398.051	19.114	16.1211	0.0302535	0.663558	0.443455	1.18565	0.245681
6851						808.578	409.288	27.5211	20.8283	0.339034	0.427949	0.382338	1.32133	0.401991
7549						850.783	736.244	3606.34	2951.34	0.380783	0.386512	0.379801	1.22193	0.289163
5737						734.569	479.552	169.859	125.786	0.021622	0.409007	0.380661	1.35038	0.433361
7946						874.782	762.066	417.977	393.858	0.36309	0.864538	0.508132	1.06124	0.0857479
7908						872.766	708.437	8868.99	7421.16	0.449546	0.455052	0.386395	1.19509	0.257125
7907						872.76	691.628	1224.53	1022.61	0.32897	0.499145	0.39442	1.19746	0.259974
8422						900.801	761.929	262.628	228.364	0.092729	0.700251	0.455798	1.15004	0.201684
8420						900.801	748.359	627.755	525.506	0.343286	0.544257	0.407104	1.19457	0.256495
6137						762.58	430.533	4.5403	3.51301	0.0997022	0.501758	0.394903	1.29242	0.37008
7387						840.573	431.125	56.2653	32.4833	0.820035	0.186695	0.369368	1.73213	0.792549
7944						874.783	748.178	1115.66	1047.71	0.110801	0.810601	0.492028	1.06486	0.0906598
7608						852.71	698.249	129.14	111.41	0.0677826	0.55752	0.41092	1.15914	0.213058
7508						848.768	762.537	152.652	138.755	0.426635	0.783828	0.483637	1.10015	0.1377
8377						897.747	650.226	16.1606	19.5653	0.44486	0.485457	0.391827	0.825983	-0.275815
7279						834.754	714.104	242.956	202.032	0.142041	0.427288	0.382273	1.20256	0.266107
6548						788.614	511.32	372.49	268.911	0.315585	0.368513	0.37904	1.38518	0.470073
6635						794.72	699.853	6475.22	5765.05	0.13739	0.676373	0.447774	1.12319	0.167597
6642						794.715	681.683	1464.25	1354.94	0.21558	0.760045	0.475947	1.08068	0.111935
6814						806.565	408.793	99.5338	73.2704	0.448681	0.381891	0.379612	1.35845	0.441957
8366						897.77	694.702	3487.5	3135.08	0.207273	0.686163	0.451097	1.11241	0.15369
4159						606.554	414.542	5.29116	4.82777	0.326964	0.783799	0.483628	1.09598	0.132224
8592						907.824	880.626	7.04787	5.9224	0.597913	0.409954	0.380696	1.19004	0.251006
9631						991.863	784.498	165.202	127.636	0.889198	0.287953	0.37525	1.29432	0.372198
9634						991.944	768.513	104.693	81.896	0.346799	0.358771	0.378602	1.27837	0.354306
7809						865.723	715.618	47.8144	40.9206	0.567249	0.456538	0.386626	1.16847	0.224618
9169						949.801	704.353	334.056	181.589	1.50131	0.10802	0.369368	1.83962	0.879411
9244						955.847	692.744	170.022	132.734	0.611658	0.34222	0.377844	1.28092	0.357178
7104						823.669	667.034	137.23	134.481	0.298704	0.937036	0.528234	1.02045	0.0291996
6528						787.591	653.328	4.45097	5.24773	0.972045	0.546698	0.407778	0.848171	-0.237572
5301						703.583	640.845	12.764	13.0816	0.787846	0.929841	0.526313	0.975722	-0.035458
6529						787.661	623.713	43.3048	107.323	1.44007	0.0740905	0.369368	0.403501	-1.30936
5296						703.574	618.647	1.60738	1.52078	0.675707	0.840185	0.500989	1.05695	0.0799027
5803						739.573	589.627	6.08144	8.43435	1.22687	0.234346	0.371786	0.721032	-0.471865
5812						739.661	573.609	7.34502	10.4477	1.17993	0.259344	0.373571	0.703026	-0.508349
7103						823.664	565.713	19.714	14.8131	0.384657	0.360526	0.37868	1.33085	0.412345
5727						733.591	536.62	1.50574	1.42581	0.523621	0.873652	0.510753	1.05606	0.0786953
7108						823.642	534.623	15.9088	10.8524	0.687854	0.202703	0.369398	1.46592	0.551806
6433						781.618	503.285	76.0484	53.5734	0.33333	0.329925	0.377235	1.41952	0.5054
6903						811.601	457.951	12.9999	7.71695	0.879084	0.239467	0.37218	1.68459	0.7524
6234						769.556	455.762	12.0598	6.47439	1.41479	0.141704	0.369368	1.86269	0.897389
5804						739.529	431.186	3.73964	2.24424	0.757407	0.176764	0.369368	1.66633	0.736672
5716						733.556	419.161	61.4274	46.1313	0.327876	0.458304	0.386899	1.33158	0.413136
7450						844.737	667.333	744.185	720.555	0.429494	0.908954	0.520646	1.03279	0.0465532
8041						878.813	791.003	213.13	156.428	0.137269	0.400634	0.380352	1.36248	0.446239
8408						899.789	732.716	150.628	240.969	0.581644	0.134543	0.369368	0.625095	-0.677852
8403						899.789	711.114	4979.21	4127.21	0.471553	0.459334	0.387057	1.20644	0.270752
7694						857.755	751.269	39.4871	33.707	0.551617	0.412163	0.38086	1.17148	0.22833
7693						857.745	735.697	22.3206	19.9902	0.451355	0.60746	0.425232	1.11658	0.15908
7309						836.542	409.159	8.53882	8.45375	0.0880113	0.973408	0.537713	1.01006	0.014445
7388						840.562	400.103	2.14459	1.71717	0.457781	0.544838	0.407265	1.24891	0.320665
7308						836.542	387.07	37.4752	34.1221	0.0701125	0.7525	0.473459	1.09827	0.135228
7218						830.721	617.622	19.6356	41.4771	1.58313	0.0545928	0.369368	0.473409	-1.07884
7165						826.674	540.609	11.5985	7.54202	0.560623	0.112558	0.369368	1.53786	0.620922
7168						826.569	511.249	1.52794	0.818949	1.57974	0.179055	0.369368	1.86574	0.899746
6162						764.556	476.832	1.26722	0.707793	0.585193	0.195652	0.369368	1.79038	0.840268
6643						794.713	659.755	130.601	122.108	0.619036	0.81474	0.493301	1.06956	0.0970115
8464						902.805	727.526	1714.62	1363.82	0.612513	0.349091	0.378167	1.25722	0.330239
3683						556.484	431.607	3.95933	8.36308	1.81167	0.0422454	0.369368	0.47343	-1.07878
5889						746.568	446.873	17.3033	11.8675	0.508471	0.309715	0.376327	1.45804	0.544032
7346						838.554	400.342	17.7723	13.7443	0.543426	0.386196	0.379788	1.29307	0.370801
7349						838.548	385.561	4.41423	3.91773	0.279106	0.688233	0.451794	1.12673	0.172146
8419						900.801	728.01	7000.35	5521.6	0.657708	0.34247	0.377856	1.26781	0.342341
7509						848.768	748.186	258.966	303.083	0.0279895	0.610823	0.426338	0.854439	-0.226951
10270						1071	823.266	76.2558	26.5182	1.16496	0.17226	0.369368	2.87561	1.52387
6420						780.701	669.942	44.7613	49.6468	0.86313	0.696802	0.454656	0.901594	-0.149451
7282						834.745	695.225	51.8132	44.4796	0.0549125	0.536879	0.405043	1.16488	0.220176
7942						874.785	724.339	9923.41	8238.29	0.526104	0.421551	0.381706	1.20455	0.268491
5735						734.549	445.687	0.985543	1.01182	0.546077	0.929566	0.526239	0.974026	-0.0379678
4494						636.555	525.022	746.581	714.872	0.252659	0.897438	0.517463	1.04436	0.0626139
4435						632.567	420.555	1.72824	1.58734	0.0321763	0.780891	0.482699	1.08876	0.12269
7321						836.797	748.679	24.0579	16.425	1.26093	0.159904	0.369368	1.46471	0.550613
5427						712.644	674.01	55.6606	85.9969	1.57964	0.264378	0.373892	0.647239	-0.627629
3676						554.469	397.096	0.233532	0.423526	1.33477	0.167047	0.369368	0.551399	-0.858831
2994						482.324	141.699	86.3904	126.413	1.05127	0.232666	0.371653	0.683396	-0.549205
6566						790.532	473.882	16.0379	9.94647	0.830187	0.231076	0.371525	1.61242	0.689229
8577						906.838	737.861	119.265	99.5894	0.533698	0.431455	0.382687	1.19757	0.260105
4182						608.525	489.011	66.2929	63.2295	0.955873	0.919056	0.523403	1.04845	0.0682558
6815						806.565	388.675	14.0354	9.36718	0.348183	0.313291	0.37649	1.49835	0.583379
7471						846.754	705.06	5911.62	4971.54	0.378237	0.466061	0.388077	1.18909	0.249859
8969						932.86	763.529	64.4353	162.661	0.0607978	0.254707	0.373265	0.396132	-1.33595
4789						664.585	525.024	280.092	234.674	0.012925	0.587302	0.419271	1.19354	0.255243
10271						1071	809.405	36.6143	18.3847	1.34402	0.144475	0.369368	1.99157	0.993904
9194						951.817	718.728	652.678	363.037	1.32842	0.193868	0.369368	1.79783	0.846254
9158						948.801	715.126	914.637	733.032	0.662775	0.499302	0.394449	1.24774	0.319323
3956						584.514	478.127	9.08657	14.1176	1.35035	0.147788	0.369368	0.643632	-0.635691
6645						794.72	732.669	33.2877	38.5211	1.03259	0.603279	0.423933	0.864144	-0.210657
5078						689.568	627.093	314.878	396.627	1.08564	0.451945	0.385908	0.793891	-0.332988
4250						614.562	549.287	112.941	104.006	0.382296	0.796155	0.487535	1.0859	0.118895
8402						899.706	677.466	192.849	189.23	0.370923	0.941928	0.529532	1.01912	0.0273296
5080						689.556	605.231	37.2075	38.0038	0.47678	0.936491	0.528089	0.979045	-0.0305522
9175						949.725	681.595	58.8088	45.0029	0.960562	0.399444	0.380307	1.30678	0.386013
8314						894.754	677.921	1015.43	1101.97	0.107642	0.775466	0.480959	0.921472	-0.117988
5491						717.6	653.217	332.094	349.991	0.691119	0.84562	0.502601	0.948863	-0.0757275
5858						743.612	655.913	628.593	605.253	0.42689	0.884474	0.513829	1.03856	0.0545885
5859						743.604	635.216	83.4998	101.59	0.962525	0.476842	0.390137	0.821926	-0.282919
7957						875.697	675.487	25.3503	21.0065	0.742154	0.531491	0.403515	1.20679	0.271171
8426						900.598	381.188	0.47588	0.84549	0.934313	0.339045	0.377691	0.562845	-0.82919
8212						888.834	749.655	23.5971	17.0359	0.991224	0.19662	0.369368	1.38514	0.470036
9214						953.756	715.173	101.182	84.2158	0.56543	0.49429	0.393513	1.20146	0.264783
8400						899.696	662.193	2.28939	2.73402	0.787458	0.666685	0.44444	0.837371	-0.256061
7476						846.753	748.229	39.8353	42.2439	0.699341	0.853814	0.505012	0.942982	-0.0846971
8541						905.752	729.555	418.154	346.11	0.698294	0.370545	0.37913	1.20815	0.272803
8540						905.745	712.074	150.221	118.075	0.688288	0.309953	0.376338	1.27226	0.347391
7660						855.729	720.721	41.2739	34.5027	0.677183	0.372429	0.379212	1.19625	0.25852
9183						950.808	704.345	154.131	78.2612	1.69366	0.081229	0.369368	1.96944	0.977787
9188						950.725	681.508	37.9272	28.8998	0.942162	0.394173	0.380105	1.31237	0.392174
4626						650.634	586.993	2.67273	2.23248	0.0845643	0.624433	0.430861	1.1972	0.259669
8689						914.816	733.7	136.03	104.576	0.594305	0.325799	0.377034	1.30077	0.379371
7871						869.741	676.301	517.658	441.583	0.143464	0.582145	0.417863	1.17228	0.229315
8106						881.823	700.043	12.9302	11.2422	0.343738	0.53325	0.404016	1.15015	0.201822
7657						855.74	752.309	21.8061	16.2477	0.601215	0.195321	0.369368	1.3421	0.424494
7659						855.74	735.736	127.749	112.741	0.519664	0.536237	0.404862	1.13312	0.180303
4629						650.642	617.42	18.1895	16.8554	0.248326	0.798309	0.48821	1.07915	0.109893
5831						741.597	635.388	663.745	811.226	0.961963	0.464248	0.387805	0.8182	-0.289475
8520						904.828	776.718	585.311	448.078	0.127129	0.418431	0.381392	1.30627	0.385453
8938						930.844	776.71	205.687	149.854	0.0822936	0.378408	0.379467	1.37258	0.456892
10082						1042.97	784.957	31.226	23.2435	0.687591	0.299571	0.375843	1.34343	0.425919
8626						909.777	743.668	50.7158	43.7541	0.59586	0.479078	0.39058	1.15911	0.213016
6297						773.66	698.06	92.9205	79.0397	0.16736	0.502492	0.395038	1.17562	0.23342
6298						773.65	678.976	76.0179	65.187	0.18054	0.524194	0.401415	1.16615	0.221753
7145						825.684	685.154	130.663	112.142	0.173956	0.5461	0.407613	1.16516	0.220523
7146						825.674	667.034	2.62837	2.36039	0.181146	0.694192	0.453788	1.11353	0.155144
7523						849.69	689.069	597.985	498.289	0.366953	0.448824	0.385413	1.20008	0.263126
5835						741.588	613.731	27.654	37.5527	1.11088	0.298521	0.375792	0.736404	-0.44143
5490						717.589	630.911	49.9864	56.4129	0.79741	0.653933	0.440431	0.886081	-0.17449
5493						717.541	618.987	0.983052	0.560943	0.327172	0.085851	0.369368	1.7525	0.809412
4808						666.6	553.995	185.969	134.747	0.290678	0.355387	0.378452	1.38014	0.464812
5069						688.586	546.22	57.2354	35.4097	0.393707	0.271148	0.374305	1.61638	0.692763
4607						648.628	586.413	26.6027	22.0227	0.0310203	0.589052	0.419745	1.20797	0.272584
7356						838.784	745.672	63.8072	46.2199	0.537076	0.150395	0.369368	1.38051	0.465206
7670						855.824	878.452	4.60977	4.60618	0.620338	0.997291	0.543732	1.00078	0.00112346
8100						881.743	723.408	87.3111	73.7236	0.709878	0.390862	0.379975	1.1843	0.244038
8662						911.799	768.1	149.909	117.419	0.554183	0.340046	0.37774	1.27671	0.352426
7620						853.721	720.715	227.619	193.076	0.660623	0.426339	0.382181	1.17891	0.237449
9107						944.768	681.509	286.437	220.507	0.750385	0.426034	0.382151	1.29899	0.377393
7621						853.803	751.775	407.307	312.691	0.528619	0.252498	0.373116	1.30259	0.38138
7619						853.792	736.067	142.38	114.516	0.486389	0.353389	0.378363	1.24332	0.314193
5013						684.611	627.548	882.604	1889.15	1.72786	0.120216	0.369368	0.467195	-1.0979
6828						806.72	672.182	46.3387	48.5507	0.685394	0.854954	0.505345	0.95444	-0.0672736
8062						879.809	682.92	13.5789	11.1608	0.352024	0.440819	0.384118	1.21666	0.282922
8173						885.808	746.769	18.9851	24.4873	0.312566	0.401955	0.380402	0.775305	-0.367164
1890						372.31	74.3091	2.83128	2.21905	1.22148	0.403338	0.380453	1.27589	0.351508
5012						684.611	598.577	151.789	362.831	1.78843	0.0844781	0.369368	0.418346	-1.25723
6620						793.629	643.136	330.227	420.092	0.949732	0.384441	0.379717	0.786082	-0.347248
8361						896.77	714.117	298.231	160.552	0.914203	0.109855	0.369368	1.85753	0.893385
8351						896.77	694.646	5513.5	4963.05	0.205995	0.692699	0.45329	1.11091	0.151741
8627						909.809	731.135	5.53456	2.85035	1.68747	0.117592	0.369368	1.94172	0.957332
8053						879.74	723.833	449.954	347.927	0.925927	0.276816	0.374636	1.29324	0.370991
7573						851.707	705.05	452.547	363.109	0.665263	0.327573	0.377113	1.24631	0.317663
7569						851.697	689.047	104.381	87.1838	0.355515	0.463111	0.387633	1.19725	0.259727
8663						911.87	782.425	2.79459	4.35089	0.556936	0.276984	0.374645	0.642304	-0.638671
8661						911.826	746.577	29.1937	16.5222	1.37556	0.103957	0.369368	1.76694	0.821254
8629						909.786	789.627	16.4807	14.1734	0.245609	0.610888	0.426359	1.16279	0.217588
8624						909.785	756.926	235.15	206.857	0.572403	0.544623	0.407205	1.13678	0.184948
9228						954.846	748.242	1110.2	697.718	1.10209	0.166614	0.369368	1.59119	0.670105
7912						872.766	748.187	90.9491	97.3321	0.394062	0.828565	0.497507	0.93442	-0.0978575
7732						860.803	749.214	254.296	183.948	0.964439	0.237927	0.372063	1.38243	0.467211
7585						851.785	679.202	185.947	169.072	0.11405	0.715517	0.460972	1.09981	0.137255
8011						877.721	707.938	699.313	581.26	0.620395	0.37802	0.379451	1.2031	0.266755
8488						903.738	712.038	768.874	598.517	0.738768	0.294778	0.375604	1.28463	0.361355
7243						832.735	673.941	31.8094	26.0378	0.173431	0.559713	0.411553	1.22166	0.288846
8913						929.746	703.598	27.5751	14.1775	1.44525	0.108664	0.369368	1.945	0.959767
7841						867.737	731.748	54.5559	48.2828	0.427428	0.521443	0.400614	1.12992	0.176226
6238						769.629	660.213	861.143	844.277	0.361937	0.938531	0.528631	1.01998	0.0285372
7184						827.709	718.683	167.063	150.201	0.335564	0.603842	0.424109	1.11226	0.153497
7188						827.777	676.452	3.55664	3.83852	0.751385	0.765438	0.477711	0.926564	-0.110037
7058						821.65	648.851	37.7209	44.2929	0.74791	0.547818	0.408086	0.851624	-0.231711
5853						743.684	676.512	44.0184	50.1195	1.05903	0.656583	0.441268	0.878269	-0.187265
8567						906.845	768.131	1400.34	995.785	0.276355	0.216318	0.370256	1.40626	0.491866
9262						957.777	720.218	10.3881	4.62683	1.90524	0.0682469	0.369368	2.2452	1.16684
6269						771.637	660.199	116.857	114.97	0.377562	0.950172	0.531702	1.01641	0.0234849
7896						871.73	647.805	7.85685	11.0351	0.398665	0.282323	0.374945	0.711984	-0.490083
5068						688.585	518.105	26.5483	22.9238	0.289985	0.67276	0.446536	1.15811	0.211771
8146						883.77	789.833	32.0194	28.2108	0.234166	0.648409	0.438674	1.135	0.182698
8143						883.762	737.772	62.8477	59.7002	0.508279	0.79898	0.48842	1.05272	0.0741242
9044						937.886	747.558	20.8556	21.1581	0.216027	0.965261	0.535623	0.985701	-0.0207776
9106						944.761	664.381	8.68957	7.76798	0.102553	0.75486	0.47424	1.11864	0.161745
6727						799.667	682.511	115.805	98.5697	0.233399	0.502127	0.394971	1.17485	0.232479
7185						827.697	702.567	69.2505	58.4202	0.402506	0.457889	0.386835	1.18539	0.245359
8857						925.726	694.144	188.451	136.592	1.05541	0.196349	0.369368	1.37967	0.464322
5136						692.58	570.601	1.37083	2.5196	1.14667	0.0732559	0.369368	0.544067	-0.878144
5135						692.615	558.565	15.9074	11.1729	0.419877	0.335234	0.377503	1.42375	0.5097
6747						801.681	699.782	57.9594	48.6431	0.377633	0.46396	0.387761	1.19152	0.252807
5009						684.555	488.968	10.7173	8.75008	0.274066	0.612868	0.427008	1.22482	0.292573
9657						993.902	776.214	7.23369	6.26907	0.443174	0.757965	0.475263	1.15387	0.20648
7456						845.659	660.348	64.3007	54.379	0.0722597	0.637372	0.435116	1.18245	0.241785
10110						1047.93	809.806	39.086	20.8496	1.46338	0.121714	0.369368	1.87467	0.906634
6346						776.612	527.134	1.09022	0.956633	0.142529	0.704355	0.457164	1.13964	0.18858
9372						967.888	774.285	8.42364	5.22396	1.44878	0.305156	0.376113	1.6125	0.689301
8417						900.712	677.852	117.124	115.168	0.383898	0.948147	0.531171	1.01698	0.0242919
5464						715.572	608.621	53.3543	71.4068	1.05189	0.303188	0.376019	0.747187	-0.420458
9060						939.82	769.108	28.1824	24.362	0.467531	0.476609	0.39009	1.15682	0.210161
9069						939.858	760.499	22.7795	11.4922	1.48544	0.0869073	0.369368	1.98217	0.987079
5437						713.566	608.584	457.93	600.195	1.03445	0.334941	0.377489	0.762969	-0.390304
5815						740.519	469.412	12.0401	9.80837	0.131893	0.536627	0.404972	1.22753	0.295759
5646						728.518	409.221	28.2028	23.2692	0.300738	0.592775	0.420799	1.21202	0.277415
8939						930.845	789.852	61.5987	44.8828	0.0178133	0.401217	0.380374	1.37244	0.456738
10092						1043.98	770.678	101.606	74.0215	0.77321	0.262068	0.373746	1.37266	0.456973
10128						1050.01	796.064	5.87263	4.50926	0.61476	0.326714	0.377072	1.30235	0.381116
8207						888.788	667.27	97.8917	98.7759	0.486297	0.973401	0.537711	0.991048	-0.0129733
8279						892.79	636.876	11.7133	17.3339	0.755932	0.308736	0.376281	0.675745	-0.565449
8723						916.828	733.142	72.7253	63.0721	0.425881	0.526359	0.402042	1.15305	0.205456
7676						856.74	735.242	73.6913	64.3555	0.55994	0.500431	0.394659	1.14507	0.19543
5044						686.569	501.735	10.6138	11.2572	0.609002	0.8672	0.5089	0.942845	-0.0849074
5041						686.569	485.295	10.8917	9.85928	0.680577	0.810561	0.492016	1.10471	0.143671
4238						612.546	519.402	69.8834	81.4766	0.731836	0.605838	0.42473	0.857711	-0.221436
6980						816.707	667.194	3605.88	4548.22	1.05913	0.427228	0.382268	0.79281	-0.334953
6984						816.707	642.997	224.413	339.835	1.40615	0.217486	0.370362	0.660359	-0.598678
10334						1079.98	838.704	5.42903	2.45679	1.64688	0.10627	0.369368	2.20981	1.14392
10320						1077.96	823.612	7.56122	3.66242	1.45328	0.171375	0.369368	2.06454	1.04582
10138						1051.95	823.081	6.94299	3.68465	1.446	0.140699	0.369368	1.8843	0.914027
9535						981.881	802.775	13.991	10.0758	0.70675	0.202194	0.369388	1.38858	0.473609
9915						1023.95	800.784	7.60558	3.14106	1.15584	0.0701014	0.369368	2.42134	1.27581
10210						1061.87	796.301	16.9893	13.5683	0.753583	0.337261	0.377604	1.25213	0.324385
8064						879.815	789.883	106.085	76.0472	0.119732	0.352673	0.378331	1.39499	0.480255
10212						1061.93	768.936	27.5588	14.329	1.63583	0.074816	0.369368	1.92329	0.94358
8405						899.789	762.062	52.365	45.7294	0.303408	0.723037	0.463514	1.14511	0.195482
8858						925.803	715.643	1563.93	1014.81	1.07075	0.1806	0.369368	1.54112	0.623977
8401						899.78	693.637	428.823	353.178	0.546244	0.445589	0.384894	1.21419	0.279989
6057						757.63	668.445	23.9187	21.1694	0.158586	0.622138	0.430097	1.12987	0.176162
8256						891.654	667.364	12.3337	11.4501	0.342135	0.796682	0.4877	1.07717	0.107241
7804						865.64	663.416	7.92523	6.85294	0.302546	0.619282	0.429142	1.15647	0.209731
6690						797.65	663.287	93.049	89.1837	0.271092	0.86992	0.509683	1.04334	0.0612117
5465						715.653	653.106	33.8893	52.4267	1.50673	0.215579	0.370188	0.646413	-0.629473
7445						843.725	649.006	60.2532	89.4361	1.15822	0.219839	0.370573	0.673701	-0.569819
5086						689.567	647.918	17.1974	18.4502	0.818415	0.823362	0.495933	0.932099	-0.101445
6936						813.678	646.124	41.8843	83.4276	1.6816	0.0849754	0.369368	0.502043	-0.994116
5671						729.6	644.014	18.9584	19.3435	0.674093	0.938543	0.528634	0.980092	-0.0290103
7337						837.667	640.877	2.42942	4.39266	1.25972	0.153788	0.369368	0.553062	-0.854486
6474						783.589	638.621	15.7965	14.6402	0.115147	0.76409	0.477271	1.07898	0.109665
6506						785.577	631.102	5.3755	6.12986	0.628599	0.61257	0.42691	0.876938	-0.189454
6933						813.677	630.247	18.0996	39.8216	1.21172	0.170699	0.369368	0.454516	-1.1376
5055						687.62	627.499	15.6456	34.6754	1.65675	0.117	0.369368	0.451203	-1.14815
5668						729.59	622.235	1.35699	1.69633	1.14617	0.398294	0.380263	0.799955	-0.322009
6053						757.546	605.981	1.63343	2.14312	1.25438	0.428521	0.382394	0.762177	-0.391802
7333						837.679	583.312	113.407	90.4578	0.112454	0.461339	0.387364	1.25371	0.326199
6021						755.499	579.781	4.90084	4.15587	0.0685837	0.560153	0.41168	1.17926	0.23788
4734						659.52	574.234	117.036	140.616	0.926238	0.514769	0.39866	0.832311	-0.264806
6126						761.557	567.536	1.71284	1.74312	0.601463	0.95551	0.533097	0.982629	-0.0252813
5228						699.513	565.785	15.9075	36.5096	1.67435	0.10376	0.369368	0.435706	-1.19857
7330						837.467	561.51	5.05689	3.5301	0.50166	0.383747	0.379689	1.4325	0.51854
5380						709.537	559.181	88.9175	102.201	0.667584	0.614249	0.427459	0.870024	-0.200873
5667						729.583	555.017	1.25755	1.74441	0.155246	0.371316	0.379164	0.720901	-0.472126
5021						685.509	553.486	80.6846	59.1483	0.69003	0.321983	0.376872	1.36411	0.447956
4713						657.504	546.282	55.1743	84.4098	1.16422	0.133455	0.369368	0.653648	-0.613415
6127						761.528	545.783	1.23728	1.33463	0.224781	0.863926	0.507955	0.927058	-0.109268
4730						659.499	545.775	16.4348	13.9815	0.110357	0.562869	0.41246	1.17546	0.233231
6864						809.647	544.176	127.392	97.612	0.228957	0.411979	0.380847	1.30509	0.384145
7298						835.665	543.176	290.582	217.606	0.164286	0.430522	0.382587	1.33536	0.417226
8485						903.65	543.176	44.393	34.8696	0.226621	0.457237	0.386734	1.27311	0.348359
8536						905.656	543.176	6.40488	4.99523	0.239691	0.470796	0.388923	1.2822	0.358618
6052						757.537	539.958	2.37054	3.63918	0.830811	0.129622	0.369368	0.651393	-0.6184
4775						663.568	525.565	15.1262	17.7361	0.214304	0.57158	0.414929	0.852849	-0.229637
5379						709.497	525.33	34.3726	29.9693	0.0254648	0.665286	0.443993	1.14693	0.197773
6862						809.643	514.023	2.76897	2.3718	0.229542	0.659878	0.442305	1.16745	0.223366
7292						835.653	510.647	8.27148	6.23842	0.326942	0.452259	0.385957	1.32589	0.406964
7250						833.647	510.207	57.9759	43.8666	0.354632	0.456366	0.386599	1.32164	0.402333
6834						807.632	510.144	30.1641	21.0205	0.604902	0.355202	0.378444	1.43499	0.52104
6151						763.601	507.556	232.273	183.509	0.202537	0.499202	0.394431	1.26573	0.33997
4774						663.493	500.583	34.553	39.6202	0.712185	0.637291	0.435089	0.872106	-0.197425
6565						789.608	478.243	51.6316	43.4394	0.068624	0.584851	0.418603	1.18859	0.249252
5409						711.572	473.865	2.59664	3.35969	1.09337	0.402287	0.380414	0.77288	-0.371684
6125						761.587	466.316	1104.94	740.718	0.538805	0.287281	0.375214	1.49172	0.576974
6154						763.591	466.301	50.2841	34.0163	0.52896	0.292065	0.375465	1.47824	0.563878
6399						779.602	464.367	11.5276	8.26816	0.636318	0.295145	0.375622	1.39421	0.479451
6051						757.551	461.061	95.5696	70.4	0.22001	0.371946	0.379191	1.35752	0.440977
7051						821.572	456.277	9.39828	7.15539	0.243744	0.400789	0.380358	1.31345	0.393365
5997						753.587	455.777	92.471	68.6425	0.11969	0.393026	0.38006	1.34714	0.429899
6206						767.577	446.126	7.45892	4.98345	1.03228	0.359835	0.378648	1.49674	0.58182
5412						711.563	445.584	38.1705	29.9256	0.641806	0.321032	0.376831	1.27552	0.35108
6869						809.587	441.261	9.36795	6.34895	0.623206	0.338449	0.377662	1.47551	0.561216
5876						745.544	440.741	4.52881	3.41351	0.278116	0.40992	0.380694	1.32673	0.407876
6614						793.557	435.764	13.2612	7.39719	0.777517	0.168295	0.369368	1.79273	0.842156
6426						781.552	430.504	113.515	81.3959	0.448712	0.31516	0.376574	1.3946	0.479855
6123						761.577	430.265	40.6482	29.5145	0.286641	0.360885	0.378696	1.37723	0.461767
5638						727.571	425.688	13.6899	8.31137	0.973726	0.182707	0.369368	1.64712	0.719949
5355						707.539	410.29	170.2	147.812	0.478124	0.678149	0.44838	1.15146	0.20347
5875						745.554	405.502	8.36768	6.87476	0.390138	0.496769	0.393978	1.21716	0.283519
5604						725.556	405.456	341.015	249.974	0.627184	0.367424	0.378992	1.3642	0.448057
5637						727.562	405.412	33.9676	24.7085	0.632511	0.353138	0.378352	1.37473	0.459153
6613						793.542	404.328	20.9756	14.8394	0.684918	0.280889	0.374866	1.41351	0.499285
5956						751.565	401.724	3.1963	2.05681	0.27818	0.468884	0.388534	1.55401	0.635993
8104						881.637	401.318	1.96803	1.50974	1.05384	0.643445	0.437082	1.30355	0.382451
8099						881.594	382.981	11.6611	12.2338	0.374643	0.865331	0.508361	0.953184	-0.0691727
8586						907.597	378.726	3.1687	2.0291	0.609444	0.256051	0.373355	1.56162	0.643047
5413						711.54	377.664	3.69358	1.99731	1.09261	0.184912	0.369368	1.84927	0.886958
5414						711.518	351.962	0.780376	0.74762	0.164341	0.904101	0.519309	1.04381	0.0618646
4809						666.637	569.787	3.0992	1.59421	1.01325	0.0774303	0.369368	1.94403	0.959052
7599						852.792	736.237	676.214	506.294	0.565383	0.246981	0.372731	1.33562	0.417505
4496						636.515	566.247	0.971132	2.69878	1.75373	0.0385157	0.369368	0.359842	-1.47457
7977						876.79	723.87	2184.71	1811.42	0.534725	0.419788	0.381529	1.20607	0.270319
10079						1042.97	809.432	162.468	67.9281	1.42543	0.122984	0.369368	2.39176	1.25807
6193						766.691	678.989	5572	5827.58	0.760001	0.866176	0.508605	0.956144	-0.0647003
6140						762.659	613.683	98.9321	199.167	1.56898	0.0741143	0.369368	0.496728	-1.00947
6792						804.742	715.13	2.5403	3.01354	0.752411	0.522786	0.401006	0.84296	-0.246464
6880						810.653	545.201	53.1024	40.2241	0.134681	0.417612	0.381309	1.32016	0.400716
8724						916.868	764.587	12.4607	8.26881	1.21039	0.153167	0.369368	1.50695	0.591633
6793						804.705	651.627	15.5714	18.4136	0.808155	0.573788	0.415548	0.845643	-0.241879
7891						870.75	672.917	352.078	317.192	0.282836	0.727056	0.464892	1.10998	0.150537
6143						762.59	466.075	285.218	193.077	0.516541	0.295746	0.375653	1.47723	0.562891
5736						734.574	384.58	4.18695	1.6834	1.64198	0.111971	0.369368	2.4872	1.31452
5738						734.566	367.898	0.70555	0.440075	1.05856	0.310255	0.376352	1.60325	0.680998
7888						870.752	692.646	4591.72	4045.39	0.11681	0.641598	0.436486	1.13505	0.182755
3674						554.513	449.299	2.6662	4.73534	1.35819	0.29235	0.37548	0.563043	-0.828682
6221						768.542	434.345	9.04883	4.88652	0.544113	0.170023	0.369368	1.85179	0.888922
6544						788.672	655.202	202.519	338.653	1.36779	0.214116	0.370052	0.598012	-0.741753
7943						874.775	708.14	2061.18	1694.98	0.503643	0.415858	0.381132	1.21605	0.282197
4218						610.622	537.253	14.0503	15.7609	0.131877	0.849555	0.503762	0.891461	-0.165756
8936						930.842	744.129	482.01	364.023	0.805006	0.279864	0.374808	1.32412	0.405034
8934						930.841	727.595	109.385	90.9717	0.580171	0.42797	0.38234	1.20241	0.265927
6979						816.619	623.195	19.4176	22.265	0.260351	0.900837	0.518407	0.872112	-0.197415
8038						878.727	707.939	438.326	356.174	0.669519	0.347995	0.378116	1.23065	0.299423
8037						878.718	692.202	16.5775	13.1334	0.771816	0.383091	0.379662	1.26224	0.335983
9130						946.781	688.14	195.104	134.839	1.01669	0.353482	0.378367	1.44694	0.533001
6786						804.697	589.134	1.11031	2.02097	1.43408	0.0589177	0.369368	0.549397	-0.86408
7080						822.751	719.068	3300.84	2888.79	0.112348	0.574423	0.415725	1.14264	0.192368
7082						822.745	702.21	1234.37	1070.74	0.135689	0.555076	0.410211	1.15282	0.205163
9184						950.815	731.648	410.205	312.687	0.607687	0.358341	0.378583	1.31187	0.391625
6339						776.556	463.361	12.3443	8.05718	0.264075	0.268078	0.37412	1.53209	0.615504
5840						742.53	405.585	7.71943	6.67046	0.325085	0.61451	0.427544	1.15726	0.210709
8900						928.832	776.348	73.6613	54.0557	0.159717	0.419361	0.381486	1.36269	0.446461
8811						922.782	671.451	73.723	70.3968	0.780733	0.882869	0.513375	1.04725	0.0666056
8211						888.8	732.672	706.027	578.608	0.364047	0.415553	0.38111	1.22022	0.287139
4536						640.587	583.306	115.269	85.1446	0.230633	0.392327	0.380033	1.35381	0.437021
8874						926.815	748.745	202.746	142.99	0.83802	0.262485	0.373773	1.41791	0.503763
9327						962.907	753.31	580.947	432.752	0.492723	0.293015	0.375514	1.34245	0.424867
8245						890.814	747.485	733.846	580.527	0.464328	0.329044	0.37719	1.2641	0.338114
7239						832.774	733.167	19.4734	16.4722	0.435716	0.483022	0.391354	1.1822	0.241475
7426						842.72	672.443	1156.82	1482.08	0.934077	0.404498	0.380496	0.780539	-0.357457
8842						924.798	694.763	503.888	345.413	1.14553	0.263129	0.373813	1.4588	0.54478
8841						924.712	673.711	22.3939	14.8634	0.754397	0.324766	0.37699	1.50665	0.591346
8159						884.805	746.756	23.6663	12.9496	1.50435	0.103873	0.369368	1.82757	0.869925
8164						884.768	714.114	21.1603	14.5512	0.64137	0.20649	0.369557	1.45419	0.540219
8092						880.824	790.25	49.9388	46.3736	0.261987	0.816142	0.493731	1.07688	0.106859
8082						880.823	753.311	1014.12	817.549	0.40067	0.375724	0.379354	1.24044	0.310856
9869						1016.95	796.311	202.937	132.86	1.02959	0.229642	0.371408	1.52744	0.61112
9870						1016.95	769.761	179.985	117.018	0.327585	0.1832	0.369368	1.5381	0.621151
8091						880.831	767.615	560.574	449.823	0.326587	0.370462	0.379126	1.24621	0.317548
8242						890.807	732.661	179.597	150.876	0.347345	0.456155	0.386566	1.19036	0.2514
8240						890.814	702.984	448.123	395.18	0.473953	0.581885	0.417791	1.13397	0.181384
6951						814.691	649.138	461.057	820.619	1.44469	0.110485	0.369368	0.56184	-0.831768
7220						830.718	718.155	3.50045	3.01115	0.647291	0.464615	0.38786	1.16249	0.217223
7221						830.721	677.967	56.2146	54.5671	0.25268	0.907951	0.52037	1.03019	0.0429137
8246						890.849	763.784	60.0051	39.9029	1.24708	0.139445	0.369368	1.50378	0.588591
4749						660.553	463.387	4.33906	8.42119	1.50265	0.045013	0.369368	0.515255	-0.956643
6373						778.689	671.674	168.293	201.879	1.07924	0.514892	0.398696	0.833633	-0.262516
4338						624.519	509.284	15.2919	26.033	1.51179	0.104733	0.369368	0.587404	-0.767574
8780						920.863	736.221	377.325	309.546	0.563095	0.37136	0.379165	1.21896	0.285655
4067						598.502	500.789	3.85449	6.78614	1.50265	0.113174	0.369368	0.567994	-0.816053
8184						886.818	750.236	72.2013	48.8109	1.12219	0.196097	0.369368	1.4792	0.56482
8186						886.785	716.706	365.577	312.896	0.350786	0.522528	0.400931	1.16837	0.224492
9210						952.913	768.091	19.6566	17.3318	0.2907	0.524091	0.401385	1.13413	0.181592
7030						820.737	702.521	6084.59	5245.66	0.0279388	0.605282	0.424557	1.15993	0.214037
7980						876.797	762.538	1522.81	1332.63	0.167825	0.59937	0.422752	1.14271	0.192458
9155						948.795	697.047	260.344	168.144	0.98653	0.175711	0.369368	1.54834	0.630721
8751						918.845	721.233	407.152	336.16	0.628911	0.396877	0.380209	1.21118	0.276416
7036						820.735	732.633	52.7777	58.57	0.779745	0.696294	0.454487	0.901105	-0.150233
7032						820.735	717.154	192.334	189.163	0.46328	0.949354	0.531487	1.01676	0.0239853
9454						974.727	674.952	6.09588	3.02019	1.63766	0.114495	0.369368	2.01838	1.0132
7706						858.753	698.558	203.194	171.127	0.44245	0.491553	0.392996	1.18739	0.247795
9275						958.875	770.412	1420.24	1001.99	0.707222	0.241374	0.372323	1.41742	0.503266
9747						1002.84	731.201	58.7526	24.089	1.73725	0.0852672	0.369368	2.43898	1.28628
8777						920.763	673.433	111.005	71.0617	0.574831	0.22533	0.37105	1.5621	0.643485
8776						920.767	649.729	6.71198	8.26777	0.310995	0.551256	0.409094	0.811825	-0.300759
9091						942.885	779.41	33.1124	16.3237	1.36002	0.083458	0.369368	2.02849	1.02041
7395						840.705	660.36	300.569	339.528	0.818404	0.720333	0.462599	0.885255	-0.175836
9448						974.813	715.628	176.558	97.4063	1.40313	0.0880316	0.369368	1.81259	0.858051
9160						948.711	665.08	5.99325	4.48428	1.06625	0.443437	0.384546	1.3365	0.418463
6194						766.691	697.761	195.247	218.462	0.874081	0.691951	0.45304	0.893735	-0.162082
9280						958.874	790.56	143.973	103.954	0.144908	0.371351	0.379165	1.38497	0.469855
9251						956.863	757.965	947.87	639.069	0.942133	0.175637	0.369368	1.48321	0.568718
7978						876.799	738.874	9345.75	7761.47	0.526714	0.418967	0.381446	1.20412	0.26798
9277						958.875	746.193	87.821	77.7103	0.363828	0.606151	0.424827	1.13011	0.176461
7560						850.783	679.274	340.649	305.704	0.16663	0.67511	0.447342	1.11431	0.156151
8418						900.801	667.292	244.791	261.05	0.647589	0.816857	0.49395	0.937718	-0.0927736
8524						904.829	408.594	7.10441	5.56456	0.650135	0.436082	0.383352	1.27672	0.352446
8843						924.798	715.6	2615.6	1692.9	1.13633	0.173166	0.369368	1.54504	0.627643
3443						528.462	421.581	9.79347	17.8443	1.74245	0.0635497	0.369368	0.548829	-0.865572
9208						952.827	733.669	1242.63	737.514	1.23077	0.147526	0.369368	1.6849	0.752659
9276						958.87	758.255	271.453	201.779	0.724052	0.295428	0.375637	1.3453	0.427924
7994						876.798	992.831	3.94931	3.03824	0.0899459	0.406691	0.380577	1.29987	0.378367
6891						810.78	747.169	4.81883	3.47989	0.777769	0.180607	0.369368	1.38477	0.469643
7829						866.775	635.152	5.39093	9.89619	0.994302	0.123206	0.369368	0.544748	-0.876338
4849						670.61	587.018	30.3352	24.4453	0.403229	0.500032	0.394585	1.24094	0.311438
6575						790.603	620.075	11.3082	15.6751	1.23104	0.34884	0.378155	0.721412	-0.471105
9887						1018.97	817.923	8.09496	5.92511	0.618687	0.468942	0.388546	1.36621	0.450182
8750						918.885	790.75	76.1689	35.4845	1.23841	0.0830786	0.369368	2.14654	1.10201
8002						876.799	1069.02	2.4829	1.73676	0.323522	0.279225	0.374773	1.42962	0.515632
8391						898.786	762.034	90.2588	79.2306	0.224586	0.7183	0.461913	1.13919	0.18801
9686						996.882	715.179	35.2872	21.9618	1.46968	0.119722	0.369368	1.60675	0.684148
9354						964.83	677.265	59.3691	49.801	0.981738	0.535287	0.404594	1.19213	0.253537
5453						714.601	518.385	21.2558	14.5024	0.140552	0.340806	0.377776	1.46567	0.551564
8388						898.775	694.163	1487.87	1254.73	0.420343	0.517304	0.3994	1.1858	0.245864
8389						898.697	675.027	17.114	13.4896	0.320796	0.436242	0.383375	1.26869	0.343337
6514						786.659	623.787	75.0121	210.045	1.668	0.0433815	0.369368	0.357123	-1.48551
9422						972.731	714.606	9.91515	9.47487	0.786279	0.84878	0.503534	1.04647	0.0655284
8998						934.876	776.777	35.5399	106.334	0.585699	0.280827	0.374862	0.33423	-1.58109
9000						934.876	747.163	141.833	119.577	0.0148402	0.488715	0.392454	1.18612	0.246255
6917						812.623	656.153	36.0527	33.6412	0.529732	0.815874	0.493649	1.07168	0.0998769
5398						710.626	606.609	284.207	407.468	1.30436	0.243549	0.372484	0.697494	-0.519747
8421						900.789	710.997	2074.55	1643.54	0.625117	0.358527	0.378591	1.26225	0.335993
5401						710.628	653.723	76.3812	143.3	1.53989	0.126945	0.369368	0.533015	-0.907752
8752						918.845	762.087	238.546	156.173	0.82906	0.258232	0.373499	1.52744	0.611119
7979						876.797	776.771	596.111	499.922	0.168406	0.601113	0.423267	1.19241	0.253878
8946						930.846	705.375	246.028	193.088	0.791972	0.292365	0.37548	1.27418	0.349566
8356						896.735	639.294	9.99979	12.608	0.113588	0.451754	0.385878	0.793128	-0.334375
6338						776.545	495.985	4.28923	2.86623	0.5005	0.21354	0.369998	1.49647	0.581565
6337						776.556	484.101	27.679	24.1133	0.169972	0.659943	0.442325	1.14787	0.198965
5163						694.633	614.637	19.1065	13.0716	0.11476	0.349396	0.378181	1.46168	0.547625
4465						634.539	512.293	53.6996	62.4753	0.807415	0.651093	0.43953	0.859534	-0.218374
7993						876.798	926.271	5.27059	3.05891	0.581828	0.124321	0.369368	1.72303	0.784945
10098						1044.98	797.025	38.7221	27.2946	0.631134	0.304632	0.376088	1.41867	0.504539
7352						838.691	648.337	69.1988	131.386	1.51502	0.104649	0.369368	0.526684	-0.924992
5946						750.657	647.99	49.9685	86.7577	1.48293	0.116847	0.369368	0.575954	-0.795974
8779						920.77	694.819	789.675	612.701	0.313533	0.462927	0.387605	1.28884	0.366077
9481						976.924	768.184	302.569	223.803	0.269856	0.31168	0.376417	1.35194	0.435036
8747						918.753	677.024	129.669	147.434	0.0598897	0.67871	0.448572	0.8795	-0.185245
7998						876.798	1021.16	4.25702	2.68159	0.372737	0.224904	0.371013	1.58749	0.666752
9113						944.863	763.289	128.317	104.859	0.242526	0.491359	0.392959	1.22371	0.29126
5397						710.627	630.902	1255.87	2299.94	1.61715	0.0994934	0.369368	0.546042	-0.872916
9131						946.878	739.859	866.687	736.222	0.472051	0.443518	0.384559	1.17721	0.23537
9132						946.878	776.217	261.82	242.918	0.253062	0.831285	0.498327	1.07781	0.108107
5740						734.626	613.693	251.709	520.018	1.56116	0.0743319	0.369368	0.484039	-1.0468
7360						838.656	603.837	1.19745	2.5217	1.11963	0.0807847	0.369368	0.474858	-1.07443
6106						760.591	655.765	8.58695	7.04743	0.393237	0.472567	0.389281	1.21845	0.285048
10261						1068.99	772.233	88.0381	63.0182	1.04777	0.282824	0.374973	1.39703	0.48236
5536						720.647	619.531	12.6076	8.14063	0.609914	0.291588	0.37544	1.54873	0.631086
9165						948.892	789	105.388	86.8474	0.158046	0.544109	0.407063	1.21349	0.279161
9162						948.891	775.36	116.475	90.1905	0.320008	0.393521	0.380079	1.29143	0.368973
8782						920.897	803.982	47.6927	20.7706	1.15864	0.0799088	0.369368	2.29616	1.19923
8902						928.825	730.669	728.466	502.849	0.966763	0.202491	0.369394	1.44868	0.534737
8313						894.722	639.729	11.1918	16.7584	0.445561	0.177287	0.369368	0.66783	-0.582447
8671						912.797	730.629	25.7084	17.5216	0.836321	0.175878	0.369368	1.46724	0.553108
9504						978.846	747.218	58.5373	37.2317	1.08459	0.180732	0.369368	1.57224	0.652824
6311						774.542	444.462	9.18422	8.08986	0.481674	0.707896	0.458378	1.13528	0.183042
4829						668.616	589.659	6.04687	8.46173	1.06157	0.290023	0.375359	0.714614	-0.484763
9543						982.877	760.048	529.872	338.458	1.16177	0.188616	0.369368	1.56555	0.646668
9565						984.893	771.972	1023.33	656.389	1.0135	0.197336	0.369368	1.55903	0.640653
6225						768.698	678.752	954.209	964.314	0.673792	0.968725	0.536514	0.98952	-0.0151986
5943						750.541	469.708	31.5725	23.4567	0.263622	0.397297	0.380225	1.34599	0.428668
6878						810.522	401.608	21.0913	18.5746	0.0197831	0.668849	0.445189	1.13549	0.183318
7284						834.715	627.755	8.85255	10.7956	1.26616	0.697047	0.454737	0.820014	-0.28628
9325						962.907	795.462	638.21	499.497	0.437879	0.363361	0.378809	1.2777	0.353554
7127						824.758	718.731	571.053	500.082	0.0657321	0.556018	0.410484	1.14192	0.191461
9601						988.921	795.1	1129.03	666.991	1.00956	0.192112	0.369368	1.69272	0.75934
10066						1040.95	759.51	58.4633	40.434	0.565394	0.201842	0.36938	1.44589	0.531961
9643						992.945	768.623	36.9379	28.8697	0.394582	0.329436	0.37721	1.27947	0.355546
6039						756.632	508.738	7.24097	4.41327	1.1922	0.128204	0.369368	1.64073	0.714334
6485						784.617	570.687	3.90346	3.94079	0.386821	0.976128	0.538406	0.990527	-0.0137319
5979						752.469	519.831	1.17287	1.59308	0.97496	0.29598	0.375665	0.736227	-0.441777
8243						890.776	616.262	5.55015	9.17056	0.655097	0.247524	0.37277	0.605214	-0.724483
5345						706.597	552.465	62.5723	83.2632	0.940689	0.347159	0.378078	0.7515	-0.412156
8247						890.775	672.831	25.6388	27.3627	0.379962	0.839979	0.500928	0.936997	-0.0938842
8244						890.776	658.207	50.2577	68.0768	0.531955	0.338237	0.377652	0.73825	-0.43782
7046						820.731	662.346	131.866	128.52	0.487444	0.925375	0.525112	1.02604	0.0370901
7045						820.735	635.482	123.106	177.718	1.27155	0.227808	0.371257	0.692702	-0.529693
9505						978.845	734.191	214.23	124.211	1.41306	0.135523	0.369368	1.72473	0.786368
9508						978.841	718.147	48.2545	27.0858	1.69006	0.103328	0.369368	1.78155	0.833129
9525						980.86	748.711	374.381	221.209	1.3693	0.139082	0.369368	1.69243	0.759097
9528						980.858	733.69	84.5674	49.6416	1.49436	0.120736	0.369368	1.70356	0.768553
9502						978.932	768.004	56.29	44.7105	0.366064	0.35593	0.378476	1.25899	0.332266
5566						722.664	641.126	18.5909	9.44138	1.06681	0.169	0.369368	1.96909	0.977526
5741						734.626	584.89	166.823	212.059	0.951112	0.426654	0.382211	0.786683	-0.346145
7790						864.763	635.664	22.425	33.0365	0.982518	0.388482	0.37988	0.678795	-0.558952
5569						722.627	595.408	3.0944	7.89789	1.57005	0.0306129	0.369368	0.391801	-1.35181
5617						726.54	469.982	52.3749	38.2365	0.310021	0.369634	0.37909	1.36976	0.453925
6522						786.607	658.784	10.0085	9.2295	0.259085	0.730048	0.465914	1.0844	0.116895
5682						730.564	502.466	8.75545	6.89862	0.0477749	0.451269	0.385801	1.26916	0.343874
4986						682.598	606.149	589.806	887.531	1.21649	0.216884	0.370307	0.664548	-0.589556
7517						848.768	660.355	258.944	283.048	0.744144	0.738461	0.468767	0.914838	-0.128412
6493						784.643	607.76	13.4932	26.0945	1.27371	0.138816	0.369368	0.517087	-0.95152
3085						492.403	645.567	107.093	79.5621	0.606673	0.387269	0.379832	1.34604	0.428717
3096						492.403	610.266	75.0318	47.7873	0.776332	0.102766	0.369368	1.57012	0.650875
2525						436.341	580.628	112.227	79.846	0.812455	0.170792	0.369368	1.40554	0.491127
3092						492.403	572.598	73.0028	60.8621	0.646832	0.50162	0.394878	1.19948	0.262407
2528						436.341	472.302	128.376	121.16	0.254718	0.792079	0.486252	1.05956	0.0834698
2532						436.341	452.534	144.335	118.018	0.625166	0.433655	0.383005	1.22299	0.290418
3101						492.403	451.952	38.1377	32.9361	0.507948	0.533056	0.403961	1.15793	0.211546
3100						492.403	439.21	30.5396	25.6067	0.529314	0.463095	0.38763	1.19264	0.254157
2534						436.341	414.103	152.866	145.47	0.288485	0.832295	0.498631	1.05085	0.0715515
3102						492.403	412.563	27.4822	20.4275	0.770209	0.25822	0.373498	1.34536	0.427987
2530						436.341	398.111	165.941	121.287	0.517271	0.277909	0.374698	1.36817	0.452245
3105						492.403	383.952	32.1818	26.9469	0.140245	0.457116	0.386715	1.19427	0.256126
2519						436.341	379.089	169.191	142.432	0.118874	0.510384	0.397369	1.18787	0.248379
3099						492.403	352.721	31.8005	29.6027	0.157742	0.783019	0.483379	1.07425	0.103324
2944						478.388	311.806	38.2013	29.7904	0.511296	0.298451	0.375788	1.28234	0.358775
3108						492.403	139.409	8.34524	7.01694	0.412684	0.516161	0.399067	1.1893	0.250111
3442						528.308	87.3075	0.903808	0.85783	1.89439	0.912985	0.52175	1.0536	0.0753241
2524						436.341	50.7569	19.5802	14.4854	0.534571	0.3396	0.377718	1.35172	0.434794
9828						1010.9	761.563	88.264	52.468	1.37876	0.13783	0.369368	1.68224	0.750387
9622						990.93	795.76	255.458	170.135	0.877944	0.199489	0.369368	1.5015	0.586407
9619						990.931	768.668	167.99	130.026	0.134248	0.403554	0.380461	1.29197	0.36957
5649						728.556	502.35	68.6488	52.7701	0.0752707	0.41166	0.380823	1.3009	0.379513
5971						752.563	506.868	61.7155	50.465	0.527959	0.356537	0.378503	1.22294	0.290348
5969						752.558	495.461	178.709	107.371	0.616791	0.145586	0.369368	1.66441	0.735013
5972						752.558	483.779	98.4111	62.1569	0.548118	0.225243	0.371042	1.58327	0.662907
9352						964.922	809.149	58.5636	40.9013	0.620717	0.232341	0.371627	1.43183	0.517859
5941						750.541	455.722	86.1435	54.9614	0.414383	0.242191	0.372384	1.56735	0.648323
9856						1014.94	796.148	582.727	355.951	1.01898	0.172462	0.369368	1.6371	0.71114
9205						952.744	698.271	88.1544	61.201	1.06897	0.280906	0.374867	1.44041	0.526478
5315						704.58	558.899	66.1097	89.219	0.886746	0.310684	0.376371	0.740983	-0.432488
9645						992.945	809.339	61.7152	40.767	0.674436	0.18866	0.369368	1.51385	0.598224
9351						964.915	795.43	142.986	104.279	0.527526	0.276798	0.374635	1.37119	0.455424
9349						964.912	771.163	79.3689	64.5118	0.817093	0.376171	0.379373	1.2303	0.299011
9403						970.877	748.352	43.7269	38.1516	0.422331	0.58021	0.41733	1.14614	0.196778
4254						614.534	529.393	0.117809	0.484308	1.51477	0.100693	0.369368	0.243253	-2.03947
4985						682.594	574.869	94.6974	139.03	1.20078	0.262885	0.373798	0.681127	-0.554003
5374						708.611	581.165	222.4	296.693	1.0725	0.342504	0.377858	0.749594	-0.415819
5822						740.664	573.187	1.77734	2.44468	1.19008	0.319272	0.376755	0.727023	-0.459926
5590						724.524	452.003	311.782	212.535	0.53622	0.292261	0.375475	1.46696	0.552832
9812						1008.89	762.833	266.113	150.394	1.4128	0.128416	0.369368	1.76944	0.823291
6073						758.598	565.166	6.71936	4.85202	0.432641	0.342911	0.377877	1.38486	0.46974
7244						832.728	617.913	1.59301	6.07122	1.51541	0.018942	0.369368	0.262388	-1.93023
5233						700.527	459.542	131.826	120.491	0.183328	0.772633	0.480045	1.09408	0.129712
6370						778.584	506.097	15.8661	15.0092	0.0626489	0.809474	0.491681	1.05709	0.0800969
4784						664.499	485.668	23.2636	21.3962	0.601231	0.807362	0.491028	1.08728	0.12072
5711						732.61	589.073	41.9048	69.2505	1.29892	0.0909755	0.369368	0.60512	-0.724707
6679						796.727	699.785	949.792	851.671	0.191322	0.664678	0.443804	1.11521	0.157317
7941						874.781	663.745	207.582	209.866	0.530214	0.967913	0.536305	0.989116	-0.0157878
7314						836.674	627.76	13.8729	33.6415	1.73171	0.0633277	0.369368	0.412375	-1.27797
6545						788.672	617.441	32.6419	99.4381	1.5688	0.0605761	0.369368	0.328263	-1.60707
6107						760.642	601.077	11.6422	23.0156	1.5056	0.081862	0.369368	0.505841	-0.983245
9581						986.911	783.799	1378.18	838.539	0.9691	0.127807	0.369368	1.64355	0.716812
6378						778.564	462.05	0.729937	0.515244	0.149431	0.495115	0.393668	1.41668	0.502516
6104						760.641	617.217	84.825	207.23	1.64084	0.0522493	0.369368	0.409328	-1.28867
9583						986.904	771.643	330.859	228.694	0.890658	0.238787	0.372129	1.44673	0.532799
6543						788.672	643.005	621.865	1352.49	1.61277	0.0573997	0.369368	0.459794	-1.12094
9584						986.906	759.502	61.4849	48.0191	0.569467	0.380242	0.379544	1.28042	0.356622
4956						680.581	580.604	299.069	453.022	1.19313	0.197085	0.369368	0.660163	-0.599105
5708						732.61	558.682	59.0497	73.346	0.787186	0.501909	0.394931	0.805085	-0.312787
6890						810.596	511.418	92.9237	60.1691	0.655217	0.245101	0.372596	1.54438	0.627024
8688						914.805	672.082	24.5975	27.539	0.293499	0.712064	0.459801	0.893188	-0.162965
4668						654.564	574.407	117.868	182.961	1.24682	0.200794	0.369368	0.644228	-0.634356
4671						654.564	539.95	27.8726	41.9517	1.2501	0.198406	0.369368	0.664398	-0.589881
7762						862.777	663.416	70.0374	73.9455	0.841137	0.840968	0.501222	0.947148	-0.0783378
9790						1006.88	749.771	104.041	58.766	1.54122	0.127441	0.369368	1.77042	0.824094
6374						778.689	608.775	136.953	213.847	1.34799	0.153118	0.369368	0.640424	-0.642902
5685						730.597	577.966	16.4811	17.486	0.80439	0.859701	0.50673	0.942527	-0.0853943
5683						730.597	565.951	8.14461	13.1148	1.21211	0.122373	0.369368	0.621026	-0.687275
4962						680.581	546.814	69.5737	100.648	1.15319	0.232341	0.371627	0.69126	-0.532699
6409						780.667	600.301	2.07501	4.89874	1.43939	0.112262	0.369368	0.42358	-1.23929
8209						888.763	619.462	6.67219	17.1766	1.35651	0.0122939	0.369368	0.388447	-1.36421
7554						850.671	547.897	5.19898	6.1149	0.66627	0.809008	0.491537	0.850215	-0.2341
6413						780.589	524.045	31.586	19.4397	0.472152	0.202288	0.36939	1.62481	0.700275
6640						794.602	509.941	5.97861	3.14617	1.17406	0.143903	0.369368	1.90028	0.926215
4800						666.514	504.534	15.2672	13.706	0.261833	0.76325	0.476996	1.1139	0.155623
6414						780.595	502.524	1.36713	0.642848	0.14256	0.168104	0.369368	2.12668	1.0886
7073						822.633	498.307	1.3106	1.95184	0.542749	0.408709	0.380651	0.671469	-0.574608
5561						722.553	420.349	24.7103	10.6552	1.73723	0.0291837	0.369368	2.31909	1.21356
5567						722.586	402.321	1.86374	1.16947	0.34015	0.361992	0.378747	1.59366	0.672343
3787						568.425	251.875	1.63143	1.88745	0.446236	0.721959	0.463145	0.864357	-0.2103
7324						836.76	660.352	86.8202	92.1807	0.680688	0.825428	0.496559	0.941848	-0.0864345
6046						756.611	564.771	4.33704	5.47693	1.06616	0.445322	0.384851	0.791874	-0.336656
7795						864.789	682.514	127.905	104.278	0.280964	0.420884	0.381639	1.22658	0.294643
6981						816.582	458.929	9.49055	5.27226	0.880378	0.204429	0.369433	1.80009	0.848071
6975						816.571	441.82	3.29227	2.10907	0.703412	0.258106	0.373491	1.561	0.642475
10251						1066.97	760.51	35.0153	22.2747	1.28861	0.146039	0.369368	1.57198	0.652578
9455						974.907	756.378	448.484	364.228	0.487551	0.385679	0.379767	1.23133	0.300213
10239						1064.96	790.495	100.044	51.1273	1.5249	0.0844034	0.369368	1.95677	0.968471
10013						1034.84	782.24	19.5994	10.6307	0.52317	0.353196	0.378354	1.84366	0.882574
9456						974.907	789.708	112.933	74.2518	0.685493	0.194405	0.369368	1.52095	0.604971
9427						972.889	763.1	90.5609	76.5956	0.454146	0.511645	0.397742	1.18233	0.241628
9771						1004.86	747.082	41.1922	22.6985	1.41455	0.115825	0.369368	1.81476	0.859776
9424						972.894	743.642	382.092	316.757	0.67269	0.414417	0.381026	1.20626	0.270545
4650						652.551	547.791	92.5085	135.863	1.3081	0.222623	0.370818	0.680894	-0.554498
10052						1038.94	787.034	233.405	139.17	1.49333	0.143182	0.369368	1.67712	0.745989
6490						784.581	507.82	127.18	93.7577	0.0306402	0.4026	0.380426	1.35648	0.439868
6816						806.565	452.601	19.9069	10.8688	0.413143	0.203165	0.369408	1.83157	0.873081
9459						974.945	818.476	30.3814	10.1069	1.39925	0.0626404	0.369368	3.006	1.58784
4620						650.519	538.861	1.16391	1.18417	0.804908	0.963496	0.535168	0.982895	-0.024891
9590						986.91	743.671	273.62	238.725	0.607293	0.562818	0.412445	1.14617	0.196826
9582						986.898	728.61	79.7058	62.5421	0.74022	0.311643	0.376415	1.27443	0.349858
6888						810.659	623.264	12.3193	25.7962	1.65733	0.0953779	0.369368	0.47756	-1.06625
5763						736.542	506.601	37.747	30.9029	0.542572	0.356413	0.378498	1.22147	0.28862
5771						736.575	479.392	18.9771	13.9926	0.0985441	0.41658	0.381203	1.35622	0.43959
6044						756.612	551.243	5.70013	4.73422	0.50202	0.657299	0.441494	1.20403	0.267867
10036						1036.93	733.183	46.7082	28.3061	1.41267	0.124317	0.369368	1.65011	0.722563
9729						1000.92	777.307	36.8948	27.8584	0.731859	0.314587	0.376548	1.32437	0.405304
10033						1036.93	777.789	215.111	112.698	1.52972	0.10503	0.369368	1.90874	0.932617
4933						678.565	551.891	74.1743	103.334	1.09592	0.292724	0.375499	0.71781	-0.478327
9709						998.906	764.018	18.3429	13.4871	0.731947	0.297463	0.375739	1.36004	0.443646
10241						1064.96	748.718	16.3067	9.769	1.27037	0.133218	0.369368	1.66923	0.739186
311						125.986	1074.54	13.2814	10.7298	0.548737	0.531512	0.403521	1.23781	0.307789
562						170.066	1072.36	2.24701	1.6622	0.36709	0.301075	0.375917	1.35182	0.434908
400						144.982	1070.76	6.74813	3.75527	0.429093	0.224582	0.370986	1.79698	0.845572
754						205.191	1068.23	2.35164	1.8124	0.628226	0.326074	0.377045	1.29753	0.375762
641						184.985	1067.58	1.69492	1.69962	0.932526	0.991935	0.542396	0.997234	-0.0039964
382						141.113	1059.75	2.26818	1.74956	0.542451	0.332005	0.377341	1.29643	0.374545
1259						288.922	1054.91	3.15858	2.52372	0.312232	0.385791	0.379772	1.25156	0.323722
307						125.986	1054.68	16.7822	13.7033	0.423638	0.382563	0.37964	1.22468	0.292406
1303						296.045	1053.02	3.2116	3.0822	0.109725	0.879748	0.51249	1.04198	0.059331
649						186.044	1052.43	5.82483	4.44008	0.754288	0.283786	0.375025	1.31187	0.39163
231						115.123	1048.46	4.78378	4.33329	0.583876	0.664724	0.443818	1.10396	0.142687
560						170.066	1046.01	2.04347	1.98117	0.395971	0.899313	0.517984	1.03145	0.0446682
313						125.986	1038.37	14.475	11.4079	0.533268	0.310728	0.376373	1.26886	0.343531
1481						324.216	1034.89	2.66882	1.27419	0.606134	0.228629	0.371325	2.09453	1.06662
547						167.013	1032.36	11.5319	10.6152	0.672151	0.750352	0.472747	1.08636	0.119503
368						139.988	1027.74	1.83012	1.31999	0.970889	0.225287	0.371046	1.38646	0.471411
532						164.92	1027.34	1.13819	0.965335	0.653824	0.486132	0.391957	1.17906	0.237641
854						220.934	1025.39	3.07267	1.76354	1.09045	0.137747	0.369368	1.74233	0.801017
312						125.986	1025.31	14.1056	11.8792	0.398801	0.433433	0.382973	1.18742	0.247827
380						141.113	1023.59	2.6599	2.05158	0.472985	0.24157	0.372338	1.29651	0.374633
564						170.066	1023.52	2.21102	1.79039	0.555485	0.372058	0.379196	1.23494	0.30444
757						205.191	1016.49	2.00734	1.66429	0.847619	0.438316	0.383705	1.20613	0.270382
2973						480.295	1009.09	0.890421	0.771879	0.369288	0.566159	0.413398	1.15358	0.206112
1595						338.092	1008.11	0.815089	0.761448	0.524303	0.747637	0.471843	1.07045	0.0982117
444						151.035	1004.84	2.97491	2.08751	0.523484	0.145762	0.369368	1.4251	0.511066
418						146.98	999.702	1.92637	1.95783	0.562485	0.942481	0.529678	0.98393	-0.0233722
1478						324.216	997.451	1.65479	1.49499	0.436067	0.685223	0.45078	1.10689	0.146511
561						170.066	987.371	2.23348	1.70939	0.664011	0.285299	0.375108	1.3066	0.385813
1154						269.034	986.68	1.11087	0.85875	0.579361	0.281306	0.374889	1.29359	0.371376
226						115.123	984.098	4.04795	3.56779	0.380671	0.642678	0.436834	1.13458	0.18216
1299						296.045	981.338	6.72584	7.06229	0.274551	0.833517	0.498997	0.952359	-0.0704224
2573			Isosophoranone	0.981012		439.212	979.911	7.52081	5.63144	0.431332	0.265726	0.373976	1.3355	0.417385
308						125.986	979.798	14.019	10.9207	0.682672	0.383135	0.379664	1.2837	0.360313
550						167.013	977.613	11.4829	8.51046	0.377026	0.238295	0.372091	1.34927	0.432182
1257						288.922	977.606	2.43625	2.12177	0.287497	0.550066	0.408744	1.14821	0.199391
1594						338.092	977.206	1.45522	1.23856	0.559077	0.542151	0.406519	1.17493	0.23257
2203			Prebarbigerone	2.6264		411.181	976.822	1.85893	1.48917	0.524875	0.392275	0.380031	1.2483	0.319966
1485						324.217	970.154	1.42832	1.32716	0.201668	0.750394	0.47276	1.07623	0.105984
531						164.921	968.402	1.37553	1.09967	0.575127	0.347187	0.378079	1.25086	0.322915
567						170.066	964.806	2.17782	1.74443	0.511275	0.373042	0.379238	1.24844	0.320128
449						151.035	960.486	2.64135	2.51157	0.372419	0.838155	0.500385	1.05167	0.0726884
647						186.044	957.667	4.45019	4.47589	0.623295	0.982302	0.539973	0.994258	-0.00830747
310						125.986	954.842	13.8361	9.9134	0.703545	0.270178	0.374247	1.3957	0.480989
1261						288.922	952.84	2.38308	1.94946	0.628362	0.357821	0.37856	1.22243	0.289749
366						139.988	952.786	1.55133	1.56354	0.201797	0.973902	0.537839	0.99219	-0.0113113
1486						324.217	950.953	1.51965	1.22339	0.200025	0.623364	0.430506	1.24216	0.312849
566						170.066	942.816	1.65022	1.5622	0.389682	0.8268	0.496974	1.05634	0.079081
2589						440.216	942.667	1.87037	1.45036	0.608388	0.283803	0.375026	1.28959	0.366915
377						141.113	942.312	2.39653	2.15707	0.438186	0.641936	0.436595	1.11101	0.151874
1480						324.217	937.918	1.47107	1.25396	0.871463	0.493243	0.393316	1.17313	0.230366
1060						250.987	934.848	1.62518	1.43696	0.344798	0.585314	0.41873	1.13098	0.177575
2201			Prebarbigerone	2.64338		411.181	932.868	2.47619	2.01872	0.997617	0.613112	0.427087	1.22661	0.29468
857						220.934	931.427	1.75543	1.44443	0.753948	0.446491	0.385039	1.21531	0.281321
448						151.035	922.281	1.66124	1.46684	0.276658	0.661572	0.442835	1.13253	0.179544
565						170.066	917.019	1.30376	0.967735	0.63094	0.312143	0.376438	1.34722	0.429989
1593						338.092	913.702	1.47865	1.0408	0.417554	0.375076	0.379326	1.42069	0.506595
3232						504.857	901.481	1.11006	0.967825	0.419357	0.528732	0.402725	1.14696	0.197817
2541						436.869	901.189	1.2508	1.2684	0.53041	0.954453	0.532821	0.986124	-0.0201594
5217						698.829	897.072	0.376294	0.310851	0.619152	0.404021	0.380479	1.21053	0.275637
386						142.939	895.45	1.97288	1.67229	0.737762	0.489681	0.392639	1.17974	0.238472
529						164.921	895.222	4.71778	4.15715	0.371588	0.557846	0.411014	1.13486	0.182512
7869						869.695	894.499	0.726294	0.482687	0.080505	0.284605	0.37507	1.50469	0.589465
8369						897.727	894.383	2.87856	1.89765	0.420312	0.22259	0.370815	1.51691	0.601132
8809			PI-Cer(d18:0/26:0)	20.3897		922.729	894.383	0.540828	0.341835	0.44772	0.260579	0.373651	1.58213	0.66187
8792						921.725	894.199	1.22348	0.809251	0.533365	0.233895	0.37175	1.51187	0.596335
8824						923.74	894.187	0.966472	0.647805	0.44056	0.231838	0.371586	1.49192	0.577167
8332						895.711	894.18	2.5445	1.84881	0.178987	0.338273	0.377653	1.37629	0.460781
8863						925.754	894.002	0.217521	0.121298	0.493236	0.136552	0.369368	1.79328	0.842599
2416						429.24	893.956	2.4884	2.11071	0.557912	0.435593	0.383282	1.17894	0.237487
648						186.044	893.783	4.02838	3.24148	0.49449	0.363085	0.378797	1.24276	0.31355
316						127.123	891.774	9.01631	6.36474	0.936907	0.162601	0.369368	1.4166	0.502435
6541			PS(18:1(9Z)/18:1(9Z))	-3.6463		788.541	891.414	0.578352	0.39799	0.365583	0.4122	0.380863	1.45318	0.539213
6576			PS(18:0/18:1(9Z))	-4.93443		790.555	891.414	0.907023	0.522112	1.12125	0.212428	0.369912	1.73722	0.79678
7886						870.812	890.188	1.17905	1.0687	0.424093	0.71369	0.460353	1.10326	0.14177
8674						912.799	889.951	0.552666	0.402386	0.559941	0.175232	0.369368	1.37347	0.457828
6764						802.825	889.706	0.879416	0.710804	0.549405	0.456823	0.38667	1.23721	0.307094
9049			TG(20:2(11Z,14Z)/18:3(6Z,9Z,12Z)/20:2(11Z,14Z)) (d5)	-23.6381		938.799	889.575	1.43729	1.11386	0.688315	0.298765	0.375804	1.29037	0.367782
5141						692.851	889.466	2.13864	1.73187	0.451265	0.389608	0.379925	1.23487	0.304362
9786						1006.79	888.942	1.44401	1.10957	0.649883	0.295042	0.375617	1.30141	0.380072
10293						1074.77	888.481	0.507857	0.414724	0.452155	0.487319	0.392186	1.22457	0.29227
6115						760.838	888.399	2.57031	2.18691	0.490042	0.512503	0.397995	1.17532	0.233049
7201						828.824	888.213	2.92705	2.36877	0.592686	0.364723	0.378871	1.23568	0.305305
8022			TG(17:0/18:0/18:0)[iso3]	-22.8455		877.802	886.487	13.2585	6.98691	0.649936	0.151713	0.369368	1.89762	0.924195
257						119.126	883.033	6.14159	4.87153	0.717445	0.280558	0.374847	1.26071	0.334238
2381			Lespedeol A	2.09815		425.197	883.013	2.95171	2.92655	0.191985	0.96755	0.536212	1.0086	0.0123504
251						118.122	882.822	102.731	94.9934	0.406197	0.716105	0.461172	1.08145	0.112966
294						122.096	882.603	2.17637	1.85693	0.271483	0.535283	0.404592	1.17203	0.229009
244						117.146	882.289	510.885	404.414	0.630669	0.321674	0.376859	1.26327	0.337165
237						116.143	882.251	6214.2	5176.4	0.511192	0.41739	0.381286	1.20049	0.263618
853						220.934	881.574	6.96822	5.81231	0.542353	0.446966	0.385116	1.19887	0.26168
332						132.138	881.166	63.0998	52.3881	0.456401	0.388931	0.379898	1.20447	0.268397
1008						242.925	881.119	5.35867	4.18182	0.680696	0.315773	0.376601	1.28142	0.357745
11165						1322.74	881.114	1.15804	0.957781	0.470302	0.508734	0.39688	1.20909	0.273919
1258						288.921	881.051	10.7884	8.511	0.576846	0.342285	0.377848	1.26758	0.342078
7934						873.83	881.03	1.39654	1.12741	0.730945	0.368137	0.379024	1.23871	0.30884
7485						846.831	881.006	8.74958	8.16282	0.31949	0.762391	0.476716	1.07188	0.100147
2575			Isosophoranone	0.711901		439.212	881.005	7.64928	5.87559	0.598867	0.390749	0.37997	1.30187	0.38059
2873						472.902	880.983	152.158	129.124	0.533626	0.47201	0.389168	1.17838	0.236806
10514						1111.29	880.962	1.00874	0.718624	0.74267	0.236003	0.371915	1.40371	0.489246
485						158.964	880.817	401.804	328.179	0.533126	0.40455	0.380498	1.22434	0.292006
3109						492.883	880.817	2.6811	2.01451	0.538392	0.233509	0.37172	1.33089	0.412392
8321						894.826	880.805	1.08935	1.01755	0.322988	0.796751	0.487722	1.07056	0.0983611
1285						294.938	880.791	191.976	159.469	0.523354	0.42036	0.381587	1.20385	0.26765
5404						710.857	880.791	11.6504	9.97916	0.552153	0.48297	0.391344	1.16747	0.223389
10659			MIPC(t20:0/26:0(2OH))	-3.66618		1144.78	880.791	3.41573	2.86186	0.518347	0.441128	0.384169	1.19353	0.255238
2377						424.896	880.788	3.86294	3.30119	0.480635	0.505704	0.395976	1.17017	0.226713
937						228.955	880.785	21.4257	17.5792	0.551411	0.405406	0.38053	1.21881	0.285475
906			2,5-Dichloro-4-oxohex-2-enedioate	1.6338		226.951	880.782	1787.99	1485.93	0.529206	0.427773	0.382321	1.20328	0.266973
6798						805.344	880.782	4.98535	4.1722	0.637262	0.422012	0.381752	1.1949	0.256885
10427						1098.29	880.782	1.47365	1.2416	0.578184	0.513842	0.398389	1.1869	0.247195
10130						1050.79	880.759	4.79285	3.96384	0.503938	0.416429	0.381188	1.20914	0.273985
9678						996.307	880.748	2.55816	2.17827	0.5638	0.529326	0.402896	1.1744	0.231923
11191						1335.74	880.748	1.40497	1.36705	0.607413	0.917265	0.522917	1.02774	0.0394687
2453						430.913	880.736	543.57	447.201	0.555395	0.408473	0.380642	1.21549	0.281544
6382						778.844	880.736	11.5708	9.70553	0.557123	0.46648	0.38814	1.19219	0.253612
9079						941.319	880.736	2.98464	2.40956	0.620083	0.366632	0.378957	1.23866	0.308785
11138						1301.75	880.736	1.83182	1.27185	0.862328	0.155608	0.369368	1.44028	0.526353
921						227.954	880.725	60.5642	48.8774	0.529175	0.355129	0.378441	1.2391	0.309297
1809						363.929	880.725	27.1059	22.0309	0.606619	0.37798	0.379449	1.23036	0.299077
11097						1280.75	880.721	1.12927	1.10711	0.407761	0.93061	0.526519	1.02001	0.0285875
350						136.112	880.717	0.535292	0.479825	0.0177316	0.590444	0.420121	1.1156	0.157818
3189						499.903	880.714	21.8489	17.8934	0.559556	0.397128	0.380219	1.22106	0.288137
1791						362.925	880.702	474.317	391.598	0.555921	0.413535	0.380962	1.21124	0.27648
7726						860.331	880.702	4.31564	3.60532	0.601245	0.430143	0.382551	1.19702	0.259448
10519			MIPC(d20:0/26:0)	-6.73399		1112.79	880.702	0.619895	0.495741	0.709255	0.408285	0.380635	1.25044	0.322436
9818						1009.3	880.697	1.73746	1.63329	0.777198	0.738004	0.468612	1.06378	0.0891955
4191						608.877	880.69	113.774	96.5781	0.530594	0.478898	0.390544	1.17806	0.236408
10609						1131.78	880.69	4.75901	4.08511	0.543657	0.492846	0.393241	1.16496	0.220285
9460						975.311	880.683	2.37981	2.2082	0.519311	0.719778	0.462412	1.07771	0.107975
10546						1118.78	880.683	3.70759	3.08319	0.584923	0.485961	0.391924	1.20252	0.266055
11246						1369.73	880.681	0.936445	0.761513	0.364934	0.366425	0.378948	1.22972	0.298325
11014						1241.75	880.679	0.807462	0.64523	0.250593	0.443113	0.384493	1.25143	0.32358
10991						1233.76	880.674	2.7023	2.44473	0.475719	0.682494	0.449857	1.10536	0.144512
9542			NAPE(18:1(9Z)/16:1(9Z)/18:0)	21.4145		982.805	880.67	6.10636	5.08552	0.55934	0.438409	0.383721	1.20073	0.263918
3539						540.888	880.66	134.635	112.961	0.556619	0.443904	0.384621	1.19187	0.253227
1748						356.909	880.658	4.05052	3.25858	0.63952	0.323634	0.376942	1.24303	0.313862
4908						676.862	880.658	82.1671	68.0224	0.558222	0.415725	0.381122	1.20794	0.272551
11153			M(IP)2C(t18:0/24:0)	1.20225		1314.75	880.658	4.58626	3.9513	0.49168	0.540786	0.406139	1.1607	0.214992
159						108.311	880.654	0.668531	0.517096	0.828986	0.275343	0.374551	1.29285	0.37056
10083						1043.3	880.654	1.66645	1.30262	0.55752	0.390795	0.379972	1.2793	0.355359
10911						1212.77	880.654	2.21544	1.79593	0.628878	0.372813	0.379229	1.23359	0.302863
1819						364.93	880.651	9.31789	7.73214	0.558498	0.407271	0.380598	1.20508	0.269134
8887			TG(17:1(9Z)/20:1(11Z)/20:1(11Z))[iso3]	-20.8671		927.818	880.651	13.0269	10.5447	0.546568	0.396007	0.380176	1.2354	0.304976
9311			TG(20:1(11Z)/20:3(8Z,11Z,14Z)/20:3(8Z,11Z,14Z))[iso3]	-11.4581		961.811	880.651	10.6442	8.69723	0.564468	0.393991	0.380098	1.22386	0.291439
9810						1008.8	880.651	7.21165	6.08227	0.518574	0.459072	0.387017	1.18569	0.245721
10305						1076.79	880.651	4.94849	4.0872	0.54769	0.401481	0.380384	1.21073	0.275872
10234						1064.29	880.65	1.72808	1.49774	0.332524	0.551152	0.409064	1.1538	0.206391
10800						1178.78	880.649	12.8654	10.4845	0.544675	0.407251	0.380598	1.22709	0.29524
8894						928.319	880.649	3.58148	2.92841	0.479664	0.452416	0.385982	1.22301	0.290435
10756						1165.78	880.649	3.75595	3.24135	0.568695	0.472598	0.389287	1.15876	0.212581
503						159.967	880.648	8.83682	7.04883	0.598602	0.347071	0.378073	1.25366	0.326144
6810						805.844	880.648	2.04967	1.49113	0.746291	0.259949	0.37361	1.37458	0.458986
10825						1186.77	880.648	2.1694	2.00854	0.53515	0.710068	0.45912	1.08009	0.111153
11077						1267.75	880.648	1.90824	1.78518	0.21241	0.756778	0.474872	1.06893	0.0961712
5092						689.861	880.647	21.7792	18.1156	0.53621	0.425559	0.382104	1.20223	0.265714
10421						1097.79	880.647	5.6703	4.72575	0.486929	0.448827	0.385413	1.19987	0.262881
10511						1110.79	880.647	20.6862	16.935	0.563547	0.40478	0.380507	1.22151	0.28866
2483						432.918	880.641	13.2027	10.886	0.603694	0.410947	0.38077	1.21282	0.278361
4392						628.857	880.635	1.22772	0.932871	0.514858	0.333133	0.377398	1.31606	0.396226
10617						1132.28	880.633	1.16792	0.961997	0.667241	0.294549	0.375592	1.21406	0.279839
7365						839.337	880.631	4.54851	3.89005	0.571591	0.498056	0.394218	1.16927	0.225606
8692						914.817	880.631	8.36563	7.12105	0.556509	0.465769	0.388034	1.17477	0.232384
4844						669.87	880.63	1.71101	1.29969	0.700598	0.298003	0.375766	1.31648	0.396686
10226						1063.79	880.628	6.29957	5.32704	0.53462	0.426144	0.382161	1.18257	0.24192
8579						907.324	880.62	3.61286	2.96078	0.517448	0.423902	0.38194	1.22024	0.287166
9976						1030.3	880.616	2.34513	1.85278	0.588008	0.369679	0.379092	1.26573	0.33997
24						100.757	880.608	1.19805	0.929873	0.753128	0.366076	0.378932	1.2884	0.365579
3771						566.888	880.608	204.61	166.251	0.569507	0.386602	0.379805	1.23073	0.299511
5775						736.855	880.608	25.5239	21.0506	0.5892	0.414633	0.381042	1.2125	0.277989
6594						791.843	880.608	19.5916	16.5545	0.512104	0.468434	0.388442	1.18346	0.24301
6794						804.841	880.608	19.7129	16.1668	0.572538	0.396796	0.380206	1.21935	0.286114
7159						826.338	880.608	4.54935	3.9707	0.497562	0.547056	0.407877	1.14573	0.196268
8306						894.324	880.608	3.97718	3.4119	0.478161	0.516604	0.399196	1.16568	0.22117
11278						1382.74	880.606	2.64587	2.04134	0.660309	0.31059	0.376367	1.29614	0.374226
7919						873.33	880.596	4.09858	3.33957	0.634214	0.403021	0.380441	1.22728	0.295459
8301						893.823	880.596	13.5259	12.4401	0.388245	0.746208	0.471366	1.08728	0.120729
10355			MIPC(d18:0/26:0)	19.2127		1084.78	880.591	18.1137	14.9418	0.531043	0.414081	0.381002	1.21228	0.277728
5588						724.357	880.591	5.09291	4.15111	0.615197	0.374698	0.37931	1.22688	0.294994
5870						744.85	880.591	67.7181	56.7673	0.541894	0.443747	0.384596	1.19291	0.25448
7918						872.828	880.591	14.2146	11.5746	0.590404	0.378324	0.379464	1.22809	0.296412
9319						962.312	880.588	3.11582	2.57509	0.487824	0.431987	0.382764	1.20998	0.274987
10785						1173.76	880.588	1.01615	0.888606	0.210386	0.559086	0.411373	1.14354	0.193503
5585						723.854	880.584	21.9244	18.1921	0.596372	0.412297	0.38087	1.20516	0.269224
5776						737.358	880.584	6.02348	4.836	0.633122	0.349185	0.378171	1.24555	0.316783
5786						737.857	880.584	2.41628	1.97699	0.662931	0.435114	0.383214	1.2222	0.289483
6064						757.848	880.584	21.1188	18.1744	0.583406	0.507633	0.396552	1.16201	0.216621
7725						859.828	880.584	15.8807	13.3205	0.543767	0.451634	0.385859	1.19219	0.25362
9074						940.815	880.584	10.3945	8.63542	0.587475	0.413096	0.380929	1.2037	0.267478
9672			TG(19:0/22:5(7Z,10Z,13Z,16Z,19Z)/22:6(4Z,7Z,10Z,13Z,16Z,19Z))[iso6]	-2.71382		995.803	880.584	9.11618	7.48777	0.575551	0.415107	0.381077	1.21748	0.283893
10869						1199.77	880.584	3.31152	2.50312	0.657174	0.230393	0.37147	1.32296	0.403766
4929						677.864	880.578	8.495	6.75914	0.649756	0.338863	0.377682	1.25682	0.329773
9969			TG(22:3(10Z,13Z,16Z)/22:6(4Z,7Z,10Z,13Z,16Z,19Z)/22:6(4Z,7Z,10Z,13Z,16Z,19Z))[iso3]	7.70345		1029.8	880.578	7.92945	6.71878	0.536123	0.454282	0.386274	1.18019	0.239022
4836			Myrtucommulone A	10.5885		669.37	880.574	4.99158	4.14083	0.644037	0.434724	0.383158	1.20546	0.269579
10093						1044.8	880.574	0.994026	1.02148	0.318064	0.891631	0.515842	0.973123	-0.0393056
4481			Pandaroside B	-4.94473		635.376	880.573	3.41804	2.74948	0.633242	0.359261	0.378623	1.24316	0.31401
4690						656.37	880.573	3.50609	3.05422	0.585474	0.53869	0.405552	1.14795	0.199058
6182						765.841	880.573	5.32933	4.58041	0.492832	0.541153	0.406241	1.16351	0.218478
6254						770.849	880.573	105.212	84.9752	0.591049	0.363897	0.378834	1.23814	0.30818
7157						825.838	880.573	18.0315	14.7552	0.560911	0.395187	0.380144	1.22204	0.289297
9450						974.811	880.573	42.3927	34.9212	0.581408	0.407119	0.380593	1.21395	0.279713
10314						1077.29	880.571	1.48323	1.02131	0.662146	0.19264	0.369368	1.45229	0.538329
2474						431.916	880.568	36.8466	29.9038	0.584677	0.382553	0.37964	1.23217	0.3012
4559						642.87	880.568	9.03789	7.50087	0.57479	0.434236	0.383088	1.20491	0.268929
10694						1152.78	880.568	12.5865	10.6325	0.546167	0.466202	0.388098	1.18378	0.243402
6081						758.852	880.567	1.46523	1.25927	0.57159	0.50333	0.395263	1.16356	0.218542
6067						758.35	880.564	5.04753	4.2054	0.596315	0.435017	0.3832	1.20025	0.263336
3173						498.9	880.564	271.473	229.273	0.575481	0.478089	0.390384	1.18406	0.243742
4475						634.875	880.564	167.139	135.909	0.581361	0.376352	0.37938	1.22978	0.298403
5303						703.865	880.564	15.9643	12.9062	0.590111	0.37781	0.379442	1.23694	0.306781
10935						1220.76	880.564	8.33125	6.79682	0.53132	0.413756	0.380978	1.22576	0.293673
11027						1246.76	880.564	7.92894	6.57436	0.622807	0.408056	0.380627	1.20604	0.270278
7738			1-O-behenoyl-Cer(d18:1/16:0)	-12.0158		860.833	880.562	1.25803	1.04332	0.65374	0.425623	0.38211	1.20579	0.269982
10077						1042.8	880.56	30.0627	24.8704	0.560046	0.407481	0.380606	1.20877	0.273544
11352						1424.72	880.557	2.38007	1.95782	0.534297	0.511367	0.39766	1.21567	0.281755
4492						635.877	880.556	17.0036	13.8798	0.592877	0.378203	0.379459	1.22506	0.292849
5280						702.863	880.556	140.774	115.406	0.502474	0.400231	0.380337	1.21981	0.286662
5286			Nostoxanthin sulfate	-2.17469		703.362	880.556	5.7611	4.79558	0.52434	0.414098	0.381003	1.20134	0.264639
5316						704.866	880.556	4.97592	3.89531	0.533893	0.334685	0.377476	1.27741	0.353224
10088						1043.8	880.556	5.2114	4.25484	0.624504	0.420861	0.381637	1.22482	0.292568
11115						1288.75	880.556	5.42258	4.37406	0.550187	0.385462	0.379759	1.23971	0.310004
4209						609.878	880.551	10.5564	8.76552	0.480134	0.44056	0.384075	1.20431	0.268209
7842						867.821	880.551	4.8009	4.17828	0.325743	0.537415	0.405194	1.14901	0.200397
9466						975.813	880.551	6.69178	5.49229	0.627341	0.383371	0.379673	1.21839	0.284982
9866						1016.8	880.551	25.8191	21.1525	0.561462	0.399906	0.380325	1.22062	0.287609
5193						696.844	880.549	0.691056	0.536467	0.726632	0.267012	0.374055	1.28816	0.365314
8083						880.825	880.543	43.8688	36.8588	0.524846	0.440145	0.384007	1.19018	0.251185
7400						840.839	880.535	3.49862	3.0552	0.534512	0.542794	0.406698	1.14513	0.195515
3984						587.882	880.531	6.21478	5.21471	0.565018	0.438595	0.383751	1.19178	0.253117
4686						655.868	880.531	19.2299	15.5961	0.560742	0.391655	0.380006	1.23299	0.302165
6260						771.349	880.531	5.44258	4.70426	0.509011	0.524264	0.401435	1.15695	0.210325
10804						1179.77	880.531	1.84448	1.47369	0.634756	0.397532	0.380234	1.25161	0.323782
9170			TG(17:0/20:3(8Z,11Z,14Z)/22:3(10Z,13Z,16Z))[iso6]	-7.77613		949.814	880.53	4.53659	3.98275	0.173171	0.585673	0.418828	1.13906	0.187845
4313						621.874	880.53	13.2308	11.191	0.556455	0.447898	0.385265	1.18227	0.241559
7385						839.839	880.53	12.1516	10.1886	0.542093	0.447606	0.385218	1.19267	0.254194
4505						636.879	880.525	5.44612	4.40407	0.521467	0.386453	0.379799	1.23661	0.306391
1296						295.942	880.52	9.33803	7.5436	0.539555	0.358076	0.378571	1.23787	0.307865
3783						567.892	880.518	18.7851	15.5123	0.574849	0.411484	0.38081	1.21098	0.276172
10474						1105.78	880.518	1.83791	1.54333	0.305794	0.537144	0.405118	1.19087	0.252022
3793						568.892	880.501	6.61604	5.49457	0.618999	0.409246	0.38067	1.20411	0.267963
6596						792.345	880.501	4.69508	4.12677	0.480145	0.5612	0.411981	1.13771	0.186137
3722						560.87	880.494	1.59084	1.33273	0.555052	0.459678	0.38711	1.19367	0.255399
4101						601.383	880.494	1.45986	0.957391	0.801417	0.10074	0.369368	1.52484	0.608654
6276						771.851	880.494	13.6522	11.224	0.608129	0.392511	0.38004	1.21634	0.282546
10360						1085.79	880.494	2.62734	2.26904	0.438746	0.535933	0.404776	1.15791	0.211519
5601						724.857	880.478	1.27655	1.27612	0.29032	0.99852	0.544038	1.00034	0.000493505
8896						928.82	880.471	2.35789	1.85813	0.475759	0.499936	0.394567	1.26896	0.343646
9477						976.814	880.466	2.00922	1.52117	0.725436	0.313737	0.37651	1.32084	0.401454
10516						1111.79	880.466	3.5075	2.82672	0.632922	0.374902	0.379318	1.24084	0.311312
4314						622.377	880.466	1.80693	1.57143	0.647287	0.587475	0.419318	1.14987	0.201466
6927						812.836	880.465	48.0661	40.8521	0.534862	0.489393	0.392584	1.17659	0.23461
9329						962.814	880.448	1.21226	0.829254	0.666047	0.177516	0.369368	1.46187	0.547815
9980						1030.8	880.436	0.711268	0.452446	0.821482	0.294478	0.375589	1.57205	0.652649
5093						690.364	880.434	4.49976	3.94145	0.424816	0.579375	0.4171	1.14165	0.19112
11228						1356.74	880.425	3.4966	3.14641	0.257577	0.648765	0.438788	1.1113	0.152245
7261						833.828	880.423	5.241	4.63987	0.414403	0.597054	0.422067	1.12956	0.175756
510						160.968	880.417	1.68256	1.4258	0.520884	0.482391	0.391231	1.18008	0.238884
5699						731.848	880.404	5.29408	4.61844	0.480668	0.546319	0.407674	1.14629	0.196976
6290						772.854	880.4	3.94606	3.23337	0.550962	0.377737	0.379439	1.22042	0.287372
1307						296.943	880.383	1.98905	1.79862	0.327468	0.661763	0.442895	1.10587	0.145186
8615						908.825	880.375	2.0811	1.63516	0.254928	0.477463	0.39026	1.27272	0.347914
9549						983.305	880.342	2.46629	2.24657	0.268677	0.69651	0.454559	1.0978	0.13462
3196						500.905	880.328	8.00635	6.6449	0.582805	0.419344	0.381484	1.20489	0.268897
4834						668.867	880.328	24.1712	19.428	0.622001	0.356219	0.378489	1.24414	0.315148
6733						799.834	880.313	5.587	4.44191	0.683738	0.338356	0.377657	1.25779	0.330895
9166						949.312	880.274	2.82651	2.61142	0.38079	0.709606	0.458963	1.08237	0.114191
9617						990.799	880.274	12.5909	9.96234	0.727322	0.328651	0.377169	1.26385	0.337831
5887						745.852	880.268	8.05621	6.65628	0.566726	0.421962	0.381747	1.21032	0.275385
9872						1017.3	880.253	2.45454	1.60359	0.925066	0.0840084	0.369368	1.53065	0.614144
9874			DAT(18:0/24:0(2Me[S],3OH[S],4Me[S],6Me[S]))	21.2257		1017.8	880.242	4.07871	3.39983	0.535107	0.438009	0.383654	1.19968	0.262653
10699			AC2SGL(16:0/28:0(2Me[S],4Me[S],6Me[S],8Me[R],10Me[R],11OH))	-20.213		1153.78	880.242	1.78714	1.3729	0.614314	0.287206	0.37521	1.30173	0.380425
10847						1194.76	880.223	3.78026	2.96778	0.705831	0.381305	0.379588	1.27377	0.349104
10190						1058.79	880.197	7.96197	7.52021	0.294003	0.809366	0.491647	1.05874	0.082353
7487						847.331	880.182	4.20881	3.41806	0.511095	0.408108	0.380629	1.23135	0.300236
9761			TG(20:5(5Z,8Z,11Z,14Z,17Z)/22:3(10Z,13Z,16Z)/22:6(4Z,7Z,10Z,13Z,16Z,19Z))[iso6]	21.3929		1003.8	880.14	3.17273	2.39385	0.768204	0.264896	0.373924	1.32537	0.406396
6929						813.337	880.127	4.50732	3.80041	0.414292	0.48835	0.392384	1.18601	0.246117
5900						746.854	880.122	1.05611	0.871312	0.727119	0.490525	0.3928	1.2121	0.277503
8698						915.318	880.12	3.43905	2.89131	0.46258	0.499931	0.394566	1.18944	0.250287
5873						745.351	880.119	4.63419	4.07084	0.515496	0.569107	0.414233	1.13839	0.186991
10275						1071.78	880.119	1.77929	1.64931	0.227492	0.766131	0.477936	1.07881	0.109437
6386						779.344	880.101	4.69666	4.01661	0.539196	0.47139	0.389043	1.16931	0.225658
5204						697.854	880.088	5.24252	4.25356	0.692523	0.338829	0.377681	1.2325	0.30159
6946						813.839	880.08	5.99353	5.10843	0.49498	0.482771	0.391305	1.17326	0.230525
3553						541.891	880.072	11.5843	9.28993	0.685882	0.398542	0.380273	1.24697	0.318429
2886						473.904	880.062	11.2899	8.46716	0.581313	0.284113	0.375043	1.33337	0.415077
5406						711.356	880.059	4.40161	3.74213	0.514885	0.439829	0.383955	1.17623	0.234171
8095			Anhydroicaritin 3-(6'''-acetylgalactosyl)(1->3)-rhamnoside-7-glucoside	20.9792		881.326	880.054	3.95339	3.14622	0.499276	0.337829	0.377632	1.25655	0.329471
8807						922.811	880.037	12.9658	11.2207	0.583965	0.531728	0.403583	1.15553	0.208558
9015			TG(18:2(9Z,12Z)/20:2(11Z,14Z)/20:2(11Z,14Z))[iso3]	1.56329		935.808	880.029	8.44213	3.77859	0.653656	0.120508	0.369368	2.2342	1.15976
1164						269.957	880.01	5.63262	4.7534	0.589467	0.440963	0.384142	1.18496	0.244844
10280						1072.29	880.006	0.937874	0.801344	0.464241	0.50071	0.39471	1.17038	0.226972
3668						553.888	879.988	0.717687	0.733422	0.252454	0.924358	0.524838	0.978546	-0.0312888
4914						677.363	879.976	3.78907	3.22027	0.539953	0.495356	0.393713	1.17663	0.234661
9766						1004.3	879.909	1.22709	1.16074	0.273882	0.798809	0.488366	1.05717	0.0802056
6403						779.845	879.877	0.844709	0.82704	0.32627	0.922047	0.524214	1.02136	0.0304967
8708			TG(18:0/18:2(9Z,12Z)/20:0)[iso6]	-19.7746		915.819	879.765	0.840102	0.709984	0.354439	0.438593	0.383751	1.18327	0.242778
4221						610.88	879.645	2.81827	2.40576	0.343865	0.538637	0.405537	1.17147	0.228315
998						240.967	879.59	1.66224	1.26835	0.664677	0.30905	0.376296	1.31056	0.390179
441						150.128	879.586	8.66459	6.88828	0.814652	0.334387	0.377461	1.25787	0.330987
340						133.982	879.577	4.26813	3.79394	0.572813	0.588559	0.419612	1.12499	0.169909
10050						1038.29	879.57	1.07203	1.06418	0.302682	0.973779	0.537807	1.00738	0.0106086
389						144.174	879.489	1.62659	1.35361	0.38362	0.468047	0.388374	1.20166	0.26503
7644						854.823	879.458	16.4655	14.305	0.251696	0.582124	0.417857	1.15104	0.202933
8456						902.317	879.435	2.09665	1.86347	0.226196	0.622687	0.43028	1.12513	0.170097
9392						970.304	879.412	1.67421	1.40187	0.622242	0.497799	0.39417	1.19427	0.256129
6735						800.337	879.362	2.51606	2.26357	0.23201	0.646187	0.437963	1.11154	0.152565
7265						834.331	879.361	2.68264	2.34177	0.540281	0.56742	0.413755	1.14556	0.196056
7850						868.324	879.339	2.30627	2.04156	0.317609	0.602039	0.423546	1.12966	0.175887
9019						936.311	879.167	2.09049	1.62211	0.661196	0.375801	0.379357	1.28875	0.365969
6184						766.343	879.027	2.66193	2.20308	0.621661	0.436356	0.383391	1.20828	0.272953
456						153.138	878.944	14.5972	12.3488	0.691876	0.448647	0.385385	1.18207	0.241311
8823			TG(17:1(9Z)/20:2(11Z,14Z)/20:2(11Z,14Z))[iso3]	6.76644		923.812	878.919	5.18222	4.29245	0.677151	0.380442	0.379552	1.20729	0.27177
9249						956.8	878.857	1.02259	0.842757	0.967734	0.373093	0.379241	1.21339	0.279038
5206						698.356	878.832	2.20388	1.9511	0.550308	0.547942	0.40812	1.12956	0.175757
10196						1059.79	878.735	3.2459	2.61918	0.6578	0.389696	0.379929	1.23928	0.309504
4781						663.861	878.733	3.8558	3.02389	0.581296	0.384636	0.379725	1.27511	0.350625
9626						991.8	878.674	3.98911	3.5253	0.528022	0.547	0.407861	1.13156	0.178319
7044						820.824	878.405	1.54073	1.29813	0.312859	0.635077	0.434368	1.18689	0.247187
3558						542.893	878.377	2.73118	2.65002	0.208661	0.880502	0.512704	1.03063	0.0435205
1089						256.962	878.366	1.30552	1.64735	0.0547774	0.326423	0.37706	0.7925	-0.335517
4342						624.864	878.297	5.49876	4.32498	0.620908	0.292479	0.375486	1.27139	0.346412
6536						787.838	878.234	8.27603	6.81302	0.617275	0.390502	0.379961	1.21474	0.280643
4782						664.363	878.139	1.36472	1.14098	0.683783	0.493661	0.393394	1.19609	0.258328
9255			Hexandraside C	-20.6973		957.304	877.609	0.610936	0.583477	0.267652	0.866362	0.508659	1.04706	0.0663461
4275						616.865	877.592	0.528421	0.454983	0.160151	0.589329	0.41982	1.16141	0.215874
4646						651.864	877.592	10.6832	8.74243	0.636673	0.363027	0.378794	1.222	0.289242
8214			Rhamnocitrin 3-glucoside-4'-(2''-dihydrophaseoylglucoside)	4.63404		889.317	877.573	0.836912	0.737763	0.501517	0.60055	0.423101	1.13439	0.181918
5528						719.852	877.414	9.54062	8.14271	0.528909	0.424667	0.382016	1.17168	0.228573
5140						692.832	877.394	3.86886	3.2164	0.671762	0.388994	0.379901	1.20285	0.266461
7049						821.33	877.375	0.889427	0.711359	0.866499	0.355198	0.378444	1.25032	0.322298
5169						694.83	877.293	0.659245	0.55921	0.760239	0.499253	0.39444	1.17889	0.237425
4408						630.37	877.23	0.705694	0.608911	0.491332	0.526252	0.402011	1.15894	0.212812
3947						583.878	877.084	11.8981	10.441	0.588604	0.517387	0.399424	1.13955	0.188467
773						209.201	877.058	6.10895	5.1537	0.394671	0.469484	0.388656	1.18535	0.245316
3307						515.891	876.921	15.0542	12.3537	0.464843	0.394466	0.380116	1.2186	0.285227
5984						753.343	876.911	0.911772	0.776355	0.421464	0.493494	0.393363	1.17443	0.231956
3042						488.872	876.802	14.1811	12.1306	0.644186	0.463756	0.387731	1.16904	0.225318
5515						719.349	876.792	0.741738	0.614586	0.613382	0.391971	0.380019	1.20689	0.271296
6525						787.336	876.782	0.940719	0.801235	0.630319	0.392554	0.380042	1.17409	0.231538
3687						556.859	876.781	9.26324	7.20585	0.645808	0.304567	0.376085	1.28552	0.362348
10771						1169.76	876.536	0.574812	0.506316	0.324229	0.667237	0.444631	1.13528	0.183052
9994						1032.78	876.337	2.72127	2.61208	0.19334	0.874388	0.510963	1.0418	0.0590771
10766						1168.76	876.24	0.811994	0.637471	0.582911	0.377969	0.379449	1.27377	0.349108
6304						773.831	875.918	0.51378	0.433086	0.458815	0.522619	0.400957	1.18632	0.246497
10004						1033.79	875.775	1.61523	1.3765	0.541559	0.487518	0.392224	1.17343	0.230738
9356						965.799	875.773	1.98895	1.87553	0.541775	0.758036	0.475287	1.06047	0.084706
3706						558.856	875.721	1.75839	1.55739	0.693478	0.543789	0.406974	1.12906	0.17512
6306						774.335	875.478	0.254989	0.302636	0.0879799	0.315883	0.376606	0.842559	-0.247151
2653						447.903	875.415	33.0996	26.5872	0.402397	0.338946	0.377686	1.24495	0.316083
7419						842.322	875.357	0.285335	0.233787	0.527577	0.38135	0.37959	1.22049	0.287461
5020						685.355	875.354	0.538501	0.540426	0.466177	0.986716	0.541086	0.996438	-0.00514777
3070						490.869	875.218	3.24957	2.75753	0.561316	0.467493	0.388292	1.17844	0.236873
8368						897.813	875.146	3.09963	2.64963	0.718142	0.450578	0.385692	1.16983	0.226305
9052						938.786	875.095	1.36486	1.03526	0.603415	0.317838	0.376692	1.31837	0.398757
6763						802.808	874.952	1.86742	1.6862	0.879756	0.566279	0.413432	1.10747	0.147273
7210						829.825	874.862	3.62811	3.15469	0.834062	0.531295	0.403459	1.15007	0.201718
8354						896.81	874.722	5.06435	3.7375	0.704594	0.241377	0.372323	1.35501	0.438305
5744						734.819	874.682	3.06934	2.72494	0.631086	0.604936	0.424449	1.12639	0.171705
6772			PA(22:1(11Z)/22:6(4Z,7Z,10Z,13Z,16Z,19Z))	-21.9835		803.541	874.678	0.877706	1.5168	0.086997	0.0263804	0.369368	0.578655	-0.789224
7890						870.797	874.677	2.09987	1.54646	0.406347	0.207159	0.369598	1.35785	0.441326
2143						404.913	874.673	82.6295	74.3051	0.493897	0.612325	0.42683	1.11203	0.153196
2329						420.885	874.573	32.1755	24.3295	0.703712	0.207014	0.369589	1.32249	0.403261
10294						1074.76	874.34	0.479139	0.516195	0.179142	0.743693	0.470525	0.928213	-0.107472
6132						761.839	874.296	5.11376	4.33109	0.479694	0.504069	0.395485	1.18071	0.239656
1943						379.916	874.284	34.8582	28.1079	0.759562	0.344807	0.377967	1.24016	0.310525
9787						1006.78	874.277	1.07859	0.961928	0.931457	0.628282	0.432136	1.12128	0.165143
4810						666.832	874.253	5.12019	4.20598	0.351343	0.371845	0.379187	1.21736	0.283754
5155						693.853	874.201	7.22041	5.97059	0.6345	0.392528	0.38004	1.20933	0.274208
4356						625.865	873.628	10.9584	9.23177	0.5566	0.376115	0.37937	1.18703	0.247356
9063						939.799	873.259	0.743332	0.729925	0.668912	0.924987	0.525008	1.01837	0.0262587
3938						582.876	873.165	16.0859	14.6425	0.528142	0.69437	0.453847	1.09858	0.135636
1383						311.928	873.082	25.7381	20.6709	0.679837	0.314627	0.37655	1.24514	0.316306
3693						557.879	872.609	15.1758	13.3324	0.477153	0.559635	0.411531	1.13826	0.186831
7901						871.813	872.586	1.64891	1.55569	0.57803	0.783951	0.483676	1.05992	0.0839596
6777						803.827	872.57	2.02737	2.18095	0.324145	0.700239	0.455794	0.92958	-0.105349
10784						1173.14	872.527	0.82939	0.144167	1.74779	0.0733155	0.369368	5.75298	2.52431
10502						1109.02	872.525	1.26115	0.34542	1.54568	0.0541102	0.369368	3.65105	1.86831
10626						1134.04	872.188	5.01495	1.25823	1.59658	0.10726	0.369368	3.98571	1.99484
6350						776.807	872.022	1.69606	1.95386	0.327122	0.447055	0.38513	0.868055	-0.204142
10629						1135.04	872.021	3.54518	0.92238	1.56144	0.141073	0.369368	3.84351	1.94243
10459						1103.06	872.012	1.5444	0.452443	1.23933	0.126343	0.369368	3.41347	1.77124
10633						1136.04	871.807	1.19151	0.246614	1.41263	0.190122	0.369368	4.83149	2.27247
10866						1199.16	871.673	2.57778	0.41381	1.6333	0.138785	0.369368	6.22938	2.63909
1015						243.941	871.554	98.6204	80.5947	0.226836	0.361846	0.37874	1.22366	0.291201
3056						489.892	871.502	21.1107	18.5024	0.425716	0.57048	0.41462	1.14097	0.19026
10601						1130.08	871.443	3.59034	0.859891	1.35598	0.180375	0.369368	4.17535	2.0619
9539			TG(20:3(8Z,11Z,14Z)/20:5(5Z,8Z,11Z,14Z,17Z)/22:3(10Z,13Z,16Z))[iso6]	-5.73395		981.785	871.298	0.411304	0.270326	0.671357	0.127547	0.369368	1.52151	0.605503
10740						1161.05	870.945	3.25855	0.638301	1.64299	0.194616	0.369368	5.10503	2.35192
10734						1160.05	870.911	4.24367	0.90367	1.72756	0.189903	0.369368	4.69604	2.23145
10957						1226.18	870.907	1.74311	0.184321	1.52547	0.237829	0.372056	9.45694	3.24137
10822						1186.06	870.575	1.09648	0.309728	1.73538	0.129211	0.369368	3.54013	1.8238
10828						1187.07	870.424	0.728532	0.20921	1.5425	0.145088	0.369368	3.4823	1.80004
1437						318.24	869.211	2.28217	2.03051	0.318322	0.665762	0.444141	1.12394	0.168568
3476						531.88	868.881	1.78983	1.88771	0.638188	0.803291	0.489764	0.94815	-0.0768132
10048						1037.98	868.851	0.974342	0.183636	1.5164	0.0634247	0.369368	5.30584	2.40758
10232						1063.99	868.42	1.48637	0.263492	1.5502	0.0909722	0.369368	5.64104	2.49596
10238						1065	868.42	1.1021	0.180011	1.50813	0.104795	0.369368	6.12243	2.6141
593						175.954	868.337	21.4548	16.8055	0.469847	0.303311	0.376025	1.27665	0.352367
1453			N-hydroxy arachidonoyl amine	-9.22424		320.255	868.104	2.86709	2.74287	0.470873	0.82033	0.495011	1.04529	0.0639036
3591						547.85	867.899	2.17207	1.81988	0.919004	0.38364	0.379684	1.19352	0.255226
735						201.955	867.285	2.50762	2.31725	0.232721	0.71675	0.46139	1.08215	0.113905
2290			Ascorbyl palmitate	7.25645		415.272	866.243	7.80423	6.63165	0.187531	0.461081	0.387324	1.17682	0.234889
9135						946.875	865.188	67.2936	21.13	0.481527	0.254735	0.373267	3.18474	1.67118
10406						1094	865.047	0.643745	0.172367	1.44229	0.0512418	0.369368	3.73472	1.901
983						239.224	864.692	29.8253	31.8441	0.0398088	0.776494	0.48129	0.936604	-0.0944889
10381						1089.05	864.661	0.548959	0.201346	1.47903	0.0797583	0.369368	2.72644	1.44702
295						122.125	863.817	26.9443	20.5899	0.556694	0.295707	0.375651	1.30862	0.388046
10557						1120.02	863.563	0.844406	0.281408	1.53462	0.15141	0.369368	3.00065	1.58527
8023			TG(17:0/18:0/18:0)[iso3]	-22.7541		877.802	863.062	43.8015	76.7253	0.618599	0.49992	0.394564	0.570888	-0.808722
2986			(-)-Jolkinol A	-11.1927		481.253	863.026	11.0801	8.89612	0.319048	0.430356	0.382571	1.24549	0.316719
2951						479.391	862.32	206.2	209.896	0.385159	0.933177	0.527206	0.982389	-0.0256336
1247						286.907	861.692	2.76276	2.24004	0.111851	0.345808	0.378014	1.23335	0.302586
2976			(13Z,16Z)-docosadienoylcarnitine	-19.5288		480.395	861.431	46.0539	29.8758	0.865349	0.227875	0.371263	1.54151	0.624344
1373						310.927	861.211	8.10379	9.12662	0.0634986	0.668964	0.445229	0.887929	-0.171483
2793						464.372	860.883	33.8225	27.8058	0.58068	0.387693	0.379849	1.21638	0.282596
10994						1234.12	860.858	0.679181	0.0717914	1.04701	0.0161497	0.369368	9.46048	3.24191
391						144.138	859.809	11.4176	11.1118	0.664357	0.915136	0.522337	1.02752	0.0391674
3081						492.403	859.01	458.704	377.436	0.371196	0.439037	0.383825	1.21532	0.281331
5899						746.845	857.77	2.62936	2.07566	0.69941	0.261706	0.373723	1.26676	0.34114
5914						747.848	857.763	1.23056	0.960717	0.652452	0.250261	0.372962	1.28088	0.357132
10671						1147.12	855.764	0.85297	0.234577	1.40804	0.0651489	0.369368	3.63621	1.86243
10346						1081.99	855.72	1.58415	0.559739	1.57798	0.0400914	0.369368	2.83016	1.50088
10735						1160.13	855.652	1.83906	0.608322	1.55247	0.0375262	0.369368	3.02317	1.59606
10340						1080.99	855.645	4.84885	1.90668	1.56369	0.0391502	0.369368	2.54308	1.34658
10662						1145.11	855.61	3.46754	1.29482	1.37102	0.0495815	0.369368	2.67801	1.42116
10550						1119.09	855.572	0.303839	0.178254	0.680264	0.326514	0.377063	1.70453	0.769374
10666						1146.11	855.419	2.82588	0.973391	1.55561	0.0539288	0.369368	2.90313	1.53761
10503						1109.01	855.331	0.879955	0.189185	1.98481	0.0834679	0.369368	4.65129	2.21763
10829						1187.15	855.181	1.86685	0.434037	1.80415	0.0897456	0.369368	4.30112	2.10471
8452			TG(17:0/18:2(9Z,12Z)/20:0)[iso6]	-20.9478		901.803	855.15	59.2053	8.57545	0.247709	0.342939	0.377879	6.90405	2.78744
10486						1107.01	855.135	9.76032	3.82897	1.65952	0.0843547	0.369368	2.54907	1.34997
10477						1106.01	855.127	12.5165	5.09481	1.60782	0.0973782	0.369368	2.45672	1.29674
10492						1108.01	855.114	3.96877	1.35147	1.68684	0.0636609	0.369368	2.93663	1.55416
10820						1185.14	855.107	5.68899	2.12548	1.63259	0.128081	0.369368	2.67657	1.42039
10776						1171.13	855.106	7.58779	3.53743	1.66369	0.171789	0.369368	2.145	1.10098
10783						1173.13	855.106	2.47979	0.671172	1.65578	0.0857894	0.369368	3.69471	1.88546
10824						1186.15	855.104	4.53768	1.47601	1.681	0.0994125	0.369368	3.07428	1.62025
10780						1172.13	855.097	6.22597	2.05552	1.63925	0.0865284	0.369368	3.02891	1.5988
10442						1101.05	855.085	21.2601	7.19851	1.50948	0.0945175	0.369368	2.9534	1.56238
10456						1103.06	855.074	6.84599	2.24384	1.48742	0.105362	0.369368	3.05102	1.60929
10451						1102.05	855.052	15.0354	5.05547	1.34271	0.112219	0.369368	2.9741	1.57245
10627						1134.03	854.989	2.99039	0.933438	1.61649	0.172236	0.369368	3.20363	1.67971
10910						1212.16	854.854	3.37148	0.885438	1.61365	0.172424	0.369368	3.8077	1.92892
10593						1129.07	854.724	6.94579	1.82312	1.49888	0.154948	0.369368	3.80983	1.92973
10914						1213.16	854.656	1.34733	0.309538	1.57397	0.223492	0.370893	4.3527	2.12191
10614						1132.02	854.604	10.0222	3.51806	1.67859	0.145342	0.369368	2.84878	1.51034
10905						1211.16	854.604	3.982	1.09628	1.68659	0.174258	0.369368	3.63228	1.86088
10620						1133.02	854.6	7.8804	2.72753	1.6539	0.148428	0.369368	2.88921	1.53067
10863						1198.15	854.59	4.99469	1.36676	1.65251	0.1532	0.369368	3.65439	1.86963
10585						1127.06	854.579	19.9415	4.68664	1.40942	0.223535	0.370896	4.25498	2.08915
10858						1197.15	854.579	6.10954	1.71779	1.64585	0.149531	0.369368	3.55662	1.83051
10867						1199.15	854.557	2.04338	0.433979	1.679	0.201732	0.369378	4.70848	2.23526
10591						1128.07	854.553	12.7864	3.56927	1.3646	0.179896	0.369368	3.58235	1.84091
10704						1154.08	854.24	3.07507	0.961811	1.63775	0.15256	0.369368	3.19717	1.6768
10722						1158.04	854.207	2.31173	0.965976	1.61941	0.130248	0.369368	2.39315	1.25891
10942						1223.16	854.177	1.06268	0.321978	1.78935	0.191028	0.369368	3.30047	1.72267
10709						1155.09	854.16	2.46587	0.66412	1.66389	0.175186	0.369368	3.71298	1.89258
11000						1237.17	854.025	0.677229	0.203159	1.92411	0.194654	0.369368	3.33348	1.73703
4633						650.863	852.786	7.87323	7.75376	0.480534	0.932512	0.527028	1.01541	0.0220604
3181						498.9	851.216	22.9697	24.2954	0.326006	0.810045	0.491857	0.945435	-0.0809502
11187						1333.25	851.123	1.49392	0.974089	0.955832	0.317173	0.376663	1.53366	0.616978
10222						1062.98	851.074	1.35954	0.30781	1.39992	0.0922522	0.369368	4.41682	2.14301
10536						1116.1	851.074	0.692165	0.0787727	1.40526	0.150494	0.369368	8.78686	3.13535
11189						1334.26	850.973	0.264751	0.184557	0.850538	0.577418	0.416558	1.43452	0.520567
10213						1061.98	850.919	1.93603	0.424616	1.33172	0.0769083	0.369368	4.55949	2.18887
11183						1331.25	850.907	2.82866	2.0272	0.815188	0.398209	0.38026	1.39535	0.480629
11185						1332.25	850.881	3.0475	2.12839	0.845247	0.377245	0.379418	1.43183	0.517864
9823						1009.94	850.87	1.92976	0.484607	1.58644	0.0711678	0.369368	3.98212	1.99353
10187			TG(22:0/22:0/22:1(13Z))[iso3]	15.0881		1058.03	850.87	2.11175	0.255006	0.967374	0.0680504	0.369368	8.28117	3.04983
9830						1010.95	850.804	1.40868	0.404507	1.1722	0.0841645	0.369368	3.48246	1.80011
2146						404.913	850.39	36.556	31.1905	0.692941	0.37683	0.379401	1.17203	0.229005
10031						1035.96	850.375	2.88357	0.727966	1.6653	0.118057	0.369368	3.96113	1.98591
9344						963.909	850.374	5.80873	3.31217	0.158612	0.271171	0.374306	1.75375	0.810443
10038						1036.97	850.351	2.17369	0.449508	1.67933	0.0805644	0.369368	4.8357	2.27373
10049			TG(21:0/22:1(13Z)/22:3(10Z,13Z,16Z))[iso6]	20.342		1037.97	850.267	0.708405	0.0681079	1.46473	0.0802286	0.369368	10.4012	3.37868
1799						362.925	850.119	108.555	79.8478	0.645456	0.297672	0.375749	1.35953	0.443107
3045						488.872	849.902	4.51536	4.37243	0.507127	0.870923	0.509971	1.03269	0.0464072
4359						625.865	849.068	4.71551	4.34747	0.667398	0.673325	0.44673	1.08466	0.117238
2462						430.913	848.793	71.8604	73.96	0.363223	0.91781	0.523065	0.971613	-0.0415467
3547						540.888	848.738	38.0319	35.8894	0.19902	0.825976	0.496725	1.0597	0.0836515
1388						311.928	848.222	10.5407	9.74994	0.684633	0.695566	0.454245	1.0811	0.112504
2656						447.903	848.204	11.5188	9.58821	0.626465	0.414561	0.381037	1.20135	0.264659
2361						422.881	848.07	2.69306	2.86549	0.239101	0.745116	0.471001	0.939828	-0.0895317
3310						515.891	847.716	4.38	4.13951	0.578344	0.74009	0.469315	1.0581	0.0814711
3695						557.879	847.705	6.42051	5.91188	0.375218	0.66603	0.444224	1.08603	0.11907
4198						608.877	847.687	25.5774	21.9305	0.383047	0.6599	0.442312	1.16629	0.221926
1951						379.916	847.624	13.7128	10.6409	0.70629	0.21094	0.369825	1.28869	0.365906
3060						489.892	847.399	11.8871	9.86667	0.542957	0.382852	0.379652	1.20477	0.268756
3949						583.878	847.28	3.65737	3.6128	0.638047	0.95346	0.532562	1.01234	0.0176902
2773						462.872	847.275	7.99731	6.4425	0.836462	0.240104	0.372228	1.24134	0.311895
3463						530.861	847.147	5.65329	5.24553	0.663082	0.685371	0.45083	1.07773	0.108002
10248						1065.97	847.134	0.93987	0.298467	1.72904	0.0375712	0.369368	3.14899	1.65489
10382						1089.04	846.991	0.654321	0.204923	1.40705	0.0456282	0.369368	3.193	1.67491
1024						243.941	846.914	48.2417	44.6305	0.595595	0.693064	0.453412	1.08091	0.112248
11054						1258.12	846.707	0.630324	0.0607073	1.46816	0.0100851	0.369368	10.383	3.37615
838						218.92	846.651	14.5434	14.492	0.518216	0.985682	0.540826	1.00355	0.00510962
2074						394.885	846.616	5.65491	5.51425	0.79787	0.896294	0.517144	1.02551	0.0363388
10396						1091.99	846.595	1.85446	0.599837	1.93799	0.0493373	0.369368	3.09161	1.62836
6256						770.848	846.364	2.52214	2.65017	0.651877	0.826841	0.496987	0.951692	-0.0714333
1933						378.914	846.116	7.26079	6.72961	0.710754	0.713819	0.460397	1.07893	0.109603
2272						414.269	846.087	25.3901	21.7016	0.780856	0.458821	0.386978	1.16996	0.226463
820						216.923	845.601	47.9242	44.3502	0.465555	0.698533	0.45523	1.08059	0.111814
10986						1232.11	845.589	1.16808	0.22022	1.27527	0.0223844	0.369368	5.30416	2.40712
597						175.954	845.576	8.3966	6.21058	0.826811	0.153064	0.369368	1.35198	0.435078
8134						882.756	845.044	34.0293	16.2221	0.0907428	0.350573	0.378235	2.09772	1.06882
10965						1227.15	845.016	0.713018	0.0458773	1.63575	0.0230317	0.369368	15.5419	3.95809
10895						1207.1	844.794	0.57333	0.110732	0.8214	0.0272699	0.369368	5.17765	2.3723
297						122.664	839.506	0.258328	0.0582662	1.8163	0.239501	0.372183	4.43358	2.14847
10392						1091.06	839.222	0.457388	0.408215	1.02357	0.741323	0.46973	1.12046	0.164089
10615						1132.1	839.216	2.04707	0.840964	1.56401	0.0466626	0.369368	2.43419	1.28344
9934			TG(20:0/22:0/22:3(10Z,13Z,16Z))[iso6]	-8.17364		1025.94	839.208	1.54052	0.73667	1.11247	0.140896	0.369368	2.09119	1.06433
10545						1118.08	839.196	3.71257	1.56806	1.57081	0.0866416	0.369368	2.36762	1.24344
10555						1119.95	839.163	0.377803	0.0873683	1.70518	0.104711	0.369368	4.32425	2.11245
10859						1197.13	839.019	1.25865	0.479431	1.8523	0.210103	0.369775	2.6253	1.39248
10728						1159.12	838.826	2.75267	0.977254	1.62987	0.114707	0.369368	2.81674	1.49403
10470						1104.99	838.807	15.0781	6.60832	1.64415	0.153618	0.369368	2.28169	1.1901
10552						1119.09	838.77	1.08869	0.498818	1.36875	0.151096	0.369368	2.18255	1.12601
10326						1078.98	838.765	14.2016	6.7214	1.58492	0.115018	0.369368	2.11289	1.07922
10541						1117.08	838.76	4.76539	2.12666	1.60191	0.07359	0.369368	2.24078	1.164
10341						1080.98	838.73	1.15498	0.491251	1.67743	0.15091	0.369368	2.3511	1.23333
10719						1157.11	838.726	8.85039	3.60631	1.63196	0.129818	0.369368	2.45414	1.29522
10817						1184.13	838.701	7.37653	2.75414	1.73141	0.159658	0.369368	2.67834	1.42134
10902						1210.15	838.699	2.13798	0.919991	1.72153	0.168378	0.369368	2.32392	1.21656
10148						1052.96	838.696	5.71961	2.87064	1.49923	0.070338	0.369368	1.99245	0.994544
10599						1130	838.695	7.0657	3.65762	1.73228	0.131434	0.369368	1.93178	0.949929
10855						1196.13	838.693	3.20514	1.41547	1.71422	0.146827	0.369368	2.26436	1.17911
10777						1171.12	838.691	4.4744	1.43833	1.76976	0.15414	0.369368	3.11083	1.6373
10772						1170.12	838.689	9.6126	3.69446	1.67544	0.173555	0.369368	2.6019	1.37956
10906						1211.15	838.689	0.497925	0.230165	1.45006	0.28725	0.375212	2.16334	1.11326
10815						1183.13	838.688	8.73302	3.35375	1.74714	0.159269	0.369368	2.60396	1.38071
10900						1209.14	838.688	2.70639	1.21085	1.64736	0.173978	0.369368	2.23511	1.16035
10464						1103.99	838.672	19.5281	8.71487	1.61898	0.152009	0.369368	2.24078	1.164
10479						1106	838.672	5.90305	2.5134	1.731	0.150825	0.369368	2.34863	1.23182
10819						1185.13	838.671	3.06125	1.02846	1.69772	0.180492	0.369368	2.97654	1.57364
10657						1144.1	838.67	10.4214	3.71287	1.64614	0.144925	0.369368	2.80682	1.48894
10723						1158.11	838.668	6.89368	2.75218	1.66026	0.114569	0.369368	2.5048	1.3247
10654						1143.1	838.664	14.8993	4.902	1.58881	0.153435	0.369368	3.03944	1.60381
10663						1145.1	838.664	3.60679	1.34524	1.71542	0.114644	0.369368	2.68114	1.42285
10444						1101.04	838.658	16.8754	5.85142	1.50104	0.159548	0.369368	2.88399	1.52807
10669						1146.97	838.654	0.863881	0.246267	1.52383	0.171462	0.369368	3.50791	1.81061
10606						1131.01	838.649	4.92752	2.51763	1.65184	0.180107	0.369368	1.9572	0.968794
10768						1169.11	838.647	12.4209	4.63053	1.66386	0.147271	0.369368	2.68239	1.42352
10154			TG(22:0/22:0/22:3(10Z,13Z,16Z))[iso3]	-12.3534		1053.97	838.644	2.05079	0.923172	1.39798	0.0780906	0.369368	2.22146	1.15151
10581						1126.05	838.644	10.8423	4.40152	1.59359	0.13264	0.369368	2.46331	1.3006
10437						1100.04	838.643	32.7905	10.5038	1.49738	0.165647	0.369368	3.12179	1.64237
10779						1171.98	838.64	1.38246	0.340418	1.5293	0.189326	0.369368	4.06106	2.02186
10850						1195.13	838.64	4.01468	1.75091	1.80439	0.115515	0.369368	2.2929	1.19718
10586						1127.06	838.635	8.31139	3.06677	1.58932	0.135704	0.369368	2.71015	1.43837
10577						1125.05	838.632	14.6271	6.97046	1.46311	0.176479	0.369368	2.09844	1.06932
10429						1099.04	838.567	47.2161	14.6839	1.49562	0.13429	0.369368	3.21551	1.68505
10782						1172.98	838.432	1.00096	0.251504	1.7509	0.24384	0.372505	3.97989	1.99273
10289						1074.02	838.408	29.0325	10.5537	1.15698	0.123707	0.369368	2.75094	1.45992
3103						492.403	837.618	144.802	110.095	0.686183	0.290023	0.375359	1.31524	0.395331
9900						1021.02	834.979	1.4198	0.491826	1.31402	0.0439624	0.369368	2.88679	1.52946
9202						951.949	834.923	1.50511	0.577233	1.2223	0.0696772	0.369368	2.60745	1.38264
9212						952.95	834.916	4.69939	0.0780266	1.88846	0.297282	0.37573	60.2281	5.91236
9243						955.898	834.885	3.87191	0.953688	1.15578	0.197092	0.369368	4.05993	2.02146
10214						1062.06	834.86	1.13164	0.371467	1.79414	0.0884261	0.369368	3.0464	1.60711
9547						982.918	834.786	7.31094	1.89675	1.23391	0.139435	0.369368	3.85446	1.94653
10370						1087.07	834.525	1.58012	0.181421	1.49622	0.0668272	0.369368	8.7097	3.12262
10164						1055.01	834.488	2.46669	0.371709	0.959375	0.0561125	0.369368	6.63609	2.73033
10009						1033.95	834.469	2.26316	0.647557	1.77899	0.07987	0.369368	3.49492	1.80526
9509			TG(20:0/20:1(11Z)/20:0) (d5)	23.461		978.97	834.462	1.66985	0.456324	1.64073	0.0637793	0.369368	3.65935	1.87159
9488						976.962	834.447	6.46962	2.22168	1.70387	0.0810091	0.369368	2.91204	1.54203
9814						1008.93	834.424	3.44273	1.14475	1.56122	0.0624168	0.369368	3.00741	1.58852
9774						1004.99	834.418	1.87147	0.370369	1.62865	0.0647831	0.369368	5.05298	2.33713
9496						977.963	834.385	4.47331	1.61976	1.67887	0.0845345	0.369368	2.76171	1.46556
9807						1007.93	834.354	4.94478	1.84754	1.76791	0.074536	0.369368	2.67642	1.4203
5513						718.851	834.301	2.57533	1.91118	0.15396	0.482983	0.391346	1.34751	0.430295
9765			TG(20:0/20:0/22:0)[iso3]	19.5398		1003.98	834.279	5.13046	1.28595	1.7375	0.0977649	0.369368	3.98962	1.99625
9974			TG(20:1(11Z)/22:0/22:0)[iso3]	16.9593		1030	834.003	3.83672	0.62607	1.50606	0.0590051	0.369368	6.12826	2.61548
9966						1028.99	833.934	5.03128	1.0119	1.30599	0.0872256	0.369368	4.97209	2.31385
9907						1021.99	833.834	0.701178	1.01674	0.56963	0.417605	0.381308	0.689633	-0.5361
10114						1048.05	833.76	2.39409	0.44339	1.4104	0.155573	0.369368	5.39952	2.43283
3301						514.89	832.875	5.9504	4.9259	0.17597	0.387126	0.379826	1.20798	0.272599
5529						719.817	832.328	0.93564	0.740664	0.551864	0.392959	0.380057	1.26325	0.337135
10981						1231.1	832.086	0.528036	0.0668614	1.02587	0.0129657	0.369368	7.89747	2.98139
2073						394.885	831.626	4.3532	4.90275	0.0734778	0.540978	0.406192	0.88791	-0.171514
10701						1154	831.198	2.11	0.921901	1.46397	0.103116	0.369368	2.28875	1.19456
4632						650.863	831.073	6.82299	7.76103	0.201245	0.690305	0.452489	0.879134	-0.185845
2645						446.902	830.924	3.90833	3.63968	0.0877349	0.749758	0.472549	1.07381	0.102741
10677						1149.05	830.824	5.8036	1.7412	1.63345	0.139786	0.369368	3.33311	1.73687
10684						1150.05	830.77	3.95285	1.41449	1.60716	0.12311	0.369368	2.79454	1.48261
3057						489.892	830.731	6.90569	8.47347	0.00999794	0.437169	0.383519	0.814978	-0.295167
2461						430.913	830.656	52.3224	58.9686	0.57528	0.58276	0.418031	0.887292	-0.17252
2774						462.872	830.521	6.44534	6.44831	0.12428	0.998253	0.543971	0.999541	-0.000662845
1710						352.896	830.469	11.3467	11.6117	0.248765	0.939166	0.5288	0.977183	-0.0332996
1870						369.887	830.27	2.20229	2.0108	0.151306	0.732572	0.466773	1.09523	0.131233
2261						414.269	830.245	17.7668	20.591	0.0356695	0.427863	0.38233	0.862839	-0.212837
10231						1063.96	830.004	2.44397	1.04739	1.85838	0.0852871	0.369368	2.3334	1.22243
11066						1263.18	829.646	0.931725	0.6905	0.628467	0.532636	0.403842	1.34935	0.432262
1374						310.927	829.64	2.94208	3.10554	0.0625038	0.833105	0.498874	0.947366	-0.0780067
11070						1264.19	829.621	0.798691	0.646484	0.340081	0.665079	0.443929	1.23544	0.305022
150						107.967	829.586	14.1452	12.9969	0.542827	0.662267	0.443052	1.08836	0.12215
2563						437.875	829.473	1.5363	2.26364	0.193778	0.094742	0.369368	0.678685	-0.559186
4647						651.864	828.352	1.72475	1.81202	0.274747	0.860869	0.507069	0.951837	-0.0712132
10894						1207.13	825.788	1.36374	0.651164	1.87786	0.140966	0.369368	2.0943	1.06647
10846						1194.12	825.527	1.76112	0.819676	1.76256	0.176838	0.369368	2.14856	1.10337
2347						421.904	825.426	4.32254	4.97798	0.0551876	0.586515	0.419057	0.868332	-0.203681
10842						1193.11	825.414	2.20625	1.18607	1.79481	0.239695	0.372198	1.86013	0.895405
1139						266.243	824.807	1.69911	1.85188	0.247963	0.664585	0.443775	0.917508	-0.124208
10566						1123.03	824.768	11.4006	4.54425	1.38235	0.109363	0.369368	2.5088	1.327
10572						1124.03	824.731	8.18564	3.53637	1.52437	0.133552	0.369368	2.3147	1.21083
10386						1090.05	824.549	10.6625	5.58255	1.35926	0.0878997	0.369368	1.90997	0.933547
11036						1252.22	824.33	0.295074	0.163887	2.05071	0.107705	0.369368	1.80047	0.848377
10454						1102.98	824.272	7.9183	4.26941	1.23292	0.16848	0.369368	1.85466	0.891154
10578						1125.04	824.272	6.54225	3.01939	1.70804	0.136045	0.369368	2.16675	1.11553
10466						1104.07	824.192	6.61564	3.29906	1.27828	0.0905004	0.369368	2.00531	1.00382
9921						1024.93	824.095	12.2222	7.80097	1.15189	0.16741	0.369368	1.56676	0.647783
10380						1089.05	824.02	12.9075	7.24806	1.27218	0.118561	0.369368	1.78082	0.832544
10450						1101.97	823.918	13.3269	7.54636	1.55582	0.14306	0.369368	1.766	0.820484
9933			TG(20:0/22:0/22:3(10Z,13Z,16Z))[iso6]	-16.4561		1025.93	823.843	4.5626	2.91792	1.08183	0.190457	0.369368	1.56365	0.644916
10469						1105.07	823.843	2.27304	1.24619	1.28434	0.120154	0.369368	1.824	0.867105
10809						1181.11	823.843	6.28955	2.86833	1.80499	0.1429	0.369368	2.19276	1.13275
10811						1182.11	823.843	4.82974	2.22201	1.73766	0.134017	0.369368	2.17359	1.12008
10769						1169.11	823.835	2.72327	1.20374	1.81261	0.151119	0.369368	2.26235	1.17782
10814						1183.12	823.789	1.77523	0.703202	1.70744	0.152305	0.369368	2.5245	1.336
9697			TG(20:0/20:0/22:3(10Z,13Z,16Z))[iso3]	-6.17842		997.91	823.759	7.4722	4.82907	0.708517	0.203386	0.369412	1.54734	0.629789
10400						1092.92	823.759	0.896398	0.453766	0.970682	0.14393	0.369368	1.97546	0.982191
10764						1168.1	823.758	6.31859	3.04883	1.68466	0.15331	0.369368	2.07246	1.05134
243						116.77	823.757	0.232187	0.0568246	1.6684	0.0883104	0.369368	4.08602	2.0307
10391						1091.05	823.757	3.41635	1.95174	1.33128	0.127775	0.369368	1.75042	0.807699
10760						1167.1	823.75	8.07078	3.776	1.71762	0.141287	0.369368	2.13739	1.09585
10418						1097.02	823.75	34.9693	15.1225	1.48226	0.138815	0.369368	2.31241	1.2094
10225						1063.03	823.748	2.9494	2.83988	0.295511	0.883916	0.513671	1.03857	0.0545915
10425						1098.02	823.73	26.6728	11.3437	1.47695	0.139112	0.369368	2.35133	1.23347
10310						1076.96	823.725	20.0267	9.67006	1.54928	0.17261	0.369368	2.07101	1.05033
10133						1050.95	823.701	18.8815	10.0858	1.42933	0.140424	0.369368	1.87209	0.904646
10718						1157.1	823.683	4.3897	1.59986	1.73011	0.169924	0.369368	2.7438	1.45617
10608						1131.09	823.621	3.98716	1.65584	1.6743	0.129158	0.369368	2.40794	1.2678
10547						1118.93	823.62	1.57653	0.591087	1.60239	0.140627	0.369368	2.66717	1.41531
10596						1129.08	823.62	13.5911	5.89855	1.60779	0.126935	0.369368	2.30414	1.20423
10660						1144.95	823.62	1.70149	0.506771	1.69241	0.192429	0.369368	3.35751	1.74739
10656						1143.94	823.61	2.19401	0.767991	1.67642	0.213075	0.369954	2.85681	1.5144
10542						1117.93	823.598	2.27131	0.911335	1.59074	0.146309	0.369368	2.49229	1.31747
10651						1142.09	823.598	13.817	5.4964	1.61004	0.163065	0.369368	2.51382	1.32988
10540						1117.07	823.583	5.52384	2.33661	1.65477	0.117932	0.369368	2.36404	1.24125
11093			AC2SGL(16:0/34:0(2Me[S],4Me[S],6Me[S],8Me[S],10Me[R],12Me[R],14Me[R],16Me[R],17OH))	-13.1967		1279.92	823.482	0.334423	0.0909638	1.34228	0.296342	0.375683	3.67644	1.87831
10534						1116.07	823.461	13.8099	6.47558	1.55438	0.137922	0.369368	2.13261	1.09262
301						123.895	823.458	0.195927	0.0398762	1.44569	0.268559	0.374149	4.91339	2.29672
10529						1115.06	823.408	18.0753	8.90866	1.44473	0.136346	0.369368	2.02896	1.02074
10710						1155.1	823.372	13.4288	5.20809	1.63316	0.164642	0.369368	2.57845	1.3665
10602						1130.08	823.356	9.97627	4.48434	1.55379	0.124989	0.369368	2.22469	1.1536
10430						1099.03	823.339	18.7873	8.23648	1.52179	0.147981	0.369368	2.28099	1.18966
10328						1078.97	823.305	1.42044	0.660855	1.48566	0.211099	0.369834	2.1494	1.10394
10714						1156.1	823.296	10.6404	4.09764	1.61571	0.164643	0.369368	2.5967	1.37668
242						116.659	823.256	0.476103	0.157284	1.75365	0.141162	0.369368	3.02703	1.5979
10649						1141.08	823.226	17.7739	7.29356	1.60737	0.14994	0.369368	2.43693	1.28507
10278						1072	823.223	57.5317	20.3417	1.41699	0.16339	0.369368	2.82826	1.49991
10655						1143.09	823.207	5.84049	2.26964	1.71272	0.169114	0.369368	2.57331	1.36363
10163						1055.05	821.67	1.40142	0.365877	1.43755	0.156132	0.369368	3.83031	1.93746
9781						1005.91	820.398	5.83061	2.47052	1.68867	0.0775583	0.369368	2.36007	1.23883
9793						1006.92	819.997	3.61947	1.34179	1.64556	0.0463992	0.369368	2.6975	1.43162
9954			TG(20:2(11Z,14Z)/22:0/22:0)[iso3]	18.8531		1027.98	819.659	2.86609	0.632182	1.56782	0.0614579	0.369368	4.53365	2.18067
4628			Cer(d18:1/24:0)	9.12725		650.651	819.504	0.860917	0.222662	1.12352	0.0444864	0.369368	3.86648	1.95102
2293			Ascorbyl palmitate	7.36333		415.272	819.463	2.28805	2.80872	0.300851	0.467971	0.388363	0.814625	-0.295793
10365						1086.06	819.451	1.53092	0.200243	1.71244	0.0193166	0.369368	7.64532	2.93458
9943						1026.98	819.447	5.82082	1.13963	1.9261	0.0294405	0.369368	5.10763	2.35265
10002						1033.03	819.439	8.07762	3.47096	0.934106	0.104192	0.369368	2.3272	1.21859
10011						1034.03	819.41	5.77239	2.35825	1.3605	0.0705043	0.369368	2.44774	1.29145
4904			Cer(d18:1/26:1(17Z))	8.45792		676.666	819.386	1.56176	0.462633	1.46949	0.0663755	0.369368	3.37582	1.75524
4618						649.648	819.371	2.09781	0.714218	1.01541	0.0424556	0.369368	2.93721	1.55445
10193						1059.04	819.354	5.56749	2.73741	1.00157	0.104227	0.369368	2.03385	1.02421
917						227.206	819.345	2.24781	3.28183	0.0777259	0.0942856	0.369368	0.684927	-0.545978
9731						1000.96	819.285	12.6398	3.99146	1.71402	0.0768302	0.369368	3.1667	1.66298
9199						951.942	819.28	1.78317	0.750672	0.754353	0.0773314	0.369368	2.37543	1.24819
9743			TG(20:0/20:1(11Z)/22:0)[iso6]	17.5839		1001.96	819.28	9.0917	2.78495	1.62479	0.0587349	0.369368	3.26458	1.7069
4894						675.662	819.179	3.56182	1.25261	1.38647	0.0704406	0.369368	2.84351	1.50767
9177						949.933	819.116	20.7683	7.8617	1.31401	0.0740394	0.369368	2.6417	1.40147
8850						924.918	819.078	8.1951	1.67123	0.731039	0.356627	0.378507	4.90362	2.29385
9222						953.882	819.066	18.9059	10.1252	1.32246	0.0907027	0.369368	1.86721	0.900885
9242			TG(17:0/20:0/22:3(10Z,13Z,16Z))[iso6]	21.5055		955.889	819.053	3.71739	2.53432	1.07219	0.311041	0.376388	1.46682	0.55269
111						105.986	819.016	0.411981	0.130856	1.38309	0.043782	0.369368	3.14836	1.6546
10200			TG(22:0/22:0/22:0)	20.891		1060.05	818.994	4.15073	2.06798	1.07021	0.140451	0.369368	2.00714	1.00514
9191						950.941	818.993	7.3088	2.5642	1.62318	0.0634595	0.369368	2.85032	1.51112
9536			TG(17:0/22:1(13Z)/22:3(10Z,13Z,16Z))[iso6]	24.5409		981.909	818.99	4.01327	1.58545	1.46142	0.0374769	0.369368	2.53132	1.33989
8816						922.914	818.989	6.8005	2.58646	1.61261	0.0321704	0.369368	2.62927	1.39466
9752						1002.97	818.989	4.77354	1.43841	1.66397	0.0772317	0.369368	3.31863	1.73059
9229						954.888	818.97	13.516	6.33917	1.38941	0.0460535	0.369368	2.13214	1.0923
9527						980.904	818.947	11.9522	5.40291	1.48196	0.0508318	0.369368	2.21218	1.14547
9515						979.899	818.938	16.2819	7.85062	1.4509	0.0839901	0.369368	2.07397	1.05239
9487						976.957	818.917	9.17038	3.1419	1.7346	0.0805906	0.369368	2.91874	1.54534
9474			TG(20:0/20:0/20:0)	18.8241		975.95	818.86	22.1884	7.50633	1.43339	0.114771	0.369368	2.95596	1.56363
9497						977.964	818.668	3.59192	1.16636	1.5501	0.0699304	0.369368	3.0796	1.62274
9899						1020.98	818.478	3.70701	1.78189	0.609066	0.210146	0.369778	2.08038	1.05685
10103			TG(21:0/22:0/22:0)[iso3]	-21.5119		1045.99	818.444	14.6807	10.7923	0.194354	0.551263	0.409096	1.3603	0.443921
5259						701.679	818.442	0.67969	0.157552	1.49302	0.117111	0.369368	4.31408	2.10905
9660						993.957	818.404	2.551	1.66297	0.409163	0.426949	0.38224	1.53401	0.617304
5281						702.862	818.383	5.90383	3.59707	0.484409	0.209221	0.369723	1.64129	0.714831
2877						472.902	818.374	33.4356	45.2521	0.172563	0.349059	0.378166	0.738874	-0.4366
9893						1019.97	818.364	5.89618	3.59387	1.04597	0.280165	0.374825	1.64062	0.714244
6257						770.848	817.866	1.31195	1.33964	0.336868	0.955988	0.533221	0.979329	-0.0301348
2147						404.913	817.385	25.6355	29.7212	0.271265	0.741592	0.46982	0.862531	-0.213353
2075						394.885	817.324	2.59298	4.55948	0.5277	0.0461891	0.369368	0.568701	-0.814259
10674						1148.04	817.246	2.57299	0.983627	1.70506	0.114715	0.369368	2.61582	1.38727
2657						447.903	817.029	7.87988	10.4868	0.0973321	0.472247	0.389216	0.751406	-0.412336
1711						352.896	817.01	8.77983	10.6306	0.267537	0.516	0.39902	0.825901	-0.275959
10026			TG(21:0/22:3(10Z,13Z,16Z)/22:2(13Z,16Z))[iso6]	-5.12192		1035.93	816.998	3.67843	2.04908	1.52503	0.115149	0.369368	1.79516	0.84411
2331						420.885	816.929	8.11393	7.6241	0.324319	0.852178	0.504533	1.06425	0.0898332
837						218.92	816.925	9.88134	10.7895	0.081781	0.731719	0.466483	0.91583	-0.126849
10670						1147.03	816.914	3.16236	1.3419	1.66476	0.135743	0.369368	2.35662	1.23672
2267						414.269	816.878	16.8707	21.5006	0.37251	0.312489	0.376454	0.78466	-0.349861
1947						379.916	816.838	9.74687	10.7909	0.0903139	0.775042	0.480823	0.90325	-0.146802
2456						430.913	816.824	62.8122	74.4186	0.139573	0.631099	0.433064	0.844039	-0.244618
2251						413.265	816.757	90.6398	83.7681	0.295358	0.733574	0.467114	1.08203	0.113743
3058						489.892	816.715	7.12392	7.67486	0.0537679	0.811096	0.492181	0.928215	-0.107469
1385						311.928	816.35	6.98149	6.63917	0.0650475	0.863802	0.507919	1.05156	0.0725329
10582						1125.98	816.249	3.67779	1.62248	1.84661	0.0932774	0.369368	2.26677	1.18064
10888						1205.11	816.231	1.00731	0.356709	2.04418	0.173433	0.369368	2.82391	1.49769
9378						968.864	816.058	17.3072	9.7009	0.249922	0.232011	0.3716	1.78408	0.835179
4631						650.863	815.922	5.80368	4.50562	0.154328	0.481012	0.390961	1.2881	0.36524
3044						488.872	815.906	3.03713	2.70218	0.118621	0.665029	0.443913	1.12395	0.168583
10891						1206.12	815.809	0.75655	0.253911	1.75559	0.216023	0.370229	2.97958	1.57511
4071						598.846	815.797	2.37731	3.13013	0.0680928	0.345796	0.378014	0.759492	-0.396893
3308						515.891	815.656	1.6939	2.64152	0.0299685	0.132697	0.369368	0.641258	-0.641023
10561						1122.02	815.6	9.76259	3.727	1.74386	0.101895	0.369368	2.61943	1.38925
10560						1121.02	815.574	12.2385	5.40104	1.65991	0.131171	0.369368	2.26595	1.18012
3300						514.89	815.317	3.46378	3.78522	0.0831838	0.769738	0.479109	0.915079	-0.128032
[truncated: 7,016 more rows]
