# Supplementary material for: Influence of gestational diabetes mellitus on lipid signatures in breast milk and association with fetal physical development
Source: Front Nutr. 2022 Aug 10;9:924301. doi: 10.3389/fnut.2022.924301 (PMC9402091; doi:10.3389/fnut.2022.924301)
Supplement: Supplementary file 6 [file Table_6.XLSX]

## Sheet: file explanation
Header	Description
id	The unique data number of the substance in this qualitative analysis
MS2 name	The substance name obtained by qualitative matching analysis of secondary mass spectrometry
MS2 score	The score of the second-level match is [0, 1], the larger the better
MS1 name	For the name of first-level fragment ion matching, refer to HMDB database
MS1 ppm	The accuracy of the first level match, the value is (-25, 25), as close to 0 as possible
mzmed	Material characteristics Mass charge ratio of ions
rtmed	Chromatographic retention time of the substance
	VIP>1 and P-value<0.05

## Sheet: GDM-NC
id	MS2 name	MS2 score	MS1 name	MS1 ppm	type	mzmed	rtmed	MEAN G	MEAN Control	VIP	P-VALUE	Q-VALUE	FOLD CHANGE	LOG_FOLDCHANGE	Classification
9704	TAG(18:2/21:1/22:1)	0.428125			JSLZQXBTGHMJJN-YFRVVLMZSA-N	998.947	805.706	13.7399	4.72568	1.51051	0.0395867	0.369368	2.90749	1.53978	N
4621	TAG(12:0/12:0/12:3)	0.464899			CTRQLGHHHSZZSI-BQWKMGCYSA-N	650.536	519.761	6.32535	13.7633	1.55009	0.0480571	0.369368	0.45958	-1.12161	N
8198	SQDG(27:0/16:2)	0.826261			FDJVTIUWMRVOQF-UDJAPEQQSA-N	943.678	522.035	1.42997e+07	1.06883e+07	2.2479	0.00822767	0.181898	1.33788	0.419952	N
5905	MGDG(14:0/16:0)	0.381301			AGVOZDHPUZEVKE-UHFFFAOYSA-N	761.555	416.486	1.23427e+07	6.86559e+06	1.70943	0.0293201	0.184265	1.79776	0.846201	N
1449	FAHFA(7:0/12:0)	0.948323			KTUMZYVKRZTWSL-UHFFFAOYSA-N	327.253	194.015	1.19524e+08	2.56108e+08	1.33657	0.0292051	0.184262	0.466695	-1.09945	N
4661	FAHFA(22:6/22:5)	0.971447			HUHMBNLFYUCKRQ-DBMWDBHDSA-N	655.472	124.564	1.25995e+06	7.04537e+06	1.52298	0.0161798	0.183509	0.178834	-2.48331	N
3882	FAHFA(18:2/20:4)	0.86718			PBMZWRDOWKVLMN-DHWAMTIQSA-N	581.455	148.502	6.86923e+06	1.51604e+07	1.36399	0.0175624	0.183641	0.453103	-1.14209	N
3923	FAHFA(18:1/20:3)	0.825769			UWSSQGYIAHOMJM-OMCRSCLLSA-N	585.488	194.484	1.45372e+07	2.58138e+07	1.17703	0.043794	0.187281	0.563157	-0.828391	N
3693	FAHFA(18:1/18:0)	0.959267			PGKKGBQMNNEIHV-PFONDFGASA-N	563.505	194.052	5.74104e+07	1.35009e+08	1.22098	0.0364105	0.184448	0.425234	-1.23367	N
1654	FAHFA(14:1/7:0)	0.948323			BQAQWPOPFLGOET-FPLPWBNLSA-N	353.27	208.38	3.36828e+06	8.69789e+06	1.34316	0.0288561	0.18425	0.387252	-1.36866	N
1197	FA(20:5)	1			JAZBEHYOTPTENJ-JLNKQSITSA-N	301.217	108.899	8.21223e+06	2.34792e+07	1.53845	0.0105908	0.182626	0.349766	-1.51554	N
1241	FA(20:2)	1			XSXIVVZCUAHUJO-HZJYTTRNSA-N	307.264	208.4	6.15712e+07	1.36693e+08	1.27288	0.0413648	0.185295	0.450436	-1.15061	N
1042	FA(18:3)	1			ZSXWVPXJLXTOQQ-ARQDATDDSA-N	277.217	116.939	5.32572e+07	1.93421e+08	1.38079	0.0362184	0.184444	0.275344	-1.86069	N
1047	FA(18:2)	1			GKJZMAHZJGSBKD-BLHCBFLLSA-N	279.233	148.816	8.38523e+08	1.80473e+09	1.02602	0.0334611	0.184381	0.464626	-1.10586	N
1061	FA(18:1)	1			UWHZIFQPPBDJPM-FPLPWBNLSA-N	281.248	194.153	1.60567e+09	3.26758e+09	1.23187	0.0358391	0.184436	0.491395	-1.02505	N
943	FA(16:2)	1			CQHASUVQRDMWKB-WBVBYKIGSA-N	251.201	106.067	1.78012e+06	4.17996e+06	1.33794	0.0475185	0.190009	0.42587	-1.23151	N
947	FA(16:1)	1			PJHOFUXBXJNUAC-KTKRTIGZSA-N	253.217	135.798	4.99366e+07	1.0065e+08	1.23663	0.0313228	0.184325	0.49614	-1.01118	N
956	FA(16:0)	1			IPCSVZSSVZVIGE-UHFFFAOYSA-N	255.233	182.928	1.72888e+08	3.19952e+08	1.03986	0.0388644	0.184495	0.540356	-0.888019	N
5598	DGTS(16:3/18:5)	0.500687			RYYYOWVDWCQODD-TYLZGSTJSA-N	724.497	533.46	0.519918	0.974118	1.22596	0.0403434	0.369368	0.533732	-0.905811	N
5072	DAG(18:1/22:4)	0.903544			XJAMHDZFHUPEFO-DCMOKHIZSA-N	688.619	569.841	3.78527	1.26195	1.80829	0.0155942	0.369368	2.99954	1.58474	N
2889	DAG(12:0/12:0)	0.978605			OQQOAWVKVDAJOI-UHFFFAOYSA-N	474.415	356.37	2.09635	5.74679	2.1054	0.0410603	0.369368	0.364786	-1.45488	N
3422	DAG(10:0/18:2)	0.916702			SFLPEFMLJHBODR-HDXUUTQWSA-N	526.445	380.399	6.81592	16.5826	2.04034	0.0218117	0.369368	0.411028	-1.28269	N
3444	DAG(10:0/18:1)	0.785856			DEHVGTRXTOJYNV-PFONDFGASA-N	528.453	380.373	0.306508	0.784664	2.12153	0.0407883	0.369368	0.390624	-1.35615	N
6542	PS(18:0/20:4)	0.690683			IULWELDCBXQXED-ZKVKLVECSA-N	810.531	389.955	2.52207e+07	1.84885e+07	2.62426	0.00122435	0.166718	1.36413	0.447986	P
6563	PS(18:0/20:3)	0.723191			WHUMBFDYURAXQS-JTBMWNAQSA-N	812.537	390.309	4.29612e+06	3.26255e+06	2.43034	0.00482948	0.17964	1.3168	0.397033	P
7093	PI(18:2/18:2)	0.853472			JTPRPYYVVJBCFF-MAZCIEHSSA-N	857.519	325.466	1.57336e+07	1.27979e+07	1.88201	0.032531	0.184358	1.22939	0.297942	P
7465	PI(18:0/20:4)	0.870809			OJESNYFIPWSOPO-ZKVKLVECSA-N	885.551	401.353	4.43784e+06	3.64339e+06	1.9957	0.0449133	0.18814	1.21805	0.284578	P
6276	PG(18:0/19:1)	0.511032			SRTSEYFCMRQTIV-VZCXRCSSSA-N	789.55	429.724	9.55721e+07	7.78941e+07	2.09245	0.0120961	0.182943	1.22695	0.295077	P
5801	PE(18:2e/20:2)	0.686759			DQQRUYFYIBGEJX-MAZCIEHSSA-N	752.552	492.452	3.70907e+07	2.82548e+07	1.77836	0.00959301	0.182361	1.31272	0.392559	P
5962	PE(18:2/20:2)	0.970382			ZVMOCFAAUCJXQU-QWRCKZSHSA-N	766.532	430.803	5.05942e+06	3.74813e+06	2.37988	0.00412728	0.178726	1.34985	0.432803	P
6127	PE(18:1e/22:4)	0.966251			AXKTVZFNYZPELI-GAXXYEEVSA-N	778.578	532.67	1.22791e+07	8.80812e+06	1.86897	0.0348065	0.184413	1.39406	0.479294	P
6363	PE(18:1/22:2)	0.885369			JCOVYOJDJNKLNY-SIUUASEZSA-N	796.569	499.932	1.06176e+07	7.64746e+06	2.31393	0.00235901	0.174159	1.38839	0.473409	P
5948	PE(18:1/20:4)	0.9247			ZYMZKMQPPJPQHY-HAGCXRLMSA-N	764.549	430.58	3.8721e+07	2.89263e+07	2.36651	0.00511137	0.179938	1.33861	0.420733	P
6343	PE(18:0/22:4)	0.911461			TVACGFJBGVEGCR-PYQGTGCGSA-N	794.562	464.921	2.874e+06	2.33685e+06	1.93799	0.0173991	0.183627	1.22986	0.298494	P
5964	PE(18:0/20:4)	0.95208			YEHAZLUVAZKVRO-ZKVKLVECSA-N	766.542	470.884	1.68957e+08	1.31471e+08	2.38163	0.00535294	0.18017	1.28513	0.361917	P
5779	PE(16:1e/22:4)	0.942228			OZSVECGNTALICE-GKPKDRHFSA-N	750.545	481.026	1.32658e+08	1.07071e+08	2.13255	0.015854	0.183474	1.23898	0.309149	P
5152	PE(16:1e/18:2)	0.962757			RIQAKBUOHSSMTC-PNBIJBBKSA-N	698.557	416.35	2.3501e+06	1.29267e+06	1.85776	0.0107214	0.182657	1.81802	0.862365	P
5634	PE(16:0/20:4)	0.949206			NQIMLWFRWGTTOZ-JAXHXWBXSA-N	738.508	424.947	1.85321e+07	1.5106e+07	1.91197	0.0211632	0.183906	1.2268	0.294905	P
5589	PE(14:0e/22:5)	0.606809			YXXAXUQNMNCLOF-OKHYJSPFSA-N	724.558	420.117	2.55179	0.755608	1.66501	0.00672547	0.369368	3.37714	1.7558	P
7677	PC(22:5e/20:4)	0.457014			WIQPCGVUMQTQBF-ADHDUCRQSA-N	900.559	495.98	2.312e+06	1.64182e+06	1.82326	0.0201605	0.183841	1.4082	0.493848	P
7290	PC(18:1e/22:1)	0.66828			ZTDBMHJQWLLZEG-YEUCEMRASA-N	872.682	525.264	3.80695e+07	1.69857e+07	1.69054	0.00379987	0.178189	2.24126	1.16431	P
6861	PC(18:1e/20:4)	0.898521			YPEVVVCDYBKGNI-BXHZXWGDSA-N	838.601	456.153	6.27419e+06	4.37488e+06	2.26528	0.00539112	0.180204	1.43414	0.520184	P
6286	PC(18:1e/16:0)	0.867474			IQLHTKSHLGLPMG-MRCUWXFGSA-N	790.598	498.507	3.72705e+07	2.87023e+07	2.03886	0.0376193	0.184472	1.29852	0.376864	P
7034	PC(18:1/20:4)	0.979555			SWOKEJBWARJLGN-LTLPGSJDSA-N	852.581	424.382	1.29709e+07	1.02483e+07	2.06613	0.0269158	0.184182	1.26566	0.33989	P
6597	PC(17:0/18:2)	0.814622			ZSKWZJYUVZYDQU-DYMXKLMASA-N	816.597	493.438	2.26308e+07	1.74171e+07	1.95768	0.016331	0.183524	1.29934	0.377781	P
7679	PC(16:0e/26:2)	0.996963			KRWFRQWHXGQUEP-FDGVQLEBSA-N	856.736	623.219	12.2201	25.3258	1.5111	0.042341	0.369368	0.482517	-1.05135	P
6560	PC(16:0e/20:4)	0.923946			SOUZQPFUXRVDGK-SHJNOZFHSA-N	812.581	453.335	7.25714e+06	4.95959e+06	2.26635	0.00390599	0.178373	1.46325	0.54918	P
5941	PC(16:0e/16:0)	0.849349			WOTHHEHCEYHCFE-UHFFFAOYSA-N	764.576	496.024	2.22677e+07	1.64811e+07	1.91543	0.0317842	0.184338	1.35111	0.434143	P
6705	PC(16:0/20:4)	0.958624			JAVWFBAAZSHHAD-KKILVFCFSA-N	826.56	419.616	4.55622e+07	3.32797e+07	2.12505	0.0119634	0.182918	1.36907	0.453193	P
6775	PC(16:0/20:1)	0.956075			MZZHKIPFYPOYKP-MRCUWXFGSA-N	832.57	495.993	4.66024e+06	3.32567e+06	1.6686	0.0382278	0.184484	1.40129	0.486757	P
6284	PC(14:0e/22:2)	0.999494			KACYNSNIMQHDNZ-AKMCNLDWSA-N	772.644	532.997	1.02293	2.08431	1.29606	0.036533	0.369368	0.490776	-1.02686	P
3348	LPS(18:0)	0.751655			ZPDQFUYPBVXUKS-UHFFFAOYSA-N	524.3	99.841	6.27014e+06	1.42134e+07	1.37164	0.00933839	0.182285	0.441144	-1.18068	P
6892	HexCer/NS(d18:1/24:1)	0.877524			PBAGXITYDFFJEO-DBOQMASJSA-N	810.714	607.564	3.19962	7.11926	1.24604	0.0387797	0.369368	0.449432	-1.15382	S
5714	HexCer/NS(d18:1/16:0)	0.798445			VJLLLMIZEJJZTE-ORIPQNMZSA-N	744.564	416.518	6.29961e+07	3.71419e+07	1.78637	0.0293644	0.184267	1.69609	0.762214	S
4952	HexCer/NS(d14:3/19:1)	0.566912			ZVHFXAKMEIREHT-VCWCRDHASA-N	678.453	522.699	3.75622e+06	2.3287e+06	1.58611	0.00265452	0.175324	1.61301	0.689759	S
5729	HexCer/AP(t15:0/20:0)	0.579061			VWUIWXGLKDLEGB-UHFFFAOYSA-N	746.571	416.973	6.92786e+06	4.1442e+06	1.287	0.0421243	0.18593	1.6717	0.741318	S
5440	GlcADG(13:0/18:4)	0.573108			JNNSYUCKEKJZPB-SQTULVBBSA-N	721.464	194.053	2.71336e+06	5.22858e+06	1.23169	0.0332663	0.184376	0.518949	-0.946336	S
4073	Cer/AS(d18:1/16:0)	0.917274			YWZGQPJRQXHVQX-BYCLXTJYSA-N	598.505	445.954	1.40241e+07	7.12732e+06	1.7461	0.0302403	0.184294	1.96765	0.976474	S
6604	SM(d14:0/25:1)	0.761257			IGEUURMUXPWYFC-VHXPQNKSSA-N	817.624	493.594	1.10897e+07	8.54233e+06	1.94367	0.0160798	0.183498	1.2982	0.376518	S
7131	SHexCer(d40:2)	0.998905			JBFULUYENICDCN-VYEFPUSRSA-N	860.547	423.325	4.07815e+06	2.8488e+06	1.46517	0.00445217	0.179184	1.43153	0.51756	S
